# Supplementary material for: Physiological and Comparative Transcriptome Analysis Reveals the Mechanism by Which Exogenous 24-Epibrassinolide Application Enhances Drought Resistance in Potato (Solanum tuberosum L.)
Source: Antioxidants (Basel). 2022 Aug 30;11(9):1701. doi: 10.3390/antiox11091701 (PMC9495798; doi:10.3390/antiox11091701)
Supplement: Supplementary file 1 [file antioxidants-11-01701-s001.zip]

Archive with 10 entries (9 files):
- Supplementary/
- Supplementary/Figure S1 Expression pattern of 22 selected DEGs obtained by qRT-PCR and RNA-seq.jpg
- Supplementary/Figure S2 Heatmap of DEGs enriched in photosynthesis and MAPK signaling pathways.jpg
- Supplementary/Figure S3 Plant phenotype of potatoes after 9 days of drought with different concentrations of EBR pretreatment.jpg
- Supplementary/Table S1 Physiological parameters in potato leaves with drought treatment and EBR pretreatment.xlsx
- Supplementary/Table S2 Sequencing statistics of the transcriptome from four treatments of potato leaves.xlsx
- Supplementary/Table S3 A dataset of significantly up and down-regulated DEGs.xlsx
- Supplementary/Table S4 GO enrichment analysis of DEGs.xlsx
- Supplementary/Table S5 KEGG enrichment analysis of DEGs.xlsx
- Supplementary/Table S6 Primer sequences used in this study for qRT-PCR.xlsx
