# Supplementary material for: Physiological and Comparative Transcriptome Analysis Reveals the Mechanism by Which Exogenous 24-Epibrassinolide Application Enhances Drought Resistance in Potato (Solanum tuberosum L.)
Source: Antioxidants (Basel). 2022 Aug 30;11(9):1701. doi: 10.3390/antiox11091701 (PMC9495798; doi:10.3390/antiox11091701)
Supplement: Supplementary file 1 [file antioxidants-11-01701-s001.zip › Supplementary/Table S1 Physiological parameters in potato leaves with drought treatment and EBR pretreatment.xlsx]

## Sheet: Sheet1
Table S1 Physiological parameters in potato leaves with drought treatment and EBR pretreatment
Drought stress time (d)	Treatments	Relative water content		ABA content		Pn		Tr		Gs		Ci		Fv/Fm		qN		Chlorophyll		Carotenoids		MDA		SOD		POD		CAT		Relative conductivity		Proline		Soluble protein		Soluble sugar
-3	WC	90.77±0.33	ab	0.37±0.03	c	10.56±1.33	abc	3.67±0.59	a	0.17±0.03	abc	251.68±16.50	c-f	0.81±0.00	a	1.23±0.01	d	2.47±0.24	d	0.36±0.03	g	7.55±0.87	de	210.40±26.23	f	313.39±49.41	e	1.41±0.01	b	4.93±1.43	e	36.83±16.26	d	35.55±2.15	abc	4.51±0.34	d-g
0	WC	91.16±0.47	a	0.36±0.04	c	10.84±1.47	ab	3.75±0.42	a	0.18±0.04	ab	255.55±14.64	b-f	0.79±0.02	abc	1.26±0.03	cd	2.64±0.29	cd	0.42±0.04	b-f	8.01±0.81	de	193.04±31.34	f	323.24±46.99	e	1.41±0.03	b	4.15±1.04	e	19.74±4.43	d	35.03±3.19	bcd	4.84±0.53	d-g
0	BC	89.98±0.78	abc	0.37±0.03	c	8.89±1.43	a-d	3.15±0.81	ab	0.13±0.04	bcd	275.17±12.45	abc	0.78±0.02	a-d	1.29±0.03	bcd	2.51±0.25	d	0.37±0.05	fg	8.33±0.90	cd	200.22±36.51	f	333.38±47.77	e	1.43±0.02	b	5.21±1.17	e	27.38±4.29	d	33.44±2.78	cd	3.92±0.71	fg
3	WC	91.42±0.76	a	0.37±0.01	c	10.99±1.80	ab	3.49±0.72	b	0.18±0.04	ab	283.58±11.19	a-d	0.80±0.01	ab	1.26±0.01	cd	2.66±0.36	cd	0.40±0.05	c-g	7.33±0.57	de	166.26±24.75	f	309.64±53.98	e	1.42±0.03	b	5.35±1.11	e	33.43±8.48	d	34.17±2.74	cd	5.31±0.75	def
3	BC	90.42±0.92	ab	0.35±0.03	cd	11.60±0.85	a	3.75±0.41	a	0.19±0.02	a	296.66±3.05	abc	0.78±0.01	abc	1.28±0.02	cd	2.48±0.26	d	0.37±0.04	efg	7.82±0.91	de	186.79±32.77	f	348.15±66.23	e	1.42±0.02	b	4.05±1.14	e	50.90±8.57	d	30.99±1.40	cd	4.59±0.63	d-g
3	WD	88.75±1.40	cd	0.34±0.01	cd	1.08±0.76	g	0.27±0.13	c	0.01±0.00	e	217.09±30.99	ef	0.75±0.01	b-e	1.34±0.02	a-d	3.02±0.24	abc	0.43±0.04	a-e	10.15±1.26	b	384.29±42.35	d	545.07±81.69	bc	1.50±0.04	a	9.28±1.89	d	186.40±82.90	cd	39.19±6.34	abc	9.38±1.93	bc
3	BD	89.30±0.88	bc	0.34±0.00	cd	7.85±2.90	cd	2.56±1.21	b	0.11±0.06	d	256.63±23.18	b-f	0.73±0.03	cde	1.37±0.06	abc	2.67±0.66	cd	0.40±0.08	c-g	8.40±0.42	cd	295.34±23.81	e	383.14±54.86	de	1.43±0.02	b	5.96±1.22	e	86.71±72.16	d	39.32±5.28	abc	5.44±1.30	de
6	WC	90.91±0.68	a	0.32±0.01	d	8.80±2.06	a-d	2.56±0.80	b	0.11±0.05	cd	270.45±27.44	a-e	0.74±0.06	b-e	1.37±0.11	abc	3.00±0.35	abc	0.45±0.04	a-c	7.97±0.45	de	190.29±40.73	f	375.15±29.61	e	1.43±0.02	b	3.90±0.74	e	30.20±9.13	d	37.98±3.65	abc	4.45±0.53	efg
6	BC	90.19±0.97	abc	0.37±0.03	c	11.61±0.72	a	3.74±0.41	a	0.19±0.02	a	299.33±10.81	abc	0.76±0.03	a-e	1.31±0.06	a-d	2.77±0.15	a-d	0.41±0.02	c-g	8.21±0.98	d	226.01±45.49	ef	342.00±55.86	e	1.44±0.03	b	5.06±1.62	e	19.63±6.99	d	36.71±1.65	bcd	3.46±0.26	g
6	WD	79.75±1.65	f	0.46±0.02	b	0.43±0.54	g	0.25±0.11	c	0.01±0.00	e	309.71±69.95	ab	0.71±0.07	e	1.42±0.15	a	3.14±0.25	ab	0.49±0.03	a	9.72±1.54	b	422.62±105.83	cd	585.69±33.38	b	1.44±0.03	b	22.09±3.19	b	398.23±215.00	bc	46.01±6.59	a	8.07±1.53	c
6	BD	87.24±0.71	d	0.50±0.06	a	3.09±2.32	fg	0.85±0.53	c	0.03±0.02	e	218.90±44.79	def	0.77±0.01	a-e	1.30±0.02	bcd	3.04±0.23	abc	0.45±0.03	abc	8.44±0.59	cd	496.43±81.69	bc	471.23±39.35	cd	1.49±0.02	a	13.05±2.16	c	64.72±34.29	d	43.37±3.31	ab	5.92±1.03	d
9	WC	90.41±0.78	ab	0.35±0.01	cd	7.06±1.40	de	2.40±0.63	b	0.10±0.04	d	265.11±22.41	a-f	0.71±0.08	e	1.42±0.16	a	2.78±0.23	a-d	0.40±0.04	c-g	7.84±0.76	de	291.92±48.84	e	323.61±38.54	e	1.41±0.04	b	4.36±1.66	e	20.71±5.13	d	29.79±3.59	d	4.92±0.41	def
9	BC	90.57±0.87	ab	0.36±0.01	c	8.15±2.02	bcd	3.20±0.81	ab	0.14±0.04	a-d	288.08±17.02	abc	0.72±0.08	de	1.40±0.16	ab	2.74±0.25	bcd	0.39±0.04	d-g	6.96±0.61	e	292.71±46.11	e	361.81±54.20	e	1.42±0.00	b	5.64±2.11	e	16.28±4.28	d	32.41±1.63	cd	4.33±0.26	efg
9	WD	74.44±2.20	g	0.48±0.00	ab	0.72±0.88	g	0.35±0.23	c	0.01±0.01	e	318.22±75.63	a	0.74±0.03	b-e	1.35±0.06	abc	3.20±0.35	a	0.48±0.06	ab	12.06±0.95	a	511.44±100.71	b	588.92±105.97	b	1.44±0.04	b	29.71±4.89	a	752.45±301.85	a	34.12±4.98	cd	11.00±0.94	a
9	BD	84.15±1.04	e	0.50±0.03	a	4.44±3.02	ef	1.09±0.70	c	0.04±0.03	e	211.27±4.43	f	0.76±0.02	a-e	1.31±0.03	a-d	2.86±0.33	a-d	0.42±0.02	b-f	9.50±0.63	bc	619.99±69.09	a	778.38±133.97	a	1.40±0.04	b	16.06±2.70	c	450.63±91.13	b	38.42±6.63	abc	10.57±1.85	ab
