# Supplementary material for: Physiological and Comparative Transcriptome Analysis Reveals the Mechanism by Which Exogenous 24-Epibrassinolide Application Enhances Drought Resistance in Potato (Solanum tuberosum L.)
Source: Antioxidants (Basel). 2022 Aug 30;11(9):1701. doi: 10.3390/antiox11091701 (PMC9495798; doi:10.3390/antiox11091701)
Supplement: Supplementary file 1 [file antioxidants-11-01701-s001.zip › Supplementary/Table S2 Sequencing statistics of the transcriptome from four treatments of potato leaves.xlsx]

## Sheet: Sheet1
Table S1 Sequencing statistics of the transcriptome from four treatments of potato leaves
Sample	WC1	WC2	WC3	BC1	BC2	BC3	WD1	WD2	WD3	BD1	BD2	BD3
Raw Reads Number	42485476	40671910	41937744	42151200	43024902	44629226	44652198	40939708	43710816	41530356	42112524	40870626
Raw Bases Number	6372821400	6100786500	6290661600	6322680000	6453735300	6694383900	6697829700	6140956200	6556622400	6229553400	6316878600	6130593900
Clean Reads Number	41272742	39748958	40973866	41455198	42102754	43594078	43652442	39551232	42472850	40260896	41045358	40115830
Clean Reads Rate(%)	97.15	97.73	97.7	98.35	97.86	97.68	97.76	96.61	97.17	96.94	97.47	98.15
Clean Bases Number	6190911300	5962343700	6146079900	6218279700	6315413100	6539111700	6547866300	5932684800	6370927500	6039134400	6156803700	6017374500
Low-quality Reads Number	148324	120846	150028	142724	157810	197402	160710	178368	194502	183822	188236	218566
Low-quality Reads Rate(%)	0.35	0.3	0.36	0.34	0.37	0.44	0.36	0.44	0.45	0.44	0.45	0.54
Ns Reads Number	2380	2336	2468	2408	2404	3210	2680	2562	2682	2494	2656	2666
Ns Reads Rate(%)	0.01	0.01	0.01	0.01	0.01	0.01	0.01	0.01	0.01	0.01	0.01	0.01
Adapter Polluted Reads Number	830518	589362	582708	378632	563324	527840	640474	1015628	842338	773070	585012	367638
Adapter Polluted Reads Rate(%)	1.96	1.45	1.39	0.9	1.31	1.18	1.43	2.48	1.93	1.86	1.39	0.9
PolyG Reads Number	231512	210408	228674	172238	198610	306696	195892	191918	198444	310074	291262	165926
PolyG Reads Rate(%)	0.55	0.52	0.55	0.41	0.46	0.69	0.44	0.47	0.45	0.75	0.69	0.41
Raw Q30 Bases Rate(%)	93.31	93.55	93.39	93.2	93.3	92.4	92.28	92.26	92.07	92.35	92.36	92.23
Clean Q30 Bases Rate(%)	93.45	93.67	93.54	93.34	93.45	92.57	92.43	92.43	92.24	92.51	92.53	92.47
Total Reads	41455198	42102754	43594078	40260896	41045358	40115830	41272742	39748958	40973866	43652442	39551232	42472850
Mapped Reads	20953100	19289836	25743157	31075396	22600987	30184048	28617400	22589609	25777598	24356427	30731891	36670865
Mapping Rate	0.5054	0.4582	0.5905	0.7719	0.5506	0.7524	0.6934	0.5683	0.6291	0.558	0.777	0.8634
Notes：Each treatment has three biological replicates.
