# Supplementary material for: Physiological and Comparative Transcriptome Analysis Reveals the Mechanism by Which Exogenous 24-Epibrassinolide Application Enhances Drought Resistance in Potato (Solanum tuberosum L.)
Source: Antioxidants (Basel). 2022 Aug 30;11(9):1701. doi: 10.3390/antiox11091701 (PMC9495798; doi:10.3390/antiox11091701)
Supplement: Supplementary file 1 [file antioxidants-11-01701-s001.zip › Supplementary/Table S3 A dataset of significantly up and down-regulated DEGs.xlsx]

## Sheet: Sheet1
Table S3 A dataset of significantly up and down-regulated DEGs
Comparison in Pair	Gene	GeneName	Log2FoldChange	pval	padj	Up/Down	Significant	Pfam Annotation			GO Annotation			KEGG Annotation
								Pfam:pfam_ID	Pfam:pfam_Name	Pfam:pfam_Description	GO:biological_process	GO:cellular_component	GO:molecular_function	KEGG:KO	KEGG:Description
BC vs WC	gene10012	LOC107060638	1.58624	6.66432e-05	0.00282339	up	yes	pfam02179	BAG	BAG domain. Domain present in Hsp70 regulators.	.	GO:0005739|mitochondrion;	.	.	.
BC vs WC	gene10129	LOC102581072	1.34096	6.20111e-08	1.34195e-05	up	yes	pfam10318	7TM_GPCR_Srh	Serpentine type 7TM GPCR chemoreceptor Srh. Chemoreception is mediated in Caenorhabditis elegans by members of the seven-transmembrane G-protein-coupled receptor class (7TM GPCRs) of proteins which are of the serpentine type. Srh is part of the Str superfamily of chemoreceptors. Chemoperception is one of the central senses of soil nematodes like C. elegans which are otherwise 'blind' and 'deaf'.	.	.	.	.	.
BC vs WC	gene10230	LOC102581411	1.66667	2.11695e-08	6.04609e-06	up	yes	pfam03552	Cellulose_synt	Cellulose synthase. Cellulose, an aggregate of unbranched polymers of beta-1,4-linked glucose residues, is the major component of wood and thus paper, and is synthesized by plants, most algae, some bacteria and fungi, and even some animals. The genes that synthesize cellulose in higher plants differ greatly from the well-characterized genes found in Acetobacter and Agrobacterium sp. More correctl…	GO:0071555|cell wall organization;GO:0030244|cellulose biosynthetic process;GO:0097502|mannosylation;GO:0009409|response to cold;	GO:0005783|endoplasmic reticulum;GO:0005768|endosome;GO:0005794|Golgi apparatus;GO:0000139|Golgi membrane;GO:0016021|integral component of membrane;GO:0005886|plasma membrane;GO:0005802|trans-Golgi network;	GO:0016760|cellulose synthase (UDP-forming) activity;GO:0051753|mannan synthase activity;	.	.
BC vs WC	gene10246	LOC102586375	1.2593	8.32779e-06	0.000610398	up	yes	pfam01073	3Beta_HSD	3-beta hydroxysteroid dehydrogenase/isomerase family. The enzyme 3 beta-hydroxysteroid dehydrogenase/5-ene-4-ene isomerase (3 beta-HSD) catalyses the oxidation and isomerization of 5-ene-3 beta-hydroxypregnene and 5-ene-hydroxyandrostene steroid precursors into the corresponding 4-ene-ketosteroids necessary for the formation of all classes of steroid hormones.	GO:0009555|pollen development;GO:0010584|pollen exine formation;GO:0048316|seed development;GO:0080110|sporopollenin biosynthetic process;	GO:0005783|endoplasmic reticulum;GO:0005634|nucleus;	GO:0050662|coenzyme binding;GO:0016491|oxidoreductase activity;	.	.
BC vs WC	gene10253	LOC102588681	1.10009	0.000297154	0.00857554	up	yes	pfam06094	AIG2	AIG2-like family. AIG2 is an Arabidopsis proteins that exhibit RPS2- and avrRpt2-dependent induction early after infection with Pseudomonas syringae pv maculicola strain ES4326 carrying avrRpt2.	GO:0080167|response to karrikin;	.	GO:0016746|transferase activity, transferring acyl groups;	.	.
BC vs WC	gene11084	LOC102595440	1.15618	0.000200005	0.0065081	up	yes	pfam02469	Fasciclin	Fasciclin domain. This extracellular domain is found repeated four times in grasshopper fasciclin I as well as in proteins from mammals, sea urchins, plants, yeast and bacteria.	.	GO:0005576|extracellular region;GO:0005773|vacuole;	.	.	.
BC vs WC	gene11103	LOC102602603	1.22724	0.00131778	0.0258097	up	yes	pfam04564	U-box	U-box domain. This domain is related to the Ring finger pfam00097 but lacks the zinc binding residues.	GO:0006952|defense response;GO:0051865|protein autoubiquitination;GO:0016567|protein ubiquitination;GO:0010200|response to chitin;GO:0009414|response to water deprivation;	GO:0005829|cytosol;	GO:0016874|ligase activity;GO:0004842|ubiquitin-protein transferase activity;	.	.
BC vs WC	gene11105	LOC102601938	1.43814	1.00152e-06	0.000122399	up	yes	pfam04564	U-box	U-box domain. This domain is related to the Ring finger pfam00097 but lacks the zinc binding residues.	GO:0006952|defense response;GO:0051865|protein autoubiquitination;GO:0016567|protein ubiquitination;GO:0010200|response to chitin;GO:0009414|response to water deprivation;	GO:0005829|cytosol;	GO:0016874|ligase activity;GO:0004842|ubiquitin-protein transferase activity;	.	.
BC vs WC	gene11444	LOC102587163	1.09336	0.000101429	0.00389832	up	yes	pfam00249	Myb_DNA-binding	Myb-like DNA-binding domain. This family contains the DNA binding domains from Myb proteins, as well as the SANT domain family.	GO:1900056|negative regulation of leaf senescence;GO:0006355|regulation of transcription, DNA-templated;GO:0006351|transcription, DNA-templated;	GO:0005634|nucleus;	GO:0003677|DNA binding;	.	.
BC vs WC	gene1149	LOC102589929	1.38622	2.31165e-06	0.000236373	up	yes	pfam05003	DUF668	Protein of unknown function (DUF668). Uncharacterized plant protein.	.	.	.	.	.
BC vs WC	gene11632	LOC107060903	1.26133	0.000888442	0.0196752	up	yes	pfam01534	Frizzled	Frizzled/Smoothened family membrane region. This family contains the membrane spanning region of frizzled and smoothened receptors. This membrane region is predicted to contain seven transmembrane alpha helices. Proteins related to Drosophila frizzled are receptors for Wnt (mediating the beta-catenin signalling pathway), but also the planar cell polarity (PCP) pathway and the Wnt/calcium pathway.…	.	.	.	.	.
BC vs WC	gene11634	LOC102594883	1.28588	3.81206e-10	2.25524e-07	up	yes	pfam00012	HSP70	Hsp70 protein. Hsp70 chaperones help to fold many proteins. Hsp70 assisted folding involves repeated cycles of substrate binding and release. Hsp70 activity is ATP dependent. Hsp70 proteins are made up of two regions: the amino terminus is the ATPase domain and the carboxyl terminus is the substrate binding region.	.	.	GO:0005524|ATP binding;	.	.
BC vs WC	gene11635	LOC102595219	1.20382	1.46425e-10	1.05458e-07	up	yes	pfam00012	HSP70	Hsp70 protein. Hsp70 chaperones help to fold many proteins. Hsp70 assisted folding involves repeated cycles of substrate binding and release. Hsp70 activity is ATP dependent. Hsp70 proteins are made up of two regions: the amino terminus is the ATPase domain and the carboxyl terminus is the substrate binding region.	.	.	GO:0005524|ATP binding;	.	.
BC vs WC	gene11908	LOC102601494	1.42023	0.000119762	0.00442825	up	yes	pfam00011	HSP20	Hsp20/alpha crystallin family.	.	GO:0005788|endoplasmic reticulum lumen;	.	.	.
BC vs WC	gene12077	LOC102594226	1.04599	8.66195e-06	0.000629321	up	yes	pfam15347	PAG	Phosphoprotein associated with glycosphingolipid-enriched. PAG, or Cbp/PAG (Csk binding protein/phospho-protein associated with glycosphingolipid-enriched microdomains) is a transmembrane family that has a negative regulatory role in T-cell activation through being an adapter for C-terminal Src kinase, Csk. This family of proteins is found in eukaryotes.	.	.	.	.	.
BC vs WC	gene12087	LOC102579539	1.20717	2.01847e-05	0.00121848	up	yes	pfam01061	ABC2_membrane	ABC-2 type transporter.	GO:0006810|transport;	GO:0016021|integral component of membrane;	GO:0005524|ATP binding;GO:0016887|ATPase activity;	.	.
BC vs WC	gene1229	LOC107061352	1.43649	0.0021852	0.0373151	up	yes	pfam02179	BAG	BAG domain. Domain present in Hsp70 regulators.	.	GO:0005739|mitochondrion;	.	.	.
BC vs WC	gene1256	LOC102586863	1.1805	5.55329e-07	7.73027e-05	up	yes	pfam02772	S-AdoMet_synt_M	S-adenosylmethionine synthetase, central domain. The three domains of S-adenosylmethionine synthetase have the same alpha+beta fold.	GO:0006730|one-carbon metabolic process;GO:0006556|S-adenosylmethionine biosynthetic process;	GO:0005737|cytoplasm;	GO:0005524|ATP binding;GO:0046872|metal ion binding;GO:0004478|methionine adenosyltransferase activity;	.	.
BC vs WC	gene12816	LOC102582872	1.38086	2.43722e-05	0.00140182	up	yes	pfam01370	Epimerase	NAD dependent epimerase/dehydratase family. This family of proteins utilize NAD as a cofactor. The proteins in this family use nucleotide-sugar substrates for a variety of chemical reactions.	GO:0005975|carbohydrate metabolic process;	GO:0005768|endosome;GO:0005794|Golgi apparatus;GO:0032580|Golgi cisterna membrane;GO:0016021|integral component of membrane;GO:0005802|trans-Golgi network;	GO:0050662|coenzyme binding;GO:0050378|UDP-glucuronate 4-epimerase activity;	K08679	E5.1.3.6; UDP-glucuronate 4-epimerase [EC:5.1.3.6]
BC vs WC	gene13002	LOC102587928	1.44024	0.000100748	0.00389018	up	yes	pfam00320	GATA	GATA zinc finger. This domain uses four cysteine residues to coordinate a zinc ion. This domain binds to DNA. Two GATA zinc fingers are found in the GATA transcription factors. However there are several proteins which only contains a single copy of the domain.	GO:0007623|circadian rhythm;GO:0045893|positive regulation of transcription, DNA-templated;GO:0009845|seed germination;GO:0006351|transcription, DNA-templated;	GO:0005634|nucleus;	GO:0043565|sequence-specific DNA binding;GO:0003700|transcription factor activity, sequence-specific DNA binding;GO:0008270|zinc ion binding;	.	.
BC vs WC	gene13032	LOC102597867	1.11136	0.0024396	0.0402912	up	yes	pfam00168	C2	C2 domain.	.	.	GO:0005096|GTPase activator activity;GO:0046872|metal ion binding;	K12486	SMAP; stromal membrane-associated protein
BC vs WC	gene13134	LOC102603518	1.83473	3.90096e-09	1.57608e-06	up	yes	pfam00011	HSP20	Hsp20/alpha crystallin family.	.	GO:0005788|endoplasmic reticulum lumen;	.	.	.
BC vs WC	gene13194	LOC102592131	1.35242	1.11284e-08	3.70351e-06	up	yes	pfam01453	B_lectin	D-mannose binding lectin. These proteins include mannose-specific lectins from plants as well as bacteriocins from bacteria.	GO:0048544|recognition of pollen;	.	GO:0005524|ATP binding;GO:0005516|calmodulin binding;GO:0030246|carbohydrate binding;GO:0004674|protein serine/threonine kinase activity;	.	.
BC vs WC	gene13514	LOC102584290	1.01057	0.00185487	0.0330351	up	yes	pfam13499	EF-hand_7	EF-hand domain pair.	GO:0019722|calcium-mediated signaling;GO:0005513|detection of calcium ion;	GO:0005622|intracellular;	GO:0005509|calcium ion binding;	K13448	CML; calcium-binding protein CML
BC vs WC	gene1358	LOC102583454	1.24838	7.6483e-05	0.00313599	up	yes	pfam03168	LEA_2	Late embryogenesis abundant protein. Different types of LEA proteins are expressed at different stages of late embryogenesis in higher plant seed embryos and under conditions of dehydration stress. The function of these proteins is unknown. This family represents a group of LEA proteins that appear to be distinct from those in pfam02987. The family DUF1511, pfam07427, has now been merged into thi…	GO:0051607|defense response to virus;GO:0010150|leaf senescence;GO:0051707|response to other organism;	GO:0009507|chloroplast;	.	.	.
BC vs WC	gene1360	LOC102584118	1.0405	0.00108512	0.0225786	up	yes	pfam03168	LEA_2	Late embryogenesis abundant protein. Different types of LEA proteins are expressed at different stages of late embryogenesis in higher plant seed embryos and under conditions of dehydration stress. The function of these proteins is unknown. This family represents a group of LEA proteins that appear to be distinct from those in pfam02987. The family DUF1511, pfam07427, has now been merged into thi…	GO:0051607|defense response to virus;GO:0010150|leaf senescence;GO:0051707|response to other organism;	GO:0009507|chloroplast;	.	.	.
BC vs WC	gene13600	LOC102588152	1.38084	2.06144e-05	0.00122758	up	yes	pfam06136	DUF966	Domain of unknown function (DUF966). Family of plant proteins with unknown function.	.	.	.	.	.
BC vs WC	gene13625	LOC102592347	1.49386	2.03755e-05	0.00121848	up	yes	pfam00012	HSP70	Hsp70 protein. Hsp70 chaperones help to fold many proteins. Hsp70 assisted folding involves repeated cycles of substrate binding and release. Hsp70 activity is ATP dependent. Hsp70 proteins are made up of two regions: the amino terminus is the ATPase domain and the carboxyl terminus is the substrate binding region.	.	.	GO:0005524|ATP binding;	.	.
BC vs WC	gene13630	LOC102593904	1.07053	7.75431e-05	0.00317161	up	yes	pfam00022	Actin	Actin.	.	GO:0005737|cytoplasm;GO:0005856|cytoskeleton;	GO:0005524|ATP binding;	.	.
BC vs WC	gene13646	LOC102599715	1.15896	5.56095e-06	0.000451554	up	yes	pfam13419	HAD_2	Haloacid dehalogenase-like hydrolase.	GO:0016311|dephosphorylation;GO:0006206|pyrimidine nucleobase metabolic process;	GO:0005737|cytoplasm;GO:0005829|cytosol;GO:0005634|nucleus;	GO:0008252|nucleotidase activity;GO:0047405|pyrimidine-5'-nucleotide nucleosidase activity;	K18551	SDT1; pyrimidine and pyridine-specific 5'-nucleotidase [EC:3.1.3.-]
BC vs WC	gene13649	LOC102600588	1.1247	0.00244611	0.0403585	up	yes	pfam00249	Myb_DNA-binding	Myb-like DNA-binding domain. This family contains the DNA binding domains from Myb proteins, as well as the SANT domain family.	GO:0007623|circadian rhythm;GO:0042753|positive regulation of circadian rhythm;GO:0006355|regulation of transcription, DNA-templated;GO:0006351|transcription, DNA-templated;	GO:0005634|nucleus;	GO:0003677|DNA binding;	.	.
BC vs WC	gene13667	LOC102605425	1.02811	7.28077e-08	1.52666e-05	up	yes	pfam00011	HSP20	Hsp20/alpha crystallin family.	.	GO:0005737|cytoplasm;	.	.	.
BC vs WC	gene13668	LOC102605762	1.32332	1.11787e-08	3.70351e-06	up	yes	pfam00011	HSP20	Hsp20/alpha crystallin family.	.	GO:0005737|cytoplasm;	.	.	.
BC vs WC	gene13670	LOC102578786	1.47781	8.8471e-10	4.88507e-07	up	yes	pfam00011	HSP20	Hsp20/alpha crystallin family.	.	GO:0005737|cytoplasm;	.	.	.
BC vs WC	gene13672	LOC102606436	1.1504	0.000402336	0.0108369	up	yes	pfam00011	HSP20	Hsp20/alpha crystallin family.	.	GO:0005737|cytoplasm;	.	.	.
BC vs WC	gene13753	LOC102601836	1.12755	4.45088e-07	6.58294e-05	up	yes	pfam00069	Pkinase	Protein kinase domain.	GO:0006468|protein phosphorylation;GO:0009268|response to pH;GO:0007165|signal transduction;	.	GO:0005524|ATP binding;GO:0004672|protein kinase activity;GO:0004674|protein serine/threonine kinase activity;	.	.
BC vs WC	gene13813	LOC107061267	1.37549	4.1176e-06	0.00035341	up	yes	pfam03616	Glt_symporter	Sodium/glutamate symporter.	GO:0010200|response to chitin;	.	GO:0016874|ligase activity;GO:0004842|ubiquitin-protein transferase activity;	.	.
BC vs WC	gene13845	LOC102585949	1.06306	3.71737e-05	0.00191833	up	yes	pfam04564	U-box	U-box domain. This domain is related to the Ring finger pfam00097 but lacks the zinc binding residues.	GO:0010200|response to chitin;	.	GO:0016874|ligase activity;GO:0004842|ubiquitin-protein transferase activity;	.	.
BC vs WC	gene14022	LOC102589786	1.08031	0.000426736	0.0113465	up	yes	pfam01817	CM_2	Chorismate mutase type II. Chorismate mutase EC:5.4.99.5 catalyses the conversion of chorismate to prephenate in the pathway of tyrosine and phenylalanine biosynthesis. This enzyme is negatively regulated by tyrosine, tryptophan and phenylalanine.	GO:0009073|aromatic amino acid family biosynthetic process;GO:0046417|chorismate metabolic process;	GO:0005829|cytosol;	GO:0004106|chorismate mutase activity;	K01850	E5.4.99.5; chorismate mutase [EC:5.4.99.5]
BC vs WC	gene14064	LOC102584181	1.285	3.91613e-05	0.00198381	up	yes	pfam00201	UDPGT	UDP-glucoronosyl and UDP-glucosyl transferase.	.	.	GO:0016758|transferase activity, transferring hexosyl groups;	.	.
BC vs WC	gene14446	LOC102602952	1.01993	6.51149e-07	8.76933e-05	up	yes	pfam00011	HSP20	Hsp20/alpha crystallin family.	.	GO:0005737|cytoplasm;	.	.	.
BC vs WC	gene14453	LOC102604529	1.24478	2.70742e-09	1.16625e-06	up	yes	pfam00011	HSP20	Hsp20/alpha crystallin family.	.	GO:0005737|cytoplasm;	.	.	.
BC vs WC	gene14707	LOC102594575	1.06168	0.00106309	0.0222349	up	yes	pfam08523	MBF1	Multiprotein bridging factor 1. This domain is found in the multiprotein bridging factor 1 (MBF1) which forms a heterodimer with MBF2. It has been shown to make direct contact with the TATA-box binding protein (TBP) and interacts with Ftz-F1, stabilizing the Ftz-F1-DNA complex. It is also found in the endothelial differentiation-related factor (EDF-1). Human EDF-1 is involved in the repression of…	GO:0009873|ethylene-activated signaling pathway;GO:0045893|positive regulation of transcription, DNA-templated;GO:0009737|response to abscisic acid;GO:0009408|response to heat;GO:0009414|response to water deprivation;GO:0006351|transcription, DNA-templated;	GO:0005737|cytoplasm;GO:0005730|nucleolus;	GO:0043565|sequence-specific DNA binding;GO:0003700|transcription factor activity, sequence-specific DNA binding;GO:0003713|transcription coactivator activity;	.	.
BC vs WC	gene14871	LOC102581437	1.01367	0.000266044	0.0079549	up	yes	pfam13855	LRR_8	Leucine rich repeat.	GO:0009755|hormone-mediated signaling pathway;GO:0046777|protein autophosphorylation;	GO:0016021|integral component of membrane;GO:0005886|plasma membrane;GO:0009506|plasmodesma;	GO:0004672|protein kinase activity;	.	.
BC vs WC	gene14879	LOC102580089	1.2836	0.000233717	0.00722298	up	yes	pfam00854	PTR2	POT family. The POT (proton-dependent oligopeptide transport) family all appear to be proton dependent transporters.	GO:0042128|nitrate assimilation;	GO:0016021|integral component of membrane;	GO:0015293|symporter activity;	.	.
BC vs WC	gene14918	LOC102597873	1.31003	0.00149681	0.0282721	up	yes	pfam03171	2OG-FeII_Oxy	2OG-Fe(II) oxygenase superfamily. This family contains members of the 2-oxoglutarate (2OG) and Fe(II)-dependent oxygenase superfamily. This family includes the C-terminal of prolyl 4-hydroxylase alpha subunit. The holoenzyme has the activity EC:1.14.11.2 catalyzing the reaction: Procollagen L-proline + 2-oxoglutarate + O2 <=> procollagen trans- 4-hydroxy-L-proline + succinate + CO2. The full enzy…	GO:0009693|ethylene biosynthetic process;GO:0009835|fruit ripening;	.	GO:0031418|L-ascorbic acid binding;GO:0046872|metal ion binding;GO:0016706|oxidoreductase activity, acting on paired donors, with incorporation or reduction of molecular oxygen, 2-oxoglutarate as one donor, and incorporation of one atom each of oxygen into both donors;	.	.
BC vs WC	gene15178	LOC102586959	1.15054	5.07179e-05	0.00234023	up	yes	pfam03106	WRKY	WRKY DNA -binding domain.	GO:0009816|defense response to bacterium, incompatible interaction;GO:0010150|leaf senescence;GO:0045893|positive regulation of transcription, DNA-templated;GO:0031347|regulation of defense response;GO:0010200|response to chitin;GO:0042542|response to hydrogen peroxide;GO:0010193|response to ozone;GO:0009751|response to salicylic acid;GO:0006351|transcription, DNA-templated;	GO:0009507|chloroplast;GO:0005634|nucleus;	GO:0003677|DNA binding;GO:0043565|sequence-specific DNA binding;GO:0003700|transcription factor activity, sequence-specific DNA binding;	.	.
BC vs WC	gene15252	LOC102590894	1.34262	4.37668e-07	6.5315e-05	up	yes	pfam03514	GRAS	GRAS domain family. Proteins in the GRAS (GAI, RGA, SCR) family are known as major players in gibberellin (GA) signaling, which regulates various aspects of plant growth and development. Mutation of the SCARECROW (SCR) gene results in a radial pattern defect, loss of a ground tissue layer, in the root. The PAT1 protein is involved in phytochrome A signal transduction. A sequence, structure and ev…	GO:0006355|regulation of transcription, DNA-templated;GO:0006351|transcription, DNA-templated;	GO:0005737|cytoplasm;GO:0005634|nucleus;	.	.	.
BC vs WC	gene15333	LOC107061527	1.3117	0.00276578	0.044053	up	yes	pfam00847	AP2	AP2 domain. This 60 amino acid residue domain can bind to DNA and is found in transcription factor proteins.	GO:0006952|defense response;GO:0009873|ethylene-activated signaling pathway;GO:0009867|jasmonic acid mediated signaling pathway;GO:0006351|transcription, DNA-templated;	GO:0005634|nucleus;	GO:0003677|DNA binding;GO:0003700|transcription factor activity, sequence-specific DNA binding;	K14516	ERF1; ethylene-responsive transcription factor 1
BC vs WC	gene15457	LOC102604977	1.44276	1.67099e-06	0.000184533	up	yes	pfam00183	HSP90	Hsp90 protein.	GO:0006457|protein folding;GO:0006950|response to stress;	GO:0005737|cytoplasm;	GO:0005524|ATP binding;	K04079	htpG, HSP90A; molecular chaperone HtpG
BC vs WC	gene1559	LOC102598761	1.32531	2.77572e-08	7.18434e-06	up	yes	pfam00593	TonB_dep_Rec	TonB dependent receptor. This model now only covers the conserved part of the barrel structure.	.	.	.	.	.
BC vs WC	gene15825	LOC102588915	1.0291	5.16623e-05	0.00236405	up	yes	pfam03552	Cellulose_synt	Cellulose synthase. Cellulose, an aggregate of unbranched polymers of beta-1,4-linked glucose residues, is the major component of wood and thus paper, and is synthesized by plants, most algae, some bacteria and fungi, and even some animals. The genes that synthesize cellulose in higher plants differ greatly from the well-characterized genes found in Acetobacter and Agrobacterium sp. More correctl…	GO:0071555|cell wall organization;GO:0030244|cellulose biosynthetic process;GO:0097502|mannosylation;GO:0009409|response to cold;	GO:0005783|endoplasmic reticulum;GO:0005768|endosome;GO:0005794|Golgi apparatus;GO:0000139|Golgi membrane;GO:0016021|integral component of membrane;GO:0005886|plasma membrane;GO:0005802|trans-Golgi network;	GO:0016760|cellulose synthase (UDP-forming) activity;GO:0051753|mannan synthase activity;	.	.
BC vs WC	gene16089	LOC102599831	1.32734	0.000580925	0.0145602	up	yes	pfam00201	UDPGT	UDP-glucoronosyl and UDP-glucosyl transferase.	.	.	GO:0016758|transferase activity, transferring hexosyl groups;	.	.
BC vs WC	gene16120	LOC102579771	1.52369	1.014e-06	0.000122605	up	yes	pfam00153	Mito_carr	Mitochondrial carrier protein.	GO:0006835|dicarboxylic acid transport;GO:0006839|mitochondrial transport;GO:0015992|proton transport;	GO:0016021|integral component of membrane;GO:0005743|mitochondrial inner membrane;	GO:0005310|dicarboxylic acid transmembrane transporter activity;GO:0017077|oxidative phosphorylation uncoupler activity;	K15104	SLC25A11, OGC; solute carrier family 25 (mitochondrial oxoglutarate transporter), member 11
BC vs WC	gene16147	LOC102586963	1.05792	0.000431535	0.0114191	up	yes	pfam00444	Ribosomal_L36	Ribosomal protein L36.	.	.	.	.	.
BC vs WC	gene1620	LOC102586326	1.19171	5.2386e-05	0.00239056	up	yes	pfam00168	C2	C2 domain.	GO:0006952|defense response;	GO:0016020|membrane;	.	.	.
BC vs WC	gene16324	LOC102586965	1.27736	2.86646e-07	4.65518e-05	up	yes	pfam02179	BAG	BAG domain. Domain present in Hsp70 regulators.	.	GO:0005739|mitochondrion;	.	.	.
BC vs WC	gene16325	LOC102587302	1.0882	0.000553843	0.0140928	up	yes	pfam01554	MatE	MatE. The MatE domain	GO:0015691|cadmium ion transport;GO:0051238|sequestering of metal ion;	GO:0016021|integral component of membrane;GO:0005886|plasma membrane;	GO:0015297|antiporter activity;GO:0015238|drug transmembrane transporter activity;	K03327	TC.MATE, SLC47A, norM, mdtK, dinF; multidrug resistance protein, MATE family
BC vs WC	gene16426	LOC102593816	1.19557	2.63634e-05	0.00148541	up	yes	pfam12796	Ank_2	Ankyrin repeats (3 copies).	.	GO:0009507|chloroplast;	GO:0005524|ATP binding;	.	.
BC vs WC	gene16480	LOC102579879	2.89973	1.34795e-07	2.53736e-05	up	yes	pfam06219	DUF1005	Protein of unknown function (DUF1005). Family of plant proteins with undetermined function.	.	.	.	.	.
BC vs WC	gene16511	LOC102577888	2.11553	0.000265181	0.00794819	up	yes	pfam09265	Cytokin-bind	Cytokinin dehydrogenase 1, FAD and cytokinin binding. Members of this family adopt an alpha+beta sandwich structure with an antiparallel beta-sheet, in a ferredoxin-like fold. They are predominantly found in plant cytokinin dehydrogenase 1, where they are capable of binding both FAD and cytokinin substrates. The substrate displays a 'plug-into-socket' binding mode that seals the catalytic site an…	GO:0009823|cytokinin catabolic process;	GO:0005783|endoplasmic reticulum;GO:0005773|vacuole;	GO:0019139|cytokinin dehydrogenase activity;GO:0050660|flavin adenine dinucleotide binding;GO:0008131|primary amine oxidase activity;GO:0008762|UDP-N-acetylmuramate dehydrogenase activity;	K00279	CKX; cytokinin dehydrogenase [EC:1.5.99.12]
BC vs WC	gene16521	LOC102592929	1.41955	1.74198e-06	0.000191098	up	yes	pfam13359	DDE_Tnp_4	DDE superfamily endonuclease. This family of proteins are related to pfam00665 and are probably endonucleases of the DDE superfamily. Transposase proteins are necessary for efficient DNA transposition. This domain is a member of the DDE superfamily, which contain three carboxylate residues that are believed to be responsible for coordinating metal ions needed for catalysis. The catalytic activity…	.	GO:0005813|centrosome;GO:0005737|cytoplasm;GO:0005634|nucleus;	GO:0046872|metal ion binding;GO:0004518|nuclease activity;	.	.
BC vs WC	gene16599	LOC102600830	1.04284	0.000458671	0.012041	up	yes	pfam08392	FAE1_CUT1_RppA	FAE1/Type III polyketide synthase-like protein. The members of this family are described as 3-ketoacyl-CoA synthases, type III polyketide synthases, fatty acid elongases and fatty acid condensing enzymes, and are found in both prokaryotic and eukaryotic (mainly plant) species. The region featured in this family contains the active site residues, as well as motifs involved in substrate binding.	GO:0006633|fatty acid biosynthetic process;GO:0009409|response to cold;GO:0009416|response to light stimulus;	GO:0016021|integral component of membrane;	GO:0033807|icosanoyl-CoA synthase activity;	K15397	KCS; 3-ketoacyl-CoA synthase [EC:2.3.1.199]
BC vs WC	gene16654	LOC102589140	1.01662	0.00150164	0.0283311	up	yes	pfam07911	DUF1677	Protein of unknown function (DUF1677). The sequences found in this family are all derived from hypothetical plant proteins of unknown function. The region features a number of highly conserved cysteine residues.	.	.	.	.	.
BC vs WC	gene16775	LOC102582318	1.22579	2.70606e-07	4.43821e-05	up	yes	pfam00069	Pkinase	Protein kinase domain.	.	GO:0016021|integral component of membrane;GO:0005886|plasma membrane;	GO:0005524|ATP binding;GO:0004674|protein serine/threonine kinase activity;	.	.
BC vs WC	gene16777	LOC102605656	1.03639	0.00124744	0.0249261	up	yes	pfam00069	Pkinase	Protein kinase domain.	GO:0071215|cellular response to abscisic acid stimulus;GO:0042631|cellular response to water deprivation;GO:0009755|hormone-mediated signaling pathway;GO:0048573|photoperiodism, flowering;GO:0046777|protein autophosphorylation;GO:0007178|transmembrane receptor protein serine/threonine kinase signaling pathway;	GO:0005886|plasma membrane;GO:0009506|plasmodesma;	GO:0005524|ATP binding;GO:0001653|peptide receptor activity;GO:0030247|polysaccharide binding;GO:0004675|transmembrane receptor protein serine/threonine kinase activity;GO:0031625|ubiquitin protein ligase binding;	.	.
BC vs WC	gene17032	LOC102599944	1.00296	0.00170861	0.0312053	up	yes	pfam05678	VQ	VQ motif. This short motif is found in a variety of plant proteins. These proteins vary greatly in length and are mostly composed of low complexity regions. They all conserve a short motif FXhVQChTG, where X is any amino acid and h is a hydrophobic amino acid. The function of this motif is uncertain, however one protein in this family has been found to bind the SigA sigma factor. It would seem pl…	.	.	.	.	.
BC vs WC	gene17584	LOC102585511	1.18964	0.000932808	0.0203852	up	yes	pfam07714	Pkinase_Tyr	Protein tyrosine kinase.	.	.	GO:0005524|ATP binding;GO:0004674|protein serine/threonine kinase activity;GO:0004713|protein tyrosine kinase activity;	.	.
BC vs WC	gene181	LOC102590235	1.19775	0.000758711	0.0176517	up	yes	pfam03959	FSH1	Serine hydrolase (FSH1). This is a family of serine hydrolases.	.	.	.	.	.
BC vs WC	gene18101	LOC102585630	1.41362	8.12969e-09	2.93146e-06	up	yes	pfam00079	Serpin	Serpin (serine protease inhibitor). Structure is a multi-domain fold containing a bundle of helices and a beta sandwich.	GO:0010951|negative regulation of endopeptidase activity;	GO:0048046|apoplast;GO:0005615|extracellular space;	GO:0004869|cysteine-type endopeptidase inhibitor activity;GO:0004867|serine-type endopeptidase inhibitor activity;	K13963	SERPINB; serpin B
BC vs WC	gene18167	LOC102587404	1.05355	0.00240981	0.0399585	up	yes	pfam00168	C2	C2 domain.	GO:0090158|endoplasmic reticulum membrane organization;GO:0060304|regulation of phosphatidylinositol dephosphorylation;	GO:0005933|cellular bud;GO:0032541|cortical endoplasmic reticulum;GO:0016021|integral component of membrane;	GO:0005544|calcium-dependent phospholipid binding;GO:0008289|lipid binding;GO:0046872|metal ion binding;	.	.
BC vs WC	gene18198	LOC102588603	1.3691	3.92938e-07	6.08319e-05	up	yes	pfam00069	Pkinase	Protein kinase domain.	GO:0048544|recognition of pollen;	GO:0016021|integral component of membrane;GO:0005886|plasma membrane;	GO:0005524|ATP binding;GO:0005516|calmodulin binding;GO:0030246|carbohydrate binding;GO:0004674|protein serine/threonine kinase activity;	.	.
BC vs WC	gene18220	PAP1	1.06301	1.33255e-07	2.5372e-05	up	yes	pfam00149	Metallophos	Calcineurin-like phosphoesterase. This family includes a diverse range of phosphoesterases, including protein phosphoserine phosphatases, nucleotidases, sphingomyelin phosphodiesterases and 2'-3' cAMP phosphodiesterases as well as nucleases such as bacterial SbcD or yeast MRE11. The most conserved regions in this superfamily centre around the metal chelating residues.	GO:0016311|dephosphorylation;	GO:0005576|extracellular region;GO:0005773|vacuole;	GO:0003993|acid phosphatase activity;GO:0046872|metal ion binding;	K01078	E3.1.3.2; acid phosphatase [EC:3.1.3.2]
BC vs WC	gene18225	LOC102601287	1.00671	0.000139523	0.00489084	up	yes	pfam00722	Glyco_hydro_16	Glycosyl hydrolases family 16.	GO:0042546|cell wall biogenesis;GO:0071555|cell wall organization;GO:0010087|phloem or xylem histogenesis;GO:0010411|xyloglucan metabolic process;	GO:0048046|apoplast;GO:0005618|cell wall;	GO:0004553|hydrolase activity, hydrolyzing O-glycosyl compounds;GO:0016762|xyloglucan:xyloglucosyl transferase activity;	K08235	E2.4.1.207; xyloglucan:xyloglucosyl transferase [EC:2.4.1.207]
BC vs WC	gene18297	LOC102601182	1.26064	3.14635e-06	0.000294459	up	yes	pfam01762	Galactosyl_T	Galactosyltransferase. This family includes the galactosyltransferases UDP-galactose:2-acetamido-2-deoxy-D-glucose3beta-galactosyltransferase and UDP-Gal:beta-GlcNAc beta 1,3-galactosyltranferase. Specific galactosyltransferases transfer galactose to GlcNAc terminal chains in the synthesis of the lacto-series oligosaccharides types 1 and 2.	GO:0010493|Lewis a epitope biosynthetic process;GO:0006486|protein glycosylation;	GO:0005794|Golgi apparatus;GO:0000139|Golgi membrane;GO:0016021|integral component of membrane;	GO:0030246|carbohydrate binding;GO:0010488|UDP-galactose:N-glycan beta-1,3-galactosyltransferase activity;	K14413	GALT1; beta-1,3-galactosyltransferase [EC:2.4.1.-]
BC vs WC	gene18788	LOC102582894	1.3096	5.61488e-08	1.25654e-05	up	yes	pfam02519	Auxin_inducible	Auxin responsive protein. This family consists of the protein products of the ARG7 auxin responsive genes family none of which have any identified functional role.	GO:0009734|auxin-activated signaling pathway;	.	.	.	.
BC vs WC	gene19247	LOC102600182	1.06615	0.00121601	0.0246249	up	yes	pfam00400	WD40	WD domain, G-beta repeat.	.	.	.	.	.
BC vs WC	gene1952	LOC102598886	1.32645	0.000538218	0.0137799	up	yes	.	.	.	.	.	.	.	.
BC vs WC	gene19536	LOC102584653	1.40128	7.06774e-07	9.36617e-05	up	yes	pfam10323	7TM_GPCR_Srv	Serpentine type 7TM GPCR chemoreceptor Srv. Chemoreception is mediated in Caenorhabditis elegans by members of the seven-transmembrane G-protein-coupled receptor class (7TM GPCRs) of proteins which are of the serpentine type. Srv is a member of the Srg superfamily of chemoreceptors. Chemoperception is one of the central senses of soil nematodes like C. elegans which are otherwise 'blind' and 'dea…	.	.	.	.	.
BC vs WC	gene19665	LOC107062295	1.10734	1.22818e-10	9.2476e-08	up	yes	pfam13346	ABC2_membrane_5	ABC-2 family transporter protein. This family is related to the ABC-2 membrane transporter family pfam01061.	.	.	.	.	.
BC vs WC	gene19914	LOC107057765	1.19426	0.00124238	0.0248694	up	yes	pfam13664	DUF4149	Domain of unknown function (DUF4149).	.	GO:0048046|apoplast;	GO:0050660|flavin adenine dinucleotide binding;GO:0008762|UDP-N-acetylmuramate dehydrogenase activity;	.	.
BC vs WC	gene20230	LOC102583887	1.02141	3.51781e-06	0.00031831	up	yes	pfam05903	Peptidase_C97	PPPDE putative peptidase domain. The PPPDE superfamily (after Permuted Papain fold Peptidases of DsRNA viruses and Eukaryotes), consists of predicted thiol peptidases with a circularly permuted papain-like fold. The inference of the likely DUB function of the PPPDE superfamily proteins is based on the fusions of the catalytic domain to Ub-binding PUG (PUB)/UBA domains and a novel alpha-helical Ub…	.	GO:0005737|cytoplasm;GO:0005634|nucleus;	GO:0008233|peptidase activity;	.	.
BC vs WC	gene20290	LOC102604102	1.05991	0.000137612	0.00487081	up	yes	pfam07714	Pkinase_Tyr	Protein tyrosine kinase.	GO:0048544|recognition of pollen;	.	GO:0005524|ATP binding;GO:0005516|calmodulin binding;GO:0030246|carbohydrate binding;GO:0004674|protein serine/threonine kinase activity;	.	.
BC vs WC	gene20741	LOC102602758	1.17142	0.00104337	0.0220171	up	yes	pfam00072	Response_reg	Response regulator receiver domain. This domain receives the signal from the sensor partner in bacterial two-component systems. It is usually found N-terminal to a DNA binding effector domain.	GO:0007623|circadian rhythm;GO:0009736|cytokinin-activated signaling pathway;GO:0000160|phosphorelay signal transduction system;GO:0010161|red light signaling pathway;GO:0006355|regulation of transcription, DNA-templated;GO:0009735|response to cytokinin;GO:0010114|response to red light;GO:0006351|transcription, DNA-templated;	GO:0005737|cytoplasm;GO:0005634|nucleus;	GO:0000156|phosphorelay response regulator activity;	K14492	ARR-A; two-component response regulator ARR-A family
BC vs WC	gene20750	LOC102583441	1.03004	0.00020324	0.00654994	up	yes	pfam01501	Glyco_transf_8	Glycosyl transferase family 8. This family includes enzymes that transfer sugar residues to donor molecules. Members of this family are involved in lipopolysaccharide biosynthesis and glycogen synthesis. This family includes Lipopolysaccharide galactosyltransferase, lipopolysaccharide glucosyltransferase 1, and glycogenin glucosyltransferase.	GO:0071555|cell wall organization;GO:0045489|pectin biosynthetic process;	GO:0005794|Golgi apparatus;GO:0000139|Golgi membrane;GO:0016021|integral component of membrane;	GO:0047262|polygalacturonate 4-alpha-galacturonosyltransferase activity;	.	.
BC vs WC	gene21222	LOC102582436	1.2257	9.48811e-08	1.94038e-05	up	yes	pfam14541	TAXi_C	Xylanase inhibitor C-terminal. The N- and C-termini of the members of this family are jointly necessary for creating the catalytic pocket necessary for cleaving xylasnase. Phytopathogens produce xylanase that destroys plant cells, so its destruction through proteolysis is vital for plant-survival.	GO:0030163|protein catabolic process;GO:0009737|response to abscisic acid;GO:0009414|response to water deprivation;GO:0009627|systemic acquired resistance;	GO:0005783|endoplasmic reticulum;GO:0005576|extracellular region;	GO:0004190|aspartic-type endopeptidase activity;GO:0070001|aspartic-type peptidase activity;GO:0003677|DNA binding;	.	.
BC vs WC	gene21257	LOC102592495	1.42666	0.0015128	0.0284121	up	yes	pfam00612	IQ	IQ calmodulin-binding motif. Calmodulin-binding motif.	.	.	.	.	.
BC vs WC	gene21856	LOC102598758	1.30074	0.000108173	0.00410044	up	yes	pfam00722	Glyco_hydro_16	Glycosyl hydrolases family 16.	GO:0042546|cell wall biogenesis;GO:0071555|cell wall organization;GO:0010411|xyloglucan metabolic process;	GO:0048046|apoplast;GO:0005618|cell wall;GO:0005794|Golgi apparatus;	GO:0004553|hydrolase activity, hydrolyzing O-glycosyl compounds;GO:0016762|xyloglucan:xyloglucosyl transferase activity;	K08235	E2.4.1.207; xyloglucan:xyloglucosyl transferase [EC:2.4.1.207]
BC vs WC	gene21857	LOC107057655	1.03984	0.0017854	0.0322873	up	yes	pfam00722	Glyco_hydro_16	Glycosyl hydrolases family 16.	GO:0042546|cell wall biogenesis;GO:0071555|cell wall organization;GO:0010411|xyloglucan metabolic process;	GO:0048046|apoplast;GO:0005618|cell wall;GO:0005794|Golgi apparatus;	GO:0004553|hydrolase activity, hydrolyzing O-glycosyl compounds;GO:0016762|xyloglucan:xyloglucosyl transferase activity;	K08235	E2.4.1.207; xyloglucan:xyloglucosyl transferase [EC:2.4.1.207]
BC vs WC	gene21859	LOC102599527	1.84002	0.000104424	0.00399489	up	yes	pfam00722	Glyco_hydro_16	Glycosyl hydrolases family 16.	GO:0042546|cell wall biogenesis;GO:0071555|cell wall organization;GO:0010411|xyloglucan metabolic process;	GO:0048046|apoplast;GO:0005618|cell wall;GO:0005794|Golgi apparatus;	GO:0004553|hydrolase activity, hydrolyzing O-glycosyl compounds;GO:0016762|xyloglucan:xyloglucosyl transferase activity;	K08235	E2.4.1.207; xyloglucan:xyloglucosyl transferase [EC:2.4.1.207]
BC vs WC	gene21883	LOC102579793	1.27457	7.9211e-07	0.000100933	up	yes	pfam02298	Cu_bind_like	Plastocyanin-like domain. This family represents a domain found in flowering plants related to the copper binding protein plastocyanin. Some members of this family may not bind copper due to the lack of key residues.	GO:0055114|oxidation-reduction process;	.	GO:0009055|electron carrier activity;GO:0046872|metal ion binding;	.	.
BC vs WC	gene22005	LOC102595362	1.48743	1.10219e-05	0.000751347	up	yes	pfam01554	MatE	MatE. The MatE domain	.	GO:0016021|integral component of membrane;	GO:0015297|antiporter activity;GO:0015238|drug transmembrane transporter activity;	K03327	TC.MATE, SLC47A, norM, mdtK, dinF; multidrug resistance protein, MATE family
BC vs WC	gene22012	LOC102597581	1.22758	6.90944e-12	9.53791e-09	up	yes	pfam07714	Pkinase_Tyr	Protein tyrosine kinase.	.	GO:0016021|integral component of membrane;GO:0016020|membrane;GO:0005886|plasma membrane;GO:0009506|plasmodesma;	GO:0005524|ATP binding;GO:0004674|protein serine/threonine kinase activity;	.	.
BC vs WC	gene22206	LOC102585862	1.17734	1.15112e-05	0.00078149	up	yes	pfam07714	Pkinase_Tyr	Protein tyrosine kinase.	.	GO:0005886|plasma membrane;	GO:0005524|ATP binding;GO:0004674|protein serine/threonine kinase activity;	K00924	E2.7.1.-
BC vs WC	gene22210	LOC102586197	1.05794	7.34015e-07	9.55832e-05	up	yes	pfam07765	KIP1	KIP1-like protein. This is a family of sequences found exclusively in plants. They are similar to kinase interacting protein 1 (KIP1), which has been found to interact with the kinase domain of PRK1, a receptor-like kinase. This particular region contains two coiled-coils, which are described as motifs involved in protein-protein interactions. It has also been suggested that the protein's coiled-…	.	.	.	.	.
BC vs WC	gene22244	LOC107062867	1.36141	5.41252e-05	0.00243262	up	yes	pfam03106	WRKY	WRKY DNA -binding domain.	GO:0006952|defense response;GO:0010150|leaf senescence;GO:0010200|response to chitin;GO:0006351|transcription, DNA-templated;	GO:0005634|nucleus;	GO:0043565|sequence-specific DNA binding;GO:0003700|transcription factor activity, sequence-specific DNA binding;	K13425	WRKY22; WRKY transcription factor 22
BC vs WC	gene22423	LOC102594043	1.55692	4.93142e-07	7.10339e-05	up	yes	pfam00254	FKBP_C	FKBP-type peptidyl-prolyl cis-trans isomerase.	GO:0070370|cellular heat acclimation;GO:0061077|chaperone-mediated protein folding;GO:0000413|protein peptidyl-prolyl isomerization;	GO:0005737|cytoplasm;GO:0005789|endoplasmic reticulum membrane;GO:0005634|nucleus;GO:0005773|vacuole;	GO:0005528|FK506 binding;GO:0003755|peptidyl-prolyl cis-trans isomerase activity;	K01802	E5.2.1.8; peptidylprolyl isomerase [EC:5.2.1.8]
BC vs WC	gene22755	LOC102598425	1.04384	1.84214e-05	0.00114289	up	yes	pfam07714	Pkinase_Tyr	Protein tyrosine kinase.	GO:0048544|recognition of pollen;	GO:0016021|integral component of membrane;GO:0005886|plasma membrane;	GO:0005524|ATP binding;GO:0005516|calmodulin binding;GO:0030246|carbohydrate binding;GO:0004674|protein serine/threonine kinase activity;	.	.
BC vs WC	gene22854	LOC102598002	1.03488	4.12412e-05	0.00203929	up	yes	pfam03107	C1_2	C1 domain. This short domain is rich in cysteines and histidines. The pattern of conservation is similar to that found in pfam00130, therefore we have termed this domain DC1 for divergent C1 domain. This domain probably also binds to two zinc ions. The function of proteins with this domain is uncertain, however this domain may bind to molecules such as diacylglycerol (A Bateman pers. obs.). This …	.	.	.	.	.
BC vs WC	gene22943	LOC102598994	1.08545	1.61772e-05	0.00103465	up	yes	pfam13855	LRR_8	Leucine rich repeat.	GO:0009755|hormone-mediated signaling pathway;GO:0046777|protein autophosphorylation;	GO:0016021|integral component of membrane;GO:0005886|plasma membrane;GO:0009506|plasmodesma;	GO:0004672|protein kinase activity;	.	.
BC vs WC	gene22993	LOC102585325	1.1321	7.05194e-06	0.000545866	up	yes	pfam00931	NB-ARC	NB-ARC domain.	GO:0009814|defense response, incompatible interaction;GO:0009626|plant-type hypersensitive response;	GO:0005737|cytoplasm;GO:0005886|plasma membrane;	GO:0043531|ADP binding;GO:0005524|ATP binding;	.	.
BC vs WC	gene23053	LOC102588293	1.1443	0.000119505	0.00442825	up	yes	pfam00069	Pkinase	Protein kinase domain.	.	GO:0016021|integral component of membrane;GO:0005886|plasma membrane;	GO:0005524|ATP binding;GO:0004674|protein serine/threonine kinase activity;	.	.
BC vs WC	gene23262	LOC102605004	1.291	5.43355e-05	0.00243262	up	yes	pfam00139	Lectin_legB	Legume lectin domain.	GO:0009738|abscisic acid-activated signaling pathway;GO:0046777|protein autophosphorylation;GO:0009845|seed germination;GO:0007178|transmembrane receptor protein serine/threonine kinase signaling pathway;	GO:0016021|integral component of membrane;GO:0005886|plasma membrane;GO:0009506|plasmodesma;	GO:0005524|ATP binding;GO:0030246|carbohydrate binding;GO:0001653|peptide receptor activity;GO:0004675|transmembrane receptor protein serine/threonine kinase activity;GO:0031625|ubiquitin protein ligase binding;	.	.
BC vs WC	gene23295	LOC107063057	1.65291	2.56994e-13	6.08158e-10	up	yes	pfam00183	HSP90	Hsp90 protein.	GO:0009816|defense response to bacterium, incompatible interaction;GO:0006457|protein folding;	GO:0005737|cytoplasm;	GO:0005524|ATP binding;	K04079	htpG, HSP90A; molecular chaperone HtpG
BC vs WC	gene23402	LOC102592169	1.05049	2.69564e-06	0.000265103	up	yes	pfam06813	Nodulin-like	Nodulin-like. This family represents a conserved region within plant nodulin-like proteins.	.	.	.	.	.
BC vs WC	gene23591	LOC102604662	1.04459	0.000222193	0.00693149	up	yes	pfam01095	Pectinesterase	Pectinesterase.	GO:0042545|cell wall modification;GO:0045490|pectin catabolic process;GO:0009741|response to brassinosteroid;GO:0009409|response to cold;GO:0009620|response to fungus;	GO:0005618|cell wall;GO:0005576|extracellular region;	GO:0045330|aspartyl esterase activity;GO:0004857|enzyme inhibitor activity;GO:0030599|pectinesterase activity;	K01051	E3.1.1.11; pectinesterase [EC:3.1.1.11]
BC vs WC	gene23842	LOC102581478	1.01279	0.000438452	0.0115468	up	yes	pfam07714	Pkinase_Tyr	Protein tyrosine kinase.	GO:0048544|recognition of pollen;	.	GO:0005524|ATP binding;GO:0005516|calmodulin binding;GO:0030246|carbohydrate binding;GO:0004674|protein serine/threonine kinase activity;	.	.
BC vs WC	gene23880	LOC102588300	1.42759	0.000724979	0.0171807	up	yes	pfam12819	Malectin_like	Carbohydrate-binding protein of the ER. Malectin is a membrane-anchored protein of the endoplasmic reticulum that recognizes and binds Glc2-N-glycan. The domain is found on a number of plant receptor kinases.	GO:0046777|protein autophosphorylation;GO:0007165|signal transduction;GO:0007178|transmembrane receptor protein serine/threonine kinase signaling pathway;	GO:0016021|integral component of membrane;GO:0005886|plasma membrane;GO:0009506|plasmodesma;	GO:0005524|ATP binding;GO:0001653|peptide receptor activity;GO:0004672|protein kinase activity;GO:0004675|transmembrane receptor protein serine/threonine kinase activity;GO:0031625|ubiquitin protein ligase binding;	.	.
BC vs WC	gene23931	LOC102581810	1.48345	7.10981e-14	3.5341e-10	up	yes	pfam00183	HSP90	Hsp90 protein.	GO:0006457|protein folding;GO:0006950|response to stress;	GO:0005737|cytoplasm;	GO:0005524|ATP binding;	.	.
BC vs WC	gene23999	LOC102606150	1.13064	6.07344e-05	0.00264754	up	yes	pfam15236	CCDC66	Coiled-coil domain-containing protein 66. This protein family, named Coiled-coil domain-containing protein 66 (CCDC) refers to a protein domain found in eukaryotes, and is approximately 160 amino acids in length. CCDC66 protein is detected mainly in the inner segments of photoreceptors in many vertebrates including mice and humans. It has been found in dogs, that a mutation in the CCDC66 gene cau…	.	.	.	.	.
BC vs WC	gene24000	LOC102578161	1.21889	2.91791e-06	0.000279395	up	yes	pfam15346	ARGLU	Arginine and glutamate-rich 1. ARGLU, arginine and glutamate-rich 1 protein family, is required for the oestrogen-dependent expression of ESR1 target genes. It functions in cooperation with MED1. The family of proteins is found in eukaryotes.	.	.	.	.	.
BC vs WC	gene24001	LOC102579161	1.19976	0.000230119	0.00713844	up	yes	pfam01136	Peptidase_U32	Peptidase family U32.	.	.	.	.	.
BC vs WC	gene24003	LOC102578487	1.2044	7.47929e-07	9.60422e-05	up	yes	pfam15290	Syntaphilin	Golgi-localized syntaxin-1-binding clamp. Syntaphilin or Syntabulin is a family of eukaryotic proteins. Syntaphilin binds to syntaxin-1 thereby inhibiting SNARE complex formation by absorbing free syntaxin-1. So it is a syntaxin-1 clamp that controls SNARE assembly.	.	.	.	.	.
BC vs WC	gene24062	LOC102600867	1.10407	1.16109e-06	0.000139373	up	yes	pfam01565	FAD_binding_4	FAD binding domain. This family consists of various enzymes that use FAD as a co-factor, most of the enzymes are similar to oxygen oxidoreductase. One of the enzymes Vanillyl-alcohol oxidase (VAO) has a solved structure, the alignment includes the FAD binding site, called the PP-loop, between residues 99-110. The FAD molecule is covalently bound in the known structure, however the residue that li…	GO:0006979|response to oxidative stress;	GO:0031225|anchored component of membrane;GO:0048046|apoplast;GO:0005829|cytosol;GO:0005739|mitochondrion;GO:0009505|plant-type cell wall;GO:0005886|plasma membrane;GO:0009506|plasmodesma;GO:0005773|vacuole;	GO:0050660|flavin adenine dinucleotide binding;GO:0008762|UDP-N-acetylmuramate dehydrogenase activity;	.	.
BC vs WC	gene24079	LOC102578368	1.50369	4.3579e-08	1.0616e-05	up	yes	pfam07714	Pkinase_Tyr	Protein tyrosine kinase.	GO:0009738|abscisic acid-activated signaling pathway;GO:0000186|activation of MAPKK activity;GO:0008219|cell death;GO:0002229|defense response to oomycetes;GO:0009873|ethylene-activated signaling pathway;GO:0000165|MAPK cascade;GO:0009788|negative regulation of abscisic acid-activated signaling pathway;GO:0046777|protein autophosphorylation;GO:1900424|regulation of defense response to bacterium;G…	GO:0005829|cytosol;GO:0005769|early endosome;GO:0005783|endoplasmic reticulum;GO:0005634|nucleus;GO:0005802|trans-Golgi network;GO:0012510|trans-Golgi network transport vesicle membrane;	GO:0005524|ATP binding;GO:0016301|kinase activity;GO:0004709|MAP kinase kinase kinase activity;GO:0004712|protein serine/threonine/tyrosine kinase activity;	.	.
BC vs WC	gene24191	LOC102585100	1.51238	5.42801e-05	0.00243262	up	yes	pfam01554	MatE	MatE. The MatE domain	.	GO:0016021|integral component of membrane;	GO:0015297|antiporter activity;GO:0015238|drug transmembrane transporter activity;	K03327	TC.MATE, SLC47A, norM, mdtK, dinF; multidrug resistance protein, MATE family
BC vs WC	gene24237	LOC102600868	1.12771	3.2085e-06	0.000296921	up	yes	pfam12796	Ank_2	Ankyrin repeats (3 copies).	.	GO:0009507|chloroplast;	GO:0005524|ATP binding;	.	.
BC vs WC	gene24378	LOC102598999	1.49939	8.05178e-06	0.0006008	up	yes	pfam00069	Pkinase	Protein kinase domain.	GO:0007165|signal transduction;	GO:0005634|nucleus;GO:0009506|plasmodesma;GO:0005773|vacuole;	GO:0005524|ATP binding;GO:0004674|protein serine/threonine kinase activity;	.	.
BC vs WC	gene24592	LOC102583475	1.00651	5.96251e-07	8.16272e-05	up	yes	pfam00012	HSP70	Hsp70 protein. Hsp70 chaperones help to fold many proteins. Hsp70 assisted folding involves repeated cycles of substrate binding and release. Hsp70 activity is ATP dependent. Hsp70 proteins are made up of two regions: the amino terminus is the ATPase domain and the carboxyl terminus is the substrate binding region.	GO:0009408|response to heat;GO:0009644|response to high light intensity;GO:0042542|response to hydrogen peroxide;	.	GO:0005524|ATP binding;	K09489	HSPA4; heat shock 70kDa protein 4
BC vs WC	gene24596	LOC102588746	1.20986	4.74878e-06	0.000395294	up	yes	pfam00011	HSP20	Hsp20/alpha crystallin family.	.	GO:0005737|cytoplasm;	.	.	.
BC vs WC	gene24597	LOC102589078	1.24478	1.46521e-06	0.000166241	up	yes	pfam00011	HSP20	Hsp20/alpha crystallin family.	GO:0009408|response to heat;	GO:0005737|cytoplasm;	.	K13993	HSP20; HSP20 family protein
BC vs WC	gene24599	LOC102589723	1.23789	3.34142e-07	5.27149e-05	up	yes	pfam00011	HSP20	Hsp20/alpha crystallin family.	.	GO:0005737|cytoplasm;	.	.	.
BC vs WC	gene24753	LOC102590262	1.02037	0.00103046	0.0218281	up	yes	pfam01582	TIR	TIR domain. The Toll/interleukin-1 receptor (TIR) homology domain is an intracellular signalling domain found in MyD88, interleukin 1 receptor and the Toll receptor. It contains three highly-conserved regions, and mediates protein-protein interactions between the Toll-like receptors (TLRs) and signal-transduction components. TIR-like motifs are also found in plant proteins thought to be involved …	GO:0009626|plant-type hypersensitive response;GO:0007165|signal transduction;	GO:0005737|cytoplasm;	GO:0043531|ADP binding;GO:0005524|ATP binding;	.	.
BC vs WC	gene25163	LOC102586111	1.06716	7.33773e-06	0.000562729	up	yes	pfam07714	Pkinase_Tyr	Protein tyrosine kinase.	.	.	GO:0005524|ATP binding;GO:0004674|protein serine/threonine kinase activity;	.	.
BC vs WC	gene25371	LOC102600986	1.29153	0.000299596	0.00863096	up	yes	pfam03106	WRKY	WRKY DNA -binding domain.	GO:0042742|defense response to bacterium;GO:0050832|defense response to fungus;GO:0045892|negative regulation of transcription, DNA-templated;GO:0031347|regulation of defense response;GO:0010200|response to chitin;GO:0002237|response to molecule of bacterial origin;GO:0009751|response to salicylic acid;GO:0009611|response to wounding;GO:0006351|transcription, DNA-templated;	GO:0005634|nucleus;	GO:0043565|sequence-specific DNA binding;GO:0003700|transcription factor activity, sequence-specific DNA binding;GO:0044212|transcription regulatory region DNA binding;	.	.
BC vs WC	gene25372	LOC102599114	2.17661	3.95573e-05	0.00199777	up	yes	pfam03106	WRKY	WRKY DNA -binding domain.	GO:0042742|defense response to bacterium;GO:0050832|defense response to fungus;GO:0045892|negative regulation of transcription, DNA-templated;GO:0031347|regulation of defense response;GO:0010200|response to chitin;GO:0002237|response to molecule of bacterial origin;GO:0009751|response to salicylic acid;GO:0009611|response to wounding;GO:0006351|transcription, DNA-templated;	GO:0005634|nucleus;	GO:0043565|sequence-specific DNA binding;GO:0003700|transcription factor activity, sequence-specific DNA binding;GO:0044212|transcription regulatory region DNA binding;	.	.
BC vs WC	gene25574	LOC107063502	1.06765	0.00179947	0.032379	up	yes	pfam01466	Skp1	Skp1 family, dimerization domain.	GO:0016567|protein ubiquitination;GO:0006511|ubiquitin-dependent protein catabolic process;	GO:0005737|cytoplasm;GO:0005730|nucleolus;GO:0005634|nucleus;GO:0019005|SCF ubiquitin ligase complex;	.	K03094	SKP1, CBF3D; S-phase kinase-associated protein 1
BC vs WC	gene2579	LOC102606249	1.12399	8.7568e-06	0.000630502	up	yes	pfam00226	DnaJ	DnaJ domain. DnaJ domains (J-domains) are associated with hsp70 heat-shock system and it is thought that this domain mediates the interaction. DnaJ-domain is therefore part of a chaperone (protein folding) system. The T-antigens, although not in Prosite are confirmed as DnaJ containing domains from literature.	GO:0006457|protein folding;GO:0009408|response to heat;	GO:0005886|plasma membrane;	GO:0005524|ATP binding;GO:0046872|metal ion binding;	.	.
BC vs WC	gene26108	LOC102593863	1.2024	0.000123925	0.0045316	up	yes	pfam00122	E1-E2_ATPase	E1-E2 ATPase.	.	GO:0016021|integral component of membrane;	GO:0005524|ATP binding;GO:0005388|calcium-transporting ATPase activity;GO:0046872|metal ion binding;	K01537	E3.6.3.8; Ca2+-transporting ATPase [EC:3.6.3.8]
BC vs WC	gene26343	LOC102605363	1.24721	5.19973e-06	0.000424303	up	yes	pfam13855	LRR_8	Leucine rich repeat.	GO:0009755|hormone-mediated signaling pathway;GO:0046777|protein autophosphorylation;	GO:0016021|integral component of membrane;GO:0005886|plasma membrane;GO:0009506|plasmodesma;	GO:0004672|protein kinase activity;	.	.
BC vs WC	gene26460	LOC102590275	1.29372	4.80433e-05	0.00224813	up	yes	pfam01764	Lipase_3	Lipase (class 3).	GO:0016042|lipid catabolic process;	GO:0009507|chloroplast;	GO:0047714|galactolipase activity;GO:0008970|phosphatidylcholine 1-acylhydrolase activity;GO:0004806|triglyceride lipase activity;	.	.
BC vs WC	gene26470	LOC102593315	1.16102	0.000147605	0.0051146	up	yes	pfam13499	EF-hand_7	EF-hand domain pair.	GO:0009738|abscisic acid-activated signaling pathway;GO:0019722|calcium-mediated signaling;GO:0009860|pollen tube growth;GO:0009409|response to cold;GO:0006970|response to osmotic stress;GO:0009651|response to salt stress;GO:0009414|response to water deprivation;	GO:0005737|cytoplasm;GO:0005886|plasma membrane;GO:0090406|pollen tube;	GO:0005509|calcium ion binding;GO:0019900|kinase binding;	K06268	PPP3R, CNB; serine/threonine-protein phosphatase 2B regulatory subunit
BC vs WC	gene26551	LOC102592415	1.17575	0.000460503	0.0120509	up	yes	pfam03398	Ist1	Regulator of Vps4 activity in the MVB pathway. ESCRT-I, -II, and -III are endosomal sorting complexes required for transporting proteins and carry out cargo sorting and vesicle formation in the multivesicular bodies, MVBs, pathway. These complexes are transiently recruited from the cytoplasm to the endosomal membrane where they bind transmembrane proteins previously marked for degradation by mono…	.	.	.	.	.
BC vs WC	gene26668	LOC102603244	1.32655	1.37227e-06	0.000158156	up	yes	pfam00183	HSP90	Hsp90 protein.	GO:0006457|protein folding;GO:0006950|response to stress;	GO:0005737|cytoplasm;	GO:0005524|ATP binding;	.	.
BC vs WC	gene26796	LOC102588200	1.2395	1.14855e-11	1.26838e-08	up	yes	pfam00752	XPG_N	XPG N-terminal domain.	.	.	.	.	.
BC vs WC	gene26923	LOC102598791	1.70674	6.63654e-06	0.00052853	up	yes	pfam02365	NAM	No apical meristem (NAM) protein. This is a family of no apical meristem (NAM) proteins these are plant development proteins. Mutations in NAM result in the failure to develop a shoot apical meristem in petunia embryos. NAM is indicated as having a role in determining positions of meristems and primordial. One member of this family NAP (NAC-like, activated by AP3/PI) is encoded by the target gene…	GO:0006351|transcription, DNA-templated;	GO:0005634|nucleus;	GO:0003677|DNA binding;GO:0003700|transcription factor activity, sequence-specific DNA binding;	.	.
BC vs WC	gene26970	LOC102602456	1.24503	0.00180998	0.0324483	up	yes	pfam07714	Pkinase_Tyr	Protein tyrosine kinase.	GO:0048544|recognition of pollen;	.	GO:0005524|ATP binding;GO:0005516|calmodulin binding;GO:0030246|carbohydrate binding;GO:0004674|protein serine/threonine kinase activity;	.	.
BC vs WC	gene27066	LOC102595733	1.17664	4.04678e-05	0.00200703	up	yes	pfam00076	RRM_1	RNA recognition motif. (a.k.a. RRM, RBD, or RNP domain). The RRM motif is probably diagnostic of an RNA binding protein. RRMs are found in a variety of RNA binding proteins, including various hnRNP proteins, proteins implicated in regulation of alternative splicing, and protein components of snRNPs. The motif also appears in a few single stranded DNA binding proteins. The RRM structure consists o…	.	.	GO:0003677|DNA binding;GO:0046872|metal ion binding;GO:0004518|nuclease activity;GO:0000166|nucleotide binding;GO:0003723|RNA binding;	.	.
BC vs WC	gene27131	LOC102588320	1.25579	7.1409e-05	0.00299466	up	yes	pfam10250	O-FucT	GDP-fucose protein O-fucosyltransferase. This is a family of conserved proteins representing the enzyme responsible for adding O-fucose to EGF (epidermal growth factor-like) repeats. Six highly conserved cysteines are present in O-FucT-1 as well as a DXD-like motif (ERD), conserved in mammals, Drosophila, and C. elegans. Both features are characteristic of several glycosyltransferase families. Th…	.	GO:0005768|endosome;GO:0005794|Golgi apparatus;GO:0000139|Golgi membrane;GO:0016021|integral component of membrane;GO:0005802|trans-Golgi network;	GO:0016757|transferase activity, transferring glycosyl groups;	.	.
BC vs WC	gene27352	LOC102580699	1.25175	0.000270846	0.00802488	up	yes	pfam04674	Phi_1	Phosphate-induced protein 1 conserved region. Family of conserved plant proteins. Conserved region identified in a phosphate-induced protein of unknown function.	GO:0009741|response to brassinosteroid;	GO:0048046|apoplast;GO:0005618|cell wall;GO:0005615|extracellular space;GO:0005794|Golgi apparatus;GO:0009505|plant-type cell wall;	.	.	.
BC vs WC	gene27353	LOC102581036	1.53391	4.45482e-05	0.00212719	up	yes	pfam04674	Phi_1	Phosphate-induced protein 1 conserved region. Family of conserved plant proteins. Conserved region identified in a phosphate-induced protein of unknown function.	GO:0009741|response to brassinosteroid;	GO:0048046|apoplast;GO:0005618|cell wall;GO:0005615|extracellular space;GO:0005794|Golgi apparatus;GO:0009505|plant-type cell wall;	.	.	.
BC vs WC	gene27557	LOC102592420	1.3673	4.22185e-06	0.00036049	up	yes	pfam00689	Cation_ATPase_C	Cation transporting ATPase, C-terminus. Members of this families are involved in Na+/K+, H+/K+, Ca++ and Mg++ transport. This family represents 5 transmembrane helices.	.	GO:0016021|integral component of membrane;	GO:0005524|ATP binding;GO:0005388|calcium-transporting ATPase activity;GO:0046872|metal ion binding;	K01537	E3.6.3.8; Ca2+-transporting ATPase [EC:3.6.3.8]
BC vs WC	gene27563	LOC102593099	1.16751	4.19997e-05	0.00206446	up	yes	pfam00122	E1-E2_ATPase	E1-E2 ATPase.	.	GO:0016021|integral component of membrane;	GO:0005524|ATP binding;GO:0005388|calcium-transporting ATPase activity;GO:0046872|metal ion binding;	K01537	E3.6.3.8; Ca2+-transporting ATPase [EC:3.6.3.8]
BC vs WC	gene27676	LOC102579279	1.1883	0.000185655	0.00616563	up	yes	pfam04833	COBRA	COBRA-like protein. Family of plant proteins are designated COBRA-like (COBL) proteins. The 12 Arabidopsis members of the family are all GPI-liked. Some members of this family are annotated as phytochelatin synthase, but these annotations are incorrect.	GO:0016049|cell growth;GO:0010215|cellulose microfibril organization;	GO:0031225|anchored component of membrane;GO:0046658|anchored component of plasma membrane;GO:0005768|endosome;GO:0005794|Golgi apparatus;GO:0009506|plasmodesma;GO:0005802|trans-Golgi network;	.	.	.
BC vs WC	gene27997	LOC102592988	1.52497	0.000638856	0.0154776	up	yes	pfam13520	AA_permease_2	Amino acid permease.	.	.	.	.	.
BC vs WC	gene28133	LOC102582168	1.20293	1.76548e-08	5.41577e-06	up	yes	pfam07732	Cu-oxidase_3	Multicopper oxidase. This entry contains many divergent copper oxidase-like domains that are not recognized by the pfam00394 model.	.	GO:0005576|extracellular region;	GO:0005507|copper ion binding;GO:0008447|L-ascorbate oxidase activity;	.	.
BC vs WC	gene28223	LOC102582494	1.322	2.11207e-05	0.00124952	up	yes	pfam00514	Arm	Armadillo/beta-catenin-like repeat. Approx. 40 amino acid repeat. Tandem repeats form super-helix of helices that is proposed to mediate interaction of beta-catenin with its ligands. CAUTION: This family does not contain all known armadillo repeats.	.	.	GO:0016874|ligase activity;GO:0004842|ubiquitin-protein transferase activity;	.	.
BC vs WC	gene28276	LOC102597512	1.30199	2.65344e-06	0.000263199	up	yes	pfam01823	MACPF	MAC/Perforin domain. The membrane-attack complex (MAC) of the complement system forms transmembrane channels. These channels disrupt the phospholipid bilayer of target cells, leading to cell lysis and death. A number of proteins participate in the assembly of the MAC. Freshly activated C5b binds to C6 to form a C5b-6 complex, then to C7 forming the C5b-7 complex. The C5b-7 complex binds to C8, wh…	GO:0009626|plant-type hypersensitive response;	.	.	.	.
BC vs WC	gene28281	LOC102598134	1.75345	0.000261591	0.0079074	up	yes	pfam04564	U-box	U-box domain. This domain is related to the Ring finger pfam00097 but lacks the zinc binding residues.	GO:0010200|response to chitin;	.	GO:0016874|ligase activity;GO:0004842|ubiquitin-protein transferase activity;	.	.
BC vs WC	gene28354	LOC102596184	1.01881	0.00167193	0.0307045	up	yes	pfam14299	PP2	Phloem protein 2. Phloem protein 2 (PP2) is one of the most abundant and enigmatic proteins in the phloem sap. PP2 is translocated in the assimilate stream where its lectin activity or RNA-binding properties can exert effects over long distances.	GO:0016567|protein ubiquitination;	GO:0005634|nucleus;	.	.	.
BC vs WC	gene28418	LOC102604823	1.89347	0.00148147	0.0280463	up	yes	pfam03171	2OG-FeII_Oxy	2OG-Fe(II) oxygenase superfamily. This family contains members of the 2-oxoglutarate (2OG) and Fe(II)-dependent oxygenase superfamily. This family includes the C-terminal of prolyl 4-hydroxylase alpha subunit. The holoenzyme has the activity EC:1.14.11.2 catalyzing the reaction: Procollagen L-proline + 2-oxoglutarate + O2 <=> procollagen trans- 4-hydroxy-L-proline + succinate + CO2. The full enzy…	GO:0009693|ethylene biosynthetic process;GO:0009835|fruit ripening;	.	GO:0009815|1-aminocyclopropane-1-carboxylate oxidase activity;GO:0031418|L-ascorbic acid binding;GO:0046872|metal ion binding;GO:0016706|oxidoreductase activity, acting on paired donors, with incorporation or reduction of molecular oxygen, 2-oxoglutarate as one donor, and incorporation of one atom each of oxygen into both donors;	.	.
BC vs WC	gene28667	LOC102589419	1.19436	9.77152e-08	1.97397e-05	up	yes	pfam00122	E1-E2_ATPase	E1-E2 ATPase.	GO:0006810|transport;	GO:0005783|endoplasmic reticulum;GO:0005789|endoplasmic reticulum membrane;GO:0016021|integral component of membrane;GO:0016020|membrane;GO:0005886|plasma membrane;	GO:0005524|ATP binding;GO:0015085|calcium ion transmembrane transporter activity;GO:0005388|calcium-transporting ATPase activity;GO:0005516|calmodulin binding;GO:0046872|metal ion binding;	K01537	E3.6.3.8; Ca2+-transporting ATPase [EC:3.6.3.8]
BC vs WC	gene28752	LEA2-1	1.15154	0.00145202	0.0277736	up	yes	pfam03168	LEA_2	Late embryogenesis abundant protein. Different types of LEA proteins are expressed at different stages of late embryogenesis in higher plant seed embryos and under conditions of dehydration stress. The function of these proteins is unknown. This family represents a group of LEA proteins that appear to be distinct from those in pfam02987. The family DUF1511, pfam07427, has now been merged into thi…	GO:0051607|defense response to virus;GO:0010150|leaf senescence;GO:0051707|response to other organism;	GO:0009507|chloroplast;	.	.	.
BC vs WC	gene28792	EXLA1	1.02883	2.64792e-08	7.07465e-06	up	yes	pfam01357	Pollen_allerg_1	Pollen allergen. This family contains allergens lol PI, PII and PIII from Lolium perenne.	.	GO:0005618|cell wall;GO:0005576|extracellular region;GO:0005794|Golgi apparatus;GO:0016021|integral component of membrane;GO:0009505|plant-type cell wall;GO:0009506|plasmodesma;	.	.	.
BC vs WC	gene29011	LOC102589524	1.05375	3.42328e-06	0.000311575	up	yes	pfam03949	Malic_M	Malic enzyme, NAD binding domain.	GO:0006108|malate metabolic process;	GO:0005737|cytoplasm;	GO:0004471|malate dehydrogenase (decarboxylating) (NAD+) activity;GO:0004473|malate dehydrogenase (decarboxylating) (NADP+) activity;GO:0046872|metal ion binding;GO:0051287|NAD binding;GO:0008948|oxaloacetate decarboxylase activity;	K00029	E1.1.1.40, maeB; malate dehydrogenase (oxaloacetate-decarboxylating)(NADP+) [EC:1.1.1.40]
BC vs WC	gene29012	LOC102589858	1.19111	0.00326799	0.0498474	up	yes	pfam14769	CLAMP	Flagellar C1a complex subunit C1a-32. This family represents one small subunit, C1a-32, of the C1a projection (the seventh projection of flagellar). Numerous studies have indicated that each of the seven projections associated with the central pair of microtubules in flagellar plays a distinct role in regulating eukaryotic ciliary/flagellar motility. The C1a projection is a complex of proteins in…	.	GO:0005634|nucleus;	GO:0003677|DNA binding;	.	.
BC vs WC	gene29334	LOC102593110	1.33157	3.47041e-07	5.42334e-05	up	yes	pfam07649	C1_3	C1-like domain. This short domain is rich in cysteines and histidines. The pattern of conservation is similar to that found in pfam00130.	.	.	.	.	.
BC vs WC	gene29372	LOC102578749	1.43219	8.2978e-06	0.000610398	up	yes	pfam00583	Acetyltransf_1	Acetyltransferase (GNAT) family. This family contains proteins with N-acetyltransferase functions such as Elp3-related proteins.	.	GO:0005737|cytoplasm;	GO:0008080|N-acetyltransferase activity;GO:0050366|tyramine N-feruloyltransferase activity;	.	.
BC vs WC	gene29373	LOC102578408	1.29485	2.78799e-05	0.00156024	up	yes	pfam00583	Acetyltransf_1	Acetyltransferase (GNAT) family. This family contains proteins with N-acetyltransferase functions such as Elp3-related proteins.	.	GO:0005737|cytoplasm;	GO:0008080|N-acetyltransferase activity;GO:0050366|tyramine N-feruloyltransferase activity;	.	.
BC vs WC	gene29375	LOC102606060	1.24306	0.000852774	0.0192193	up	yes	pfam00583	Acetyltransf_1	Acetyltransferase (GNAT) family. This family contains proteins with N-acetyltransferase functions such as Elp3-related proteins.	.	GO:0005737|cytoplasm;	GO:0008080|N-acetyltransferase activity;GO:0050366|tyramine N-feruloyltransferase activity;	.	.
BC vs WC	gene29378	LOC102581722	1.29328	0.00023331	0.00722298	up	yes	pfam07727	RVT_2	Reverse transcriptase (RNA-dependent DNA polymerase). A reverse transcriptase gene is usually indicative of a mobile element such as a retrotransposon or retrovirus. Reverse transcriptases occur in a variety of mobile elements, including retrotransposons, retroviruses, group II introns, bacterial msDNAs, hepadnaviruses, and caulimoviruses. This Pfam entry includes reverse transcriptases not recog…	.	GO:0005737|cytoplasm;	GO:0008080|N-acetyltransferase activity;GO:0050366|tyramine N-feruloyltransferase activity;	.	.
BC vs WC	gene29423	LOC102593879	1.20732	2.99006e-07	4.76254e-05	up	yes	pfam00650	CRAL_TRIO	CRAL/TRIO domain.	GO:0009908|flower development;GO:0015031|protein transport;	GO:0000139|Golgi membrane;GO:0005886|plasma membrane;	GO:0005215|transporter activity;	.	.
BC vs WC	gene29800	LOC102600239	1.04281	0.00103191	0.0218309	up	yes	pfam03224	V-ATPase_H_N	V-ATPase subunit H. The yeast Saccharomyces cerevisiae vacuolar H+-ATPase (V-ATPase) is a multisubunit complex responsible for acidifying organelles. It functions as an ATP dependent proton pump that transports protons across a lipid bilayer. This domain corresponds to the N terminal domain of the H subunit of V-ATPase. The N-terminal domain is required for the activation of the complex whereas t…	GO:0010150|leaf senescence;GO:0090359|negative regulation of abscisic acid biosynthetic process;GO:0010115|regulation of abscisic acid biosynthetic process;GO:0010380|regulation of chlorophyll biosynthetic process;GO:0010271|regulation of chlorophyll catabolic process;	GO:0005737|cytoplasm;GO:0005634|nucleus;GO:0005886|plasma membrane;	GO:0016874|ligase activity;GO:0070696|transmembrane receptor protein serine/threonine kinase binding;GO:0004842|ubiquitin-protein transferase activity;	.	.
BC vs WC	gene30103	LOC102588449	1.30365	7.60993e-15	6.30292e-11	up	yes	pfam00012	HSP70	Hsp70 protein. Hsp70 chaperones help to fold many proteins. Hsp70 assisted folding involves repeated cycles of substrate binding and release. Hsp70 activity is ATP dependent. Hsp70 proteins are made up of two regions: the amino terminus is the ATPase domain and the carboxyl terminus is the substrate binding region.	.	.	GO:0005524|ATP binding;	.	.
BC vs WC	gene30171	LOC102586802	1.45877	1.41391e-05	0.000932196	up	yes	pfam11443	DUF2828	Domain of unknown function (DUF2828). This is a uncharacterized domain found in eukaryotes and viruses.	.	.	.	.	.
BC vs WC	gene30326	LOC102605955	1.0251	0.000421431	0.0112597	up	yes	pfam00069	Pkinase	Protein kinase domain.	GO:0009755|hormone-mediated signaling pathway;GO:0046777|protein autophosphorylation;GO:0007178|transmembrane receptor protein serine/threonine kinase signaling pathway;	GO:0016021|integral component of membrane;GO:0005886|plasma membrane;GO:0009506|plasmodesma;	GO:0005524|ATP binding;GO:0001653|peptide receptor activity;GO:0004675|transmembrane receptor protein serine/threonine kinase activity;GO:0031625|ubiquitin protein ligase binding;	.	.
BC vs WC	gene30650	LOC102601589	1.09936	0.000144869	0.00503095	up	yes	pfam00394	Cu-oxidase	Multicopper oxidase. Many of the proteins in this family contain multiple similar copies of this plastocyanin-like domain.	.	GO:0031225|anchored component of membrane;GO:0046658|anchored component of plasma membrane;GO:0005886|plasma membrane;GO:0009506|plasmodesma;	GO:0005507|copper ion binding;GO:0016491|oxidoreductase activity;	.	.
BC vs WC	gene30663	LOC102578416	1.21477	4.66549e-07	6.83927e-05	up	yes	pfam00069	Pkinase	Protein kinase domain.	.	GO:0016021|integral component of membrane;GO:0005886|plasma membrane;	GO:0005524|ATP binding;GO:0004674|protein serine/threonine kinase activity;	.	.
BC vs WC	gene30713	LOC102594768	1.28631	0.00175666	0.0318371	up	yes	pfam01061	ABC2_membrane	ABC-2 type transporter.	GO:0010588|cotyledon vascular tissue pattern formation;GO:0080051|cutin transport;GO:0015908|fatty acid transport;GO:0009737|response to abscisic acid;GO:0009651|response to salt stress;GO:0009611|response to wounding;GO:0010222|stem vascular tissue pattern formation;	GO:0009897|external side of plasma membrane;GO:0016021|integral component of membrane;GO:0005886|plasma membrane;	GO:0005524|ATP binding;GO:0016887|ATPase activity;GO:0015245|fatty acid transporter activity;GO:0042803|protein homodimerization activity;	.	.
BC vs WC	gene30766	LOC102584603	1.55882	1.00483e-09	5.20155e-07	up	yes	pfam00501	AMP-binding	AMP-binding enzyme.	GO:0009698|phenylpropanoid metabolic process;	.	GO:0016207|4-coumarate-CoA ligase activity;GO:0005524|ATP binding;	.	.
BC vs WC	gene30805	LOC102599261	1.32551	0.00283314	0.04491	up	yes	pfam00201	UDPGT	UDP-glucoronosyl and UDP-glucosyl transferase.	.	.	GO:0035251|UDP-glucosyltransferase activity;	.	.
BC vs WC	gene30951	LOC102589003	1.24376	0.00102807	0.0218101	up	yes	pfam00067	p450	Cytochrome P450. Cytochrome P450s are haem-thiolate proteins involved in the oxidative degradation of various compounds. They are particularly well known for their role in the degradation of environmental toxins and mutagens. They can be divided into 4 classes, according to the method by which electrons from NAD(P)H are delivered to the catalytic site. Sequence conservation is relatively low with…	GO:0031408|oxylipin biosynthetic process;	GO:0009507|chloroplast;	GO:0020037|heme binding;GO:0047987|hydroperoxide dehydratase activity;GO:0005506|iron ion binding;GO:0004497|monooxygenase activity;GO:0016705|oxidoreductase activity, acting on paired donors, with incorporation or reduction of molecular oxygen;	.	.
BC vs WC	gene31141	LOC102595205	1.55722	0.00248284	0.040721	up	yes	pfam03018	Dirigent	Dirigent-like protein. This family contains a number of proteins which are induced during disease response in plants. Members of this family are involved in lignification.	.	GO:0048046|apoplast;GO:0005618|cell wall;	.	.	.
BC vs WC	gene31167	LOC102602258	1.0998	0.00260768	0.0422251	up	yes	pfam03016	Exostosin	Exostosin family. The EXT family is a family of tumor suppressor genes. Mutations of EXT1 on 8q24.1, EXT2 on 11p11-13, and EXT3 on 19p have been associated with the autosomal dominant disorder known as hereditary multiple exostoses (HME). This is the most common known skeletal dysplasia. The chromosomal locations of other EXT genes suggest association with other forms of neoplasia. EXT1 and EXT2 …	GO:0006486|protein glycosylation;	GO:0032580|Golgi cisterna membrane;GO:0016021|integral component of membrane;	GO:0016757|transferase activity, transferring glycosyl groups;	.	.
BC vs WC	gene31186	LOC102580958	1.2847	0.000201601	0.00653526	up	yes	pfam03595	SLAC1	Voltage-dependent anion channel. This family of transporters has ten alpha helical transmembrane segments. The structure of a bacterial homologue of SLAC1 shows it to have a trimeric arrangement. The pore is composed of five helices with a conserved Phe residue involved in gating. One homologue, Mae1 from the yeast Schizosaccharomyces pombe, functions as a malate uptake transporter; another, Ssu1…	GO:0006873|cellular ion homeostasis;	GO:0016021|integral component of membrane;GO:0005886|plasma membrane;	GO:0008308|voltage-gated anion channel activity;	.	.
BC vs WC	gene31219	LOC102594546	1.82657	0.00223076	0.0378224	up	yes	pfam00931	NB-ARC	NB-ARC domain.	GO:0009626|plant-type hypersensitive response;	GO:0005737|cytoplasm;GO:0016020|membrane;	GO:0043531|ADP binding;GO:0005524|ATP binding;	.	.
BC vs WC	gene31458	LOC102581635	1.01009	3.17995e-06	0.000295932	up	yes	pfam00069	Pkinase	Protein kinase domain.	GO:0009755|hormone-mediated signaling pathway;GO:0045087|innate immune response;GO:0046777|protein autophosphorylation;GO:0009620|response to fungus;GO:0007178|transmembrane receptor protein serine/threonine kinase signaling pathway;	GO:0016021|integral component of membrane;GO:0005886|plasma membrane;GO:0009506|plasmodesma;	GO:0005524|ATP binding;GO:0005516|calmodulin binding;GO:0030246|carbohydrate binding;GO:0001653|peptide receptor activity;GO:0004674|protein serine/threonine kinase activity;GO:0004675|transmembrane receptor protein serine/threonine kinase activity;GO:0031625|ubiquitin protein ligase binding;	.	.
BC vs WC	gene31663	LOC102582967	1.45864	0.00138256	0.0267547	up	yes	pfam00011	HSP20	Hsp20/alpha crystallin family.	.	GO:0005737|cytoplasm;	.	.	.
BC vs WC	gene31688	LOC102594662	1.59274	3.5486e-06	0.00031831	up	yes	pfam03171	2OG-FeII_Oxy	2OG-Fe(II) oxygenase superfamily. This family contains members of the 2-oxoglutarate (2OG) and Fe(II)-dependent oxygenase superfamily. This family includes the C-terminal of prolyl 4-hydroxylase alpha subunit. The holoenzyme has the activity EC:1.14.11.2 catalyzing the reaction: Procollagen L-proline + 2-oxoglutarate + O2 <=> procollagen trans- 4-hydroxy-L-proline + succinate + CO2. The full enzy…	.	.	GO:0046872|metal ion binding;GO:0016706|oxidoreductase activity, acting on paired donors, with incorporation or reduction of molecular oxygen, 2-oxoglutarate as one donor, and incorporation of one atom each of oxygen into both donors;	.	.
BC vs WC	gene32538	LOC102600033	1.35402	0.000123262	0.00451734	up	yes	pfam13417	GST_N_3	Glutathione S-transferase, N-terminal domain.	GO:0009734|auxin-activated signaling pathway;	.	GO:0004364|glutathione transferase activity;	.	.
BC vs WC	gene33045	LOC102595879	1.03467	0.00012061	0.00444968	up	yes	pfam01582	TIR	TIR domain. The Toll/interleukin-1 receptor (TIR) homology domain is an intracellular signalling domain found in MyD88, interleukin 1 receptor and the Toll receptor. It contains three highly-conserved regions, and mediates protein-protein interactions between the Toll-like receptors (TLRs) and signal-transduction components. TIR-like motifs are also found in plant proteins thought to be involved …	GO:0009626|plant-type hypersensitive response;GO:0007165|signal transduction;	GO:0005737|cytoplasm;	GO:0043531|ADP binding;GO:0005524|ATP binding;	.	.
BC vs WC	gene33193	LOC102600693	1.0828	0.000193914	0.00639876	up	yes	pfam00689	Cation_ATPase_C	Cation transporting ATPase, C-terminus. Members of this families are involved in Na+/K+, H+/K+, Ca++ and Mg++ transport. This family represents 5 transmembrane helices.	.	GO:0016021|integral component of membrane;	GO:0005524|ATP binding;GO:0005388|calcium-transporting ATPase activity;GO:0046872|metal ion binding;	K01537	E3.6.3.8; Ca2+-transporting ATPase [EC:3.6.3.8]
BC vs WC	gene33227	LOC102581196	1.51937	9.15988e-13	1.68593e-09	up	yes	pfam00282	Pyridoxal_deC	Pyridoxal-dependent decarboxylase conserved domain.	GO:0006536|glutamate metabolic process;	GO:0005829|cytosol;GO:0005634|nucleus;	GO:0004351|glutamate decarboxylase activity;GO:0030170|pyridoxal phosphate binding;	K01580	E4.1.1.15, gadB, gadA, GAD; glutamate decarboxylase [EC:4.1.1.15]
BC vs WC	gene33311	LOC102600041	1.27779	2.17108e-06	0.000225069	up	yes	pfam00282	Pyridoxal_deC	Pyridoxal-dependent decarboxylase conserved domain.	GO:0006536|glutamate metabolic process;GO:0046686|response to cadmium ion;	GO:0005829|cytosol;	GO:0005516|calmodulin binding;GO:0004351|glutamate decarboxylase activity;GO:0030170|pyridoxal phosphate binding;	K01580	E4.1.1.15, gadB, gadA, GAD; glutamate decarboxylase [EC:4.1.1.15]
BC vs WC	gene33417	LOC107059448	1.09483	0.000228857	0.00711259	up	yes	pfam02633	Creatininase	Creatinine amidohydrolase. Creatinine amidohydrolase (EC:3.5.2.10), or creatininase, catalyses the hydrolysis of creatinine to creatine.	.	.	GO:0042802|identical protein binding;GO:0050275|scopoletin glucosyltransferase activity;	.	.
BC vs WC	gene342	LOC102591830	1.12558	6.57535e-05	0.00280002	up	yes	pfam00249	Myb_DNA-binding	Myb-like DNA-binding domain. This family contains the DNA binding domains from Myb proteins, as well as the SANT domain family.	GO:0007623|circadian rhythm;GO:0009909|regulation of flower development;GO:0006355|regulation of transcription, DNA-templated;GO:0006351|transcription, DNA-templated;	GO:0005634|nucleus;	GO:0003677|DNA binding;GO:0003700|transcription factor activity, sequence-specific DNA binding;	.	.
BC vs WC	gene3436	LOC102596945	1.80486	3.75893e-13	7.78334e-10	up	yes	pfam01603	B56	Protein phosphatase 2A regulatory B subunit (B56 family). Protein phosphatase 2A (PP2A) is a major intracellular protein phosphatase that regulates multiple aspects of cell growth and metabolizm. The ability of this widely distributed heterotrimeric enzyme to act on a diverse array of substrates is largely controlled by the nature of its regulatory B subunit. There are multiple families of B subu…	.	.	.	.	.
BC vs WC	gene3674	LOC102588418	1.91972	4.05645e-12	6.10864e-09	up	yes	pfam00012	HSP70	Hsp70 protein. Hsp70 chaperones help to fold many proteins. Hsp70 assisted folding involves repeated cycles of substrate binding and release. Hsp70 activity is ATP dependent. Hsp70 proteins are made up of two regions: the amino terminus is the ATPase domain and the carboxyl terminus is the substrate binding region.	.	.	GO:0005524|ATP binding;	.	.
BC vs WC	gene3706	LOC102598898	1.04165	2.94092e-06	0.000279979	up	yes	pfam08030	NAD_binding_6	Ferric reductase NAD binding domain.	.	GO:0016021|integral component of membrane;	GO:0005509|calcium ion binding;GO:0050664|oxidoreductase activity, acting on NAD(P)H, oxygen as acceptor;GO:0004601|peroxidase activity;	K13447	RBOH; respiratory burst oxidase [EC:1.6.3.- 1.11.1.-]
BC vs WC	gene3720	LOC102603571	1.44638	9.68021e-05	0.0037819	up	yes	pfam00153	Mito_carr	Mitochondrial carrier protein.	GO:0015867|ATP transport;GO:0071277|cellular response to calcium ion;GO:0034599|cellular response to oxidative stress;GO:0006839|mitochondrial transport;GO:0010941|regulation of cell death;	GO:0016021|integral component of membrane;GO:0005743|mitochondrial inner membrane;GO:0005739|mitochondrion;	GO:0005347|ATP transmembrane transporter activity;GO:0005509|calcium ion binding;	K14684	SLC25A23S; solute carrier family 25 (mitochondrial phosphate transporter), member 23/24/25/41
BC vs WC	gene3836	LOC102585109	1.1648	4.00197e-05	0.00200703	up	yes	pfam07887	Calmodulin_bind	Calmodulin binding protein-like. The members of this family are putative or actual calmodulin binding proteins expressed by various plant species. Some members are known to be involved in the induction of plant defence responses. However, their precise function in this regards is as yet unknown.	.	.	.	.	.
BC vs WC	gene4054	LOC102586009	1.20161	0.00100739	0.0215077	up	yes	pfam13855	LRR_8	Leucine rich repeat.	.	GO:0016021|integral component of membrane;	GO:0005524|ATP binding;GO:0004674|protein serine/threonine kinase activity;	.	.
BC vs WC	gene412	LOC102585857	1.03363	6.36124e-05	0.00273499	up	yes	pfam03639	Glyco_hydro_81	Glycosyl hydrolase family 81. Family of eukaryotic beta-1,3-glucanases. Within the Aspergillus fumigatus protein two perfectly conserved Glu residues (E550 or E554) have been proposed as putative nucleophiles of the active site of the Engl1 endoglucanase, while the proton donor would be D475. The endo-beta-1,3-glucanase activity is essential for efficient spore release.	GO:0006076|(1->3)-beta-D-glucan catabolic process;GO:0071998|ascospore release from ascus;GO:0016998|cell wall macromolecule catabolic process;GO:0072000|extracellular polysaccharide catabolic process involved in ascospore release from ascus;GO:0031505|fungal-type cell wall organization;	GO:0072324|ascus epiplasm;GO:0016021|integral component of membrane;	GO:0072317|glucan endo-1,3-beta-D-glucosidase activity involved in ascospore release from ascus;GO:0052861|glucan endo-1,3-beta-glucanase activity, C-3 substituted reducing group;GO:0052862|glucan endo-1,4-beta-glucanase activity, C-3 substituted reducing group;	K01180	E3.2.1.6; endo-1,3(4)-beta-glucanase [EC:3.2.1.6]
BC vs WC	gene420	LOC102588069	1.3468	4.37085e-05	0.00211088	up	yes	pfam13641	Glyco_tranf_2_3	Glycosyltransferase like family 2. Members of this family of prokaryotic proteins include putative glucosyltransferase, which are involved in bacterial capsule biosynthesis.	GO:0071555|cell wall organization;	GO:0005768|endosome;GO:0005794|Golgi apparatus;GO:0000139|Golgi membrane;GO:0016021|integral component of membrane;GO:0005886|plasma membrane;GO:0005802|trans-Golgi network;	GO:0016757|transferase activity, transferring glycosyl groups;	.	.
BC vs WC	gene4288	CKX4	1.15666	1.0049e-06	0.000122399	up	yes	pfam09265	Cytokin-bind	Cytokinin dehydrogenase 1, FAD and cytokinin binding. Members of this family adopt an alpha+beta sandwich structure with an antiparallel beta-sheet, in a ferredoxin-like fold. They are predominantly found in plant cytokinin dehydrogenase 1, where they are capable of binding both FAD and cytokinin substrates. The substrate displays a 'plug-into-socket' binding mode that seals the catalytic site an…	GO:0009823|cytokinin catabolic process;	GO:0005576|extracellular region;GO:0005615|extracellular space;	GO:0019139|cytokinin dehydrogenase activity;GO:0050660|flavin adenine dinucleotide binding;GO:0008762|UDP-N-acetylmuramate dehydrogenase activity;	.	.
BC vs WC	gene4405	LOC102583483	1.11428	0.000988045	0.0212282	up	yes	pfam12357	PLD_C	Phospholipase D C terminal. This domain family is found in eukaryotes, and is approximately 70 amino acids in length. The family is found in association with pfam00168, pfam00614. There is a conserved FPD sequence motif. This family is the C terminal of phospholipase D. PLD is a major plant lipid-degrading enzyme which is involved in signal transduction.	GO:0016042|lipid catabolic process;GO:0046473|phosphatidic acid metabolic process;GO:0046470|phosphatidylcholine metabolic process;GO:0009789|positive regulation of abscisic acid-activated signaling pathway;GO:0012501|programmed cell death;GO:0090333|regulation of stomatal closure;GO:0009409|response to cold;	GO:0016020|membrane;GO:0005886|plasma membrane;GO:0009506|plasmodesma;GO:0005773|vacuole;	GO:0005509|calcium ion binding;GO:0070290|N-acylphosphatidylethanolamine-specific phospholipase D activity;GO:0004630|phospholipase D activity;	K01115	PLD1_2; phospholipase D1/2 [EC:3.1.4.4]
BC vs WC	gene4409	LOC102584802	1.21479	0.00102014	0.0217206	up	yes	pfam00924	MS_channel	Mechanosensitive ion channel. Two members of this protein family from M. jannaschii have been functionally characterized. Both proteins form mechanosensitive (MS) ion channels upon reconstitution into liposomes and functional examination by the patch-clamp technique. Therefore this family are likely to also be MS channel proteins.	GO:0006811|ion transport;GO:0055085|transmembrane transport;	GO:0016021|integral component of membrane;	.	.	.
BC vs WC	gene4456	LOC102600547	1.37743	1.05614e-05	0.00072593	up	yes	pfam07714	Pkinase_Tyr	Protein tyrosine kinase.	.	GO:0009507|chloroplast;	GO:0005524|ATP binding;GO:0004674|protein serine/threonine kinase activity;	.	.
BC vs WC	gene4457	LOC102579820	1.0985	5.12147e-05	0.00235006	up	yes	pfam00069	Pkinase	Protein kinase domain.	GO:0009742|brassinosteroid mediated signaling pathway;GO:0009755|hormone-mediated signaling pathway;GO:1900459|positive regulation of brassinosteroid mediated signaling pathway;GO:0046777|protein autophosphorylation;GO:0007178|transmembrane receptor protein serine/threonine kinase signaling pathway;	GO:0005886|plasma membrane;GO:0009506|plasmodesma;	GO:0005524|ATP binding;GO:0001653|peptide receptor activity;GO:0004675|transmembrane receptor protein serine/threonine kinase activity;GO:0031625|ubiquitin protein ligase binding;	.	.
BC vs WC	gene4550	LOC102589404	1.2164	8.12963e-07	0.000102799	up	yes	pfam04526	DUF568	Protein of unknown function (DUF568). Family of uncharacterized plant proteins.	GO:0055114|oxidation-reduction process;	GO:0016021|integral component of membrane;	GO:0046872|metal ion binding;	.	.
BC vs WC	gene4615	LOC102590956	1.32452	0.000144219	0.00502305	up	yes	pfam13359	DDE_Tnp_4	DDE superfamily endonuclease. This family of proteins are related to pfam00665 and are probably endonucleases of the DDE superfamily. Transposase proteins are necessary for efficient DNA transposition. This domain is a member of the DDE superfamily, which contain three carboxylate residues that are believed to be responsible for coordinating metal ions needed for catalysis. The catalytic activity…	.	GO:0005813|centrosome;GO:0005737|cytoplasm;GO:0005634|nucleus;	GO:0046872|metal ion binding;GO:0004518|nuclease activity;	.	.
BC vs WC	gene4676	LOC102581367	1.0628	0.00093933	0.0205007	up	yes	pfam01699	Na_Ca_ex	Sodium/calcium exchanger protein. This is a family of sodium/calcium exchanger integral membrane proteins. This family covers the integral membrane regions of the proteins. Sodium/calcium exchangers regulate intracellular Ca2+ concentrations in many cells; cardiac myocytes, epithelial cells, neurons retinal rod photoreceptors and smooth muscle cells. Ca2+ is moved into or out of the cytosol depen…	GO:0006812|cation transport;GO:0006813|potassium ion transport;GO:0006814|sodium ion transport;	GO:0016021|integral component of membrane;	GO:0015297|antiporter activity;	K13754	SLC24A6, NCKX6; solute carrier family 24 (sodium/potassium/calcium exchanger), member 6
BC vs WC	gene4918	LOC102600645	1.33047	9.29402e-09	3.27565e-06	up	yes	pfam00069	Pkinase	Protein kinase domain.	GO:0000186|activation of MAPKK activity;GO:0032147|activation of protein kinase activity;GO:0010229|inflorescence development;GO:0042981|regulation of apoptotic process;GO:0040008|regulation of growth;GO:0007346|regulation of mitotic cell cycle;GO:0010103|stomatal complex morphogenesis;GO:0051403|stress-activated MAPK cascade;GO:0010098|suspensor development;	GO:0005737|cytoplasm;	GO:0005524|ATP binding;GO:0004709|MAP kinase kinase kinase activity;	.	.
BC vs WC	gene514	LOC102591597	1.11151	1.1896e-06	0.000141767	up	yes	pfam01501	Glyco_transf_8	Glycosyl transferase family 8. This family includes enzymes that transfer sugar residues to donor molecules. Members of this family are involved in lipopolysaccharide biosynthesis and glycogen synthesis. This family includes Lipopolysaccharide galactosyltransferase, lipopolysaccharide glucosyltransferase 1, and glycogenin glucosyltransferase.	GO:0052325|cell wall pectin biosynthetic process;GO:0009555|pollen development;GO:0009860|pollen tube growth;	GO:0005794|Golgi apparatus;GO:0000139|Golgi membrane;GO:0016021|integral component of membrane;GO:0090406|pollen tube;	GO:0047262|polygalacturonate 4-alpha-galacturonosyltransferase activity;	K13648	GAUT; alpha-1,4-galacturonosyltransferase [EC:2.4.1.43]
BC vs WC	gene5162	LOC102588428	1.25359	2.17392e-06	0.000225069	up	yes	pfam01095	Pectinesterase	Pectinesterase.	GO:0042545|cell wall modification;GO:0045490|pectin catabolic process;	GO:0005618|cell wall;GO:0005576|extracellular region;	GO:0045330|aspartyl esterase activity;GO:0004857|enzyme inhibitor activity;GO:0030599|pectinesterase activity;	.	.
BC vs WC	gene5169	LOC102591190	1.58806	4.46035e-05	0.00212719	up	yes	pfam00011	HSP20	Hsp20/alpha crystallin family.	GO:0006457|protein folding;GO:0009408|response to heat;	GO:0005737|cytoplasm;	.	K13993	HSP20; HSP20 family protein
BC vs WC	gene5227	LOC107059788	1.36368	0.000321807	0.0090613	up	yes	pfam05553	DUF761	Cotton fibre expressed protein. This family consists of several plant proteins of unknown function. Three of the sequences (from Gossypium hirsutum) in this family are described as cotton fibre expressed proteins. The remaining sequences, found in Arabidopsis thaliana, are uncharacterized.	.	.	.	.	.
BC vs WC	gene5253	LOC102587456	1.13579	1.8962e-07	3.27192e-05	up	yes	pfam03168	LEA_2	Late embryogenesis abundant protein. Different types of LEA proteins are expressed at different stages of late embryogenesis in higher plant seed embryos and under conditions of dehydration stress. The function of these proteins is unknown. This family represents a group of LEA proteins that appear to be distinct from those in pfam02987. The family DUF1511, pfam07427, has now been merged into thi…	.	.	.	.	.
BC vs WC	gene5535	LOC102580825	1.16824	0.000109748	0.00414119	up	yes	pfam05553	DUF761	Cotton fibre expressed protein. This family consists of several plant proteins of unknown function. Three of the sequences (from Gossypium hirsutum) in this family are described as cotton fibre expressed proteins. The remaining sequences, found in Arabidopsis thaliana, are uncharacterized.	.	.	.	.	.
BC vs WC	gene5878	LOC102582832	1.39996	0.00135244	0.0262948	up	yes	pfam06203	CCT	CCT motif. This short motif is found in a number of plant proteins. It is rich in basic amino acids and has been called a CCT motif after Co, Col and Toc1. The CCT motif is about 45 amino acids long and contains a putative nuclear localisation signal within the second half of the CCT motif. Toc1 mutants have been identified in this region.	GO:0009909|regulation of flower development;GO:0006355|regulation of transcription, DNA-templated;GO:0009416|response to light stimulus;	GO:0005634|nucleus;	GO:0003700|transcription factor activity, sequence-specific DNA binding;GO:0008270|zinc ion binding;	.	.
BC vs WC	gene5925	LOC102589183	1.02305	2.74578e-09	1.16625e-06	up	yes	pfam00335	Tetraspannin	Tetraspanin family.	.	GO:0005794|Golgi apparatus;GO:0016021|integral component of membrane;GO:0016020|membrane;GO:0005886|plasma membrane;GO:0009506|plasmodesma;	.	.	.
BC vs WC	gene5945	LOC102597930	1.0241	1.42961e-06	0.000163321	up	yes	pfam12807	eIF3_p135	Translation initiation factor eIF3 subunit 135. Translation initiation factor eIF3 is a multi-subunit protein complex required for initiation of protein biosynthesis in eukaryotic cells. The complex promotes ribosome dissociation, the binding of the initiator methionyl-tRNA to the 40 S ribosomal subunit, and mRNA recruitment to the ribosome. The protein product from TIF31 genes in yeast is p135 w…	GO:0048312|intracellular distribution of mitochondria;	GO:0005737|cytoplasm;	.	K03255	TIF31, CLU1; protein TIF31
BC vs WC	gene5946	LOC102598250	1.10038	0.00153798	0.0287872	up	yes	pfam03006	HlyIII	Haemolysin-III related. Members of this family are integral membrane proteins. This family includes a protein with hemolytic activity from Bacillus cereus. It has been proposed that YOL002c encodes a Saccharomyces cerevisiae protein that plays a key role in metabolic pathways that regulate lipid and phosphate metabolizm. In eukaryotes, members are seven-transmembrane pass molecules found to encod…	GO:0009725|response to hormone;GO:0009744|response to sucrose;	GO:0016021|integral component of membrane;	GO:0004872|receptor activity;	.	.
BC vs WC	gene6204	LOC102581380	1.16039	0.000192211	0.00635525	up	yes	pfam07714	Pkinase_Tyr	Protein tyrosine kinase.	GO:0009755|hormone-mediated signaling pathway;GO:0046777|protein autophosphorylation;GO:0007178|transmembrane receptor protein serine/threonine kinase signaling pathway;	GO:0016021|integral component of membrane;GO:0005886|plasma membrane;GO:0009506|plasmodesma;GO:0005774|vacuolar membrane;	GO:0005524|ATP binding;GO:0001653|peptide receptor activity;GO:0004675|transmembrane receptor protein serine/threonine kinase activity;GO:0031625|ubiquitin protein ligase binding;	.	.
BC vs WC	gene6234	LOC102590166	1.25572	2.08237e-06	0.000218319	up	yes	pfam00847	AP2	AP2 domain. This 60 amino acid residue domain can bind to DNA and is found in transcription factor proteins.	GO:0009873|ethylene-activated signaling pathway;GO:0010200|response to chitin;GO:0006351|transcription, DNA-templated;	GO:0005634|nucleus;	GO:0003677|DNA binding;GO:0003700|transcription factor activity, sequence-specific DNA binding;	.	.
BC vs WC	gene6249	LOC102595735	1.07005	5.35001e-08	1.21401e-05	up	yes	pfam11331	DUF3133	Protein of unknown function (DUF3133). This eukaryotic family of proteins has no known function.	GO:0007188|adenylate cyclase-modulating G-protein coupled receptor signaling pathway;	GO:0005834|heterotrimeric G-protein complex;GO:0005634|nucleus;	GO:0031683|G-protein beta/gamma-subunit complex binding;GO:0001664|G-protein coupled receptor binding;GO:0005525|GTP binding;GO:0003924|GTPase activity;GO:0046872|metal ion binding;GO:0004871|signal transducer activity;	.	.
BC vs WC	gene6664	LOC102586786	1.05264	7.49147e-05	0.0031024	up	yes	pfam02118	Srg	Srg family chemoreceptor.	.	.	.	.	.
BC vs WC	gene6785	LOC102584048	1.00496	4.23327e-05	0.00206856	up	yes	pfam00005	ABC_tran	ABC transporter. ABC transporters for a large family of proteins responsible for translocation of a variety of compounds across biological membranes. ABC transporters are the largest family of proteins in many completely sequenced bacteria. ABC transporters are composed of two copies of this domain and two copies of a transmembrane domain pfam00664. These four domains may belong to a single polyp…	GO:0006869|lipid transport;GO:0055085|transmembrane transport;	GO:0016021|integral component of membrane;GO:0043231|intracellular membrane-bounded organelle;	GO:0005524|ATP binding;GO:0042626|ATPase activity, coupled to transmembrane movement of substances;GO:0005215|transporter activity;	.	.
BC vs WC	gene6788	LOC102584368	1.08539	0.0012644	0.0250843	up	yes	pfam00005	ABC_tran	ABC transporter. ABC transporters for a large family of proteins responsible for translocation of a variety of compounds across biological membranes. ABC transporters are the largest family of proteins in many completely sequenced bacteria. ABC transporters are composed of two copies of this domain and two copies of a transmembrane domain pfam00664. These four domains may belong to a single polyp…	GO:0006869|lipid transport;GO:0055085|transmembrane transport;	GO:0016021|integral component of membrane;GO:0043231|intracellular membrane-bounded organelle;GO:0005886|plasma membrane;GO:0009506|plasmodesma;	GO:0005524|ATP binding;GO:0042626|ATPase activity, coupled to transmembrane movement of substances;GO:0005215|transporter activity;	.	.
BC vs WC	gene7056	LOC102600777	1.13024	1.63319e-05	0.00103765	up	yes	pfam05498	RALF	Rapid ALkalinization Factor (RALF). RALF, a 5-kDa ubiquitous polypeptide in plants, arrests root growth and development.	GO:0019722|calcium-mediated signaling;	GO:0005576|extracellular region;GO:0005622|intracellular;	GO:0005179|hormone activity;GO:0004871|signal transducer activity;	.	.
BC vs WC	gene7129	LOC102596408	1.09033	1.93181e-05	0.00118961	up	yes	pfam00226	DnaJ	DnaJ domain. DnaJ domains (J-domains) are associated with hsp70 heat-shock system and it is thought that this domain mediates the interaction. DnaJ-domain is therefore part of a chaperone (protein folding) system. The T-antigens, although not in Prosite are confirmed as DnaJ containing domains from literature.	.	GO:0005634|nucleus;GO:0048471|perinuclear region of cytoplasm;	.	K09512	DNAJB6; DnaJ homolog subfamily B member 6
BC vs WC	gene7394	LOC102584914	1.30983	0.000927476	0.0203051	up	yes	pfam07887	Calmodulin_bind	Calmodulin binding protein-like. The members of this family are putative or actual calmodulin binding proteins expressed by various plant species. Some members are known to be involved in the induction of plant defence responses. However, their precise function in this regards is as yet unknown.	.	.	.	.	.
BC vs WC	gene7437	LOC102596863	1.128	6.26106e-06	0.000503468	up	yes	pfam07816	DUF1645	Protein of unknown function (DUF1645). These sequences are derived from a number of hypothetical plant proteins. The region in question is approximately 270 amino acids long. Some members of this family are annotated as yeast pheromone receptor proteins AR781 but no literature was found to support this.	.	.	.	.	.
BC vs WC	gene7472	LOC102604704	1.09037	0.000468848	0.0122114	up	yes	pfam03798	TRAM_LAG1_CLN8	TLC domain.	GO:0006629|lipid metabolic process;	GO:0005789|endoplasmic reticulum membrane;GO:0016021|integral component of membrane;	.	K04710	CERS; ceramide synthetase [EC:2.3.1.24]
BC vs WC	gene7481	LOC102588874	1.06119	4.72857e-06	0.000395294	up	yes	pfam00201	UDPGT	UDP-glucoronosyl and UDP-glucosyl transferase.	GO:0009813|flavonoid biosynthetic process;GO:0052696|flavonoid glucuronidation;	GO:0043231|intracellular membrane-bounded organelle;	GO:0047893|flavonol 3-O-glucosyltransferase activity;GO:0080043|quercetin 3-O-glucosyltransferase activity;GO:0080046|quercetin 4'-O-glucosyltransferase activity;GO:0080044|quercetin 7-O-glucosyltransferase activity;GO:0035251|UDP-glucosyltransferase activity;	.	.
BC vs WC	gene7482	LOC102579078	1.31597	8.62001e-08	1.78488e-05	up	yes	pfam00201	UDPGT	UDP-glucoronosyl and UDP-glucosyl transferase.	GO:0009813|flavonoid biosynthetic process;GO:0052696|flavonoid glucuronidation;	GO:0043231|intracellular membrane-bounded organelle;	GO:0047893|flavonol 3-O-glucosyltransferase activity;GO:0080043|quercetin 3-O-glucosyltransferase activity;GO:0080046|quercetin 4'-O-glucosyltransferase activity;GO:0080044|quercetin 7-O-glucosyltransferase activity;GO:0035251|UDP-glucosyltransferase activity;	.	.
BC vs WC	gene7533	LOC102577597	1.64368	1.01322e-10	7.9924e-08	up	yes	pfam07724	AAA_2	AAA domain (Cdc48 subfamily). This Pfam entry includes some of the AAA proteins not detected by the pfam00004 model.	GO:0045727|positive regulation of translation;GO:0043335|protein unfolding;GO:0009408|response to heat;GO:0009644|response to high light intensity;GO:0042542|response to hydrogen peroxide;	GO:0009941|chloroplast envelope;GO:0009570|chloroplast stroma;GO:0005829|cytosol;GO:0005634|nucleus;	GO:0005524|ATP binding;	K03695	clpB; ATP-dependent Clp protease ATP-binding subunit ClpB
BC vs WC	gene7597	LOC102588876	1.73105	0.000130156	0.00467686	up	yes	pfam13855	LRR_8	Leucine rich repeat.	GO:0009755|hormone-mediated signaling pathway;GO:0046777|protein autophosphorylation;	GO:0016021|integral component of membrane;GO:0005886|plasma membrane;GO:0009506|plasmodesma;	GO:0004672|protein kinase activity;	.	.
BC vs WC	gene7616	LOC102591209	1.01478	0.00316159	0.0486726	up	yes	pfam00931	NB-ARC	NB-ARC domain.	GO:0009626|plant-type hypersensitive response;	GO:0005737|cytoplasm;GO:0016020|membrane;	GO:0043531|ADP binding;GO:0005524|ATP binding;	.	.
BC vs WC	gene7631	LOC102606179	1.84123	1.40764e-08	4.39954e-06	up	yes	pfam00011	HSP20	Hsp20/alpha crystallin family.	.	GO:0005737|cytoplasm;	.	.	.
BC vs WC	gene7632	LOC102578188	1.45341	2.43885e-07	4.08076e-05	up	yes	pfam00011	HSP20	Hsp20/alpha crystallin family.	.	GO:0005737|cytoplasm;	.	.	.
BC vs WC	gene7738	LOC102592095	1.00183	0.0023821	0.0396976	up	yes	pfam03096	Ndr	Ndr family. This family consists of proteins from different gene families: Ndr1/RTP/Drg1, Ndr2, and Ndr3. Their similarity was previously noted. The precise molecular and cellular function of members of this family is still unknown. Yet, they are known to be involved in cellular differentiation events. The Ndr1 group was the first to be discovered. Their expression is repressed by the proto-oncog…	.	.	.	.	.
BC vs WC	gene7838	LOC102595194	1.21789	0.000332805	0.0092494	up	yes	pfam07479	NAD_Gly3P_dh_C	NAD-dependent glycerol-3-phosphate dehydrogenase C-terminus. NAD-dependent glycerol-3-phosphate dehydrogenase (GPDH) catalyses the interconversion of dihydroxyacetone phosphate and L-glycerol-3-phosphate. This family represents the C-terminal substrate-binding domain.	GO:0005975|carbohydrate metabolic process;GO:0046168|glycerol-3-phosphate catabolic process;	GO:0005829|cytosol;GO:0009331|glycerol-3-phosphate dehydrogenase complex;	GO:0004367|glycerol-3-phosphate dehydrogenase [NAD+] activity;GO:0051287|NAD binding;	K00006	GPD1; glycerol-3-phosphate dehydrogenase (NAD+) [EC:1.1.1.8]
BC vs WC	gene8135	LOC102592555	1.20673	0.000376924	0.0102302	up	yes	pfam03081	Exo70	Exo70 exocyst complex subunit. The Exo70 protein forms one subunit of the exocyst complex. First discovered in S. cerevisiae, Exo70 and other exocyst proteins have been observed in several other eukaryotes, including humans. In S. cerevisiae, the exocyst complex is involved in the late stages of exocytosis, and is localized at the tip of the bud, the major site of exocytosis in yeast. Exo70 inter…	GO:0006887|exocytosis;	GO:0005618|cell wall;GO:0005856|cytoskeleton;GO:0005829|cytosol;GO:0000145|exocyst;GO:0005576|extracellular region;GO:0009524|phragmoplast;GO:0005886|plasma membrane;	.	.	.
BC vs WC	gene8137	LOC102581054	1.35185	0.000303529	0.00871398	up	yes	pfam03081	Exo70	Exo70 exocyst complex subunit. The Exo70 protein forms one subunit of the exocyst complex. First discovered in S. cerevisiae, Exo70 and other exocyst proteins have been observed in several other eukaryotes, including humans. In S. cerevisiae, the exocyst complex is involved in the late stages of exocytosis, and is localized at the tip of the bud, the major site of exocytosis in yeast. Exo70 inter…	GO:0006887|exocytosis;	GO:0005618|cell wall;GO:0005856|cytoskeleton;GO:0005829|cytosol;GO:0000145|exocyst;GO:0005576|extracellular region;GO:0009524|phragmoplast;GO:0005886|plasma membrane;	.	.	.
BC vs WC	gene8266	LOC102584259	1.41626	0.000635052	0.015465	up	yes	pfam00320	GATA	GATA zinc finger. This domain uses four cysteine residues to coordinate a zinc ion. This domain binds to DNA. Two GATA zinc fingers are found in the GATA transcription factors. However there are several proteins which only contains a single copy of the domain.	GO:0007623|circadian rhythm;GO:0045893|positive regulation of transcription, DNA-templated;GO:0009845|seed germination;GO:0006351|transcription, DNA-templated;	GO:0005634|nucleus;	GO:0043565|sequence-specific DNA binding;GO:0003700|transcription factor activity, sequence-specific DNA binding;GO:0008270|zinc ion binding;	.	.
BC vs WC	gene8630	LOC102594317	1.50009	0.00021729	0.00684374	up	yes	pfam02678	Pirin	Pirin. This family consists of Pirin proteins from both eukaryotes and prokaryotes. The function of Pirin is unknown but the gene coding for this protein is known to be expressed in all tissues in the human body although it is expressed most strongly in the liver and heart. Pirin is known to be a nuclear protein, exclusively localized within the nucleoplasma and predominantly concentrated within …	.	GO:0005634|nucleus;	.	K06911	K06911; uncharacterized protein
BC vs WC	gene8831	LOC102582182	1.02784	0.000681403	0.0163586	up	yes	pfam00201	UDPGT	UDP-glucoronosyl and UDP-glucosyl transferase.	.	.	GO:0042802|identical protein binding;GO:0050275|scopoletin glucosyltransferase activity;	.	.
BC vs WC	gene9061	LOC102578969	1.21612	9.56917e-07	0.000118294	up	yes	pfam00011	HSP20	Hsp20/alpha crystallin family.	GO:0009408|response to heat;GO:0009644|response to high light intensity;GO:0042542|response to hydrogen peroxide;	GO:0005739|mitochondrion;	.	K13993	HSP20; HSP20 family protein
BC vs WC	gene9078	LOC102584601	1.1348	0.000121692	0.00446968	up	yes	pfam00012	HSP70	Hsp70 protein. Hsp70 chaperones help to fold many proteins. Hsp70 assisted folding involves repeated cycles of substrate binding and release. Hsp70 activity is ATP dependent. Hsp70 proteins are made up of two regions: the amino terminus is the ATPase domain and the carboxyl terminus is the substrate binding region.	.	.	GO:0005524|ATP binding;	.	.
BC vs WC	gene9218	LOC102602591	1.28436	7.19065e-05	0.00300791	up	yes	pfam13302	Acetyltransf_3	Acetyltransferase (GNAT) domain. This domain catalyses N-acetyltransferase reactions.	.	.	.	.	.
BC vs WC	gene9346	LOC102596752	1.15623	0.000404934	0.0108715	up	yes	pfam00582	Usp	Universal stress protein family. The universal stress protein UspA is a small cytoplasmic bacterial protein whose expression is enhanced when the cell is exposed to stress agents. UspA enhances the rate of cell survival during prolonged exposure to such conditions, and may provide a general "stress endurance" activity. The crystal structure of Haemophilus influenzae UspA reveals an alpha/beta fol…	.	.	.	.	.
BC vs WC	gene9412	LOC102594541	1.0833	2.61067e-05	0.00148102	up	yes	pfam00696	AA_kinase	Amino acid kinase family. This family includes kinases that phosphorylate a variety of amino acid substrates, as well as uridylate kinase and carbamate kinase. This family includes: Aspartokinase EC:2.7.2.4. Acetylglutamate kinase EC:2.7.2.8. Glutamate 5-kinase EC:2.7.2.11. Uridylate kinase EC:2.7.4.-. Carbamate kinase EC:2.7.2.2.	GO:0055129|L-proline biosynthetic process;	GO:0005737|cytoplasm;	GO:0005524|ATP binding;GO:0004349|glutamate 5-kinase activity;GO:0004350|glutamate-5-semialdehyde dehydrogenase activity;	K12657	ALDH18A1, P5CS; delta-1-pyrroline-5-carboxylate synthetase [EC:2.7.2.11 1.2.1.41]
BC vs WC	gene9797	LOC102606300	1.17743	2.88041e-08	7.21116e-06	up	yes	pfam07714	Pkinase_Tyr	Protein tyrosine kinase.	GO:0048544|recognition of pollen;	GO:0016021|integral component of membrane;GO:0005886|plasma membrane;	GO:0005524|ATP binding;GO:0005516|calmodulin binding;GO:0030246|carbohydrate binding;GO:0004674|protein serine/threonine kinase activity;	.	.
BC vs WC	gene9945	LOC102605066	1.0727	0.000392613	0.0106095	up	yes	pfam02365	NAM	No apical meristem (NAM) protein. This is a family of no apical meristem (NAM) proteins these are plant development proteins. Mutations in NAM result in the failure to develop a shoot apical meristem in petunia embryos. NAM is indicated as having a role in determining positions of meristems and primordial. One member of this family NAP (NAC-like, activated by AP3/PI) is encoded by the target gene…	GO:0090603|sieve element differentiation;GO:0090602|sieve element enucleation;GO:0006351|transcription, DNA-templated;	GO:0005634|nucleus;	GO:0003677|DNA binding;GO:0003700|transcription factor activity, sequence-specific DNA binding;	.	.
BC vs WC	gene10024	LOC102593993	-3.05981	0.000992296	0.0212644	down	yes	pfam04535	DUF588	Domain of unknown function (DUF588). This family of plant proteins contains a domain that may have a catalytic activity. It has a conserved arginine and aspartate that could form an active site. These proteins are predicted to contain 3 or 4 transmembrane helices.	.	GO:0016021|integral component of membrane;GO:0005886|plasma membrane;	.	.	.
BC vs WC	gene10070	LOC102605400	-2.25859	2.13834e-07	3.65171e-05	down	yes	pfam06428	Sec2p	GDP/GTP exchange factor Sec2p. In Saccharomyces cerevisiae, Sec2p is a GDP/GTP exchange factor for Sec4p, which is required for vesicular transport at the post-Golgi stage of yeast secretion.	.	.	.	.	.
BC vs WC	gene10078	LOC102579853	-1.02477	1.51287e-05	0.000978931	down	yes	pfam03650	MPC	Uncharacterized protein family (UPF0041).	GO:0044237|cellular metabolic process;GO:0006850|mitochondrial pyruvate transport;GO:0006090|pyruvate metabolic process;GO:0044281|small molecule metabolic process;	GO:0016021|integral component of membrane;GO:0005743|mitochondrial inner membrane;GO:0005739|mitochondrion;	GO:0050833|pyruvate transmembrane transporter activity;	.	.
BC vs WC	gene10269	LOC102594870	-1.66437	1.32103e-07	2.5372e-05	down	yes	pfam00403	HMA	Heavy-metal-associated domain.	GO:0010286|heat acclimation;GO:0030001|metal ion transport;	GO:0031965|nuclear membrane;GO:0005886|plasma membrane;GO:0009506|plasmodesma;	GO:0046872|metal ion binding;	.	.
BC vs WC	gene10294	LOC102600803	-1.28064	6.10083e-05	0.00265198	down	yes	pfam03083	MtN3_slv	Sugar efflux transporter for intercellular exchange. This family includes proteins such as drosophila saliva, MtN3 involved in root nodule development and a protein involved in activation and expression of recombination activation genes (RAGs). Although the molecular function of these proteins is unknown, they are almost certainly transmembrane proteins. This family contains a region of two trans…	GO:0034219|carbohydrate transmembrane transport;GO:0015770|sucrose transport;	GO:0005887|integral component of plasma membrane;	GO:0008515|sucrose transmembrane transporter activity;GO:0051119|sugar transmembrane transporter activity;	K15382	SLC50A, SWEET; solute carrier family 50 (sugar transporter)
BC vs WC	gene10372	WIN2	-1.41113	5.02999e-06	0.000414536	down	yes	pfam00967	Barwin	Barwin family.	GO:0042742|defense response to bacterium;GO:0050832|defense response to fungus;	.	GO:0008061|chitin binding;	.	.
BC vs WC	gene10373	WIN1	-1.42357	2.03236e-05	0.00121848	down	yes	pfam00967	Barwin	Barwin family.	GO:0042742|defense response to bacterium;GO:0050832|defense response to fungus;	.	GO:0008061|chitin binding;	.	.
BC vs WC	gene1039	LOC102592272	-1.20168	0.000772042	0.0178093	down	yes	pfam14379	Myb_CC_LHEQLE	MYB-CC type transfactor, LHEQLE motif. This family is found towards the C-terminus of Myb-CC type transcription factors, and carries a highly conserved LHEQLE sequence motif.	GO:0010088|phloem development;GO:0045893|positive regulation of transcription, DNA-templated;GO:0006355|regulation of transcription, DNA-templated;GO:0006351|transcription, DNA-templated;GO:0010089|xylem development;	GO:0005634|nucleus;	GO:0003677|DNA binding;GO:0003700|transcription factor activity, sequence-specific DNA binding;	.	.
BC vs WC	gene10749	LOC102591787	-1.05677	1.49984e-05	0.000974309	down	yes	pfam00011	HSP20	Hsp20/alpha crystallin family.	.	GO:0005737|cytoplasm;	.	K13993	HSP20; HSP20 family protein
BC vs WC	gene11009	LOC102591122	-1.00088	1.82772e-06	0.000198878	down	yes	pfam00294	PfkB	pfkB family carbohydrate kinase. This family includes a variety of carbohydrate and pyrimidine kinases.	GO:0019303|D-ribose catabolic process;	GO:0005737|cytoplasm;	GO:0005524|ATP binding;GO:0004747|ribokinase activity;	K00852	rbsK, RBKS; ribokinase [EC:2.7.1.15]
BC vs WC	gene11479	LOC102595445	-2.15434	0.00179646	0.032379	down	yes	pfam00010	HLH	Helix-loop-helix DNA-binding domain.	GO:0006355|regulation of transcription, DNA-templated;GO:0006351|transcription, DNA-templated;	GO:0005634|nucleus;	GO:0003677|DNA binding;GO:0003700|transcription factor activity, sequence-specific DNA binding;	.	.
BC vs WC	gene11629	LOC102592912	-1.45678	0.000271896	0.00802844	down	yes	pfam02701	zf-Dof	Dof domain, zinc finger. The Dof domain is a zinc finger DNA-binding domain, that shows resemblance to the Cys2 zinc finger.	GO:0006355|regulation of transcription, DNA-templated;GO:0006351|transcription, DNA-templated;	GO:0005634|nucleus;	GO:0003677|DNA binding;GO:0046872|metal ion binding;	.	.
BC vs WC	gene11874	LOC102586714	-1.08397	9.48199e-06	0.000671235	down	yes	pfam12481	DUF3700	Aluminium induced protein. This domain family is found in eukaryotes, and is approximately 120 amino acids in length. There are two conserved sequence motifs: YGL and LRDR. This family is related to GATase enzyme domains.	.	.	.	.	.
BC vs WC	gene12001	LOC102601943	-1.35495	1.25376e-06	0.000147294	down	yes	pfam13923	zf-C3HC4_2	Zinc finger, C3HC4 type (RING finger).	GO:0016567|protein ubiquitination;	GO:0005789|endoplasmic reticulum membrane;GO:0016021|integral component of membrane;	GO:0016874|ligase activity;GO:0008270|zinc ion binding;	.	.
BC vs WC	gene12008	SKT3	-1.00969	0.0006391	0.0154776	down	yes	pfam00520	Ion_trans	Ion transport protein. This family contains Sodium, Potassium, Calcium ion channels. This family is 6 transmembrane helices in which the last two helices flank a loop which determines ion selectivity. In some sub-families (e.g. Na channels) the domain is repeated four times, whereas in others (e.g. K channels) the protein forms as a tetramer in the membrane. A bacterial structure of the protein i…	GO:0071805|potassium ion transmembrane transport;GO:0042391|regulation of membrane potential;GO:0009737|response to abscisic acid;	GO:0005789|endoplasmic reticulum membrane;GO:0005887|integral component of plasma membrane;GO:0009506|plasmodesma;	GO:0042802|identical protein binding;GO:0005249|voltage-gated potassium channel activity;	.	.
BC vs WC	gene1207	LOC102605336	-2.15242	1.2799e-05	0.000854898	down	yes	pfam00847	AP2	AP2 domain. This 60 amino acid residue domain can bind to DNA and is found in transcription factor proteins.	GO:0030154|cell differentiation;GO:0009908|flower development;GO:0010073|meristem maintenance;GO:0048481|ovule development;GO:0048316|seed development;GO:0010093|specification of floral organ identity;GO:0006351|transcription, DNA-templated;	GO:0005634|nucleus;	GO:0003677|DNA binding;GO:0003700|transcription factor activity, sequence-specific DNA binding;	K09284	AP2; AP2-like factor, euAP2 lineage
BC vs WC	gene12145	LOC102594227	-2.44895	6.75995e-06	0.000532188	down	yes	pfam03759	PRONE	PRONE (Plant-specific Rop nucleotide exchanger). This is a functional guanine exchange factor (GEF) of plant Rho GTPase.	GO:0043547|positive regulation of GTPase activity;	GO:0005829|cytosol;GO:0005886|plasma membrane;	GO:0005089|Rho guanyl-nucleotide exchange factor activity;	.	.
BC vs WC	gene12294	LOC102588476	-1.18436	0.00256132	0.0417191	down	yes	pfam00076	RRM_1	RNA recognition motif. (a.k.a. RRM, RBD, or RNP domain). The RRM motif is probably diagnostic of an RNA binding protein. RRMs are found in a variety of RNA binding proteins, including various hnRNP proteins, proteins implicated in regulation of alternative splicing, and protein components of snRNPs. The motif also appears in a few single stranded DNA binding proteins. The RRM structure consists o…	GO:0006950|response to stress;	.	GO:0003677|DNA binding;GO:0000166|nucleotide binding;GO:0003723|RNA binding;	.	.
BC vs WC	gene12545	LOC102586496	-1.2442	0.00072067	0.0171083	down	yes	pfam04043	PMEI	Plant invertase/pectin methylesterase inhibitor. This domain inhibits pectin methylesterases (PMEs) and invertases through formation of a non-covalent 1:1 complex. It has been implicated in the regulation of fruit development, carbohydrate metabolizm and cell wall extension. It may also be involved in inhibiting microbial pathogen PMEs. It has been observed that it is often expressed as a large i…	GO:0043086|negative regulation of catalytic activity;	GO:0005618|cell wall;GO:0005773|vacuole;	GO:0004857|enzyme inhibitor activity;GO:0030599|pectinesterase activity;	.	.
BC vs WC	gene12612	LOC102605302	-1.13485	0.00132109	0.0258097	down	yes	pfam05439	JTB	Jumping translocation breakpoint protein (JTB). This family contains several jumping translocation breakpoint proteins or JTBs. Jumping translocation (JT) is an unbalanced translocation that comprises amplified chromosomal segments jumping to various telomeres. JTB, located at 1q21, has been found to fuse with the telomeric repeats of acceptor telomeres in a case of JT. hJTB (human JTB) encodes a…	.	.	.	.	.
BC vs WC	gene12622	LOC102579760	-1.17129	8.27882e-06	0.000610398	down	yes	pfam08551	DUF1751	Eukaryotic integral membrane protein (DUF1751). This domain is found in eukaryotic integral membrane proteins. YOL107W, a Saccharomyces cerervisiae protein, has been shown to localize COP II vesicles.	.	.	.	.	.
BC vs WC	gene12921	LOC102593025	-1.82774	9.08141e-14	3.5341e-10	down	yes	pfam01490	Aa_trans	Transmembrane amino acid transporter protein. This transmembrane region is found in many amino acid transporters including UNC-47 and MTR. UNC-47 encodes a vesicular amino butyric acid (GABA) transporter, (VGAT). UNC-47 is predicted to have 10 transmembrane domains. MTR is a N system amino acid transporter system protein involved in methyltryptophan resistance. Other members of this family includ…	GO:0003333|amino acid transmembrane transport;GO:0006865|amino acid transport;GO:0015803|branched-chain amino acid transport;GO:0098655|cation transmembrane transport;GO:0006812|cation transport;GO:0006868|glutamine transport;GO:1902475|L-alpha-amino acid transmembrane transport;GO:0015807|L-amino acid transport;GO:0015804|neutral amino acid transport;GO:0015828|tyrosine transport;GO:0007034|vacu…	GO:0000324|fungal-type vacuole;GO:0000329|fungal-type vacuole membrane;GO:0016021|integral component of membrane;	GO:0015186|L-glutamine transmembrane transporter activity;GO:0015188|L-isoleucine transmembrane transporter activity;GO:0005302|L-tyrosine transmembrane transporter activity;	K15015	SLC32A, VGAT; solute carrier family 32 (vesicular inhibitory amino acid transporter)
BC vs WC	gene1322	LOC102602766	-1.36234	0.000950921	0.0206518	down	yes	pfam14379	Myb_CC_LHEQLE	MYB-CC type transfactor, LHEQLE motif. This family is found towards the C-terminus of Myb-CC type transcription factors, and carries a highly conserved LHEQLE sequence motif.	GO:0010088|phloem development;GO:0045893|positive regulation of transcription, DNA-templated;GO:0006355|regulation of transcription, DNA-templated;GO:0006351|transcription, DNA-templated;GO:0010089|xylem development;	GO:0005634|nucleus;	GO:0003677|DNA binding;GO:0003700|transcription factor activity, sequence-specific DNA binding;	.	.
BC vs WC	gene13228	LOC102603519	-1.93642	3.0918e-05	0.00166743	down	yes	pfam00067	p450	Cytochrome P450. Cytochrome P450s are haem-thiolate proteins involved in the oxidative degradation of various compounds. They are particularly well known for their role in the degradation of environmental toxins and mutagens. They can be divided into 4 classes, according to the method by which electrons from NAD(P)H are delivered to the catalytic site. Sequence conservation is relatively low with…	.	GO:0016021|integral component of membrane;	GO:0020037|heme binding;GO:0005506|iron ion binding;GO:0004497|monooxygenase activity;GO:0016705|oxidoreductase activity, acting on paired donors, with incorporation or reduction of molecular oxygen;	.	.
BC vs WC	gene13232	LOC102603857	-2.14287	1.22332e-08	3.97339e-06	down	yes	pfam00067	p450	Cytochrome P450. Cytochrome P450s are haem-thiolate proteins involved in the oxidative degradation of various compounds. They are particularly well known for their role in the degradation of environmental toxins and mutagens. They can be divided into 4 classes, according to the method by which electrons from NAD(P)H are delivered to the catalytic site. Sequence conservation is relatively low with…	.	GO:0016021|integral component of membrane;	GO:0020037|heme binding;GO:0005506|iron ion binding;GO:0004497|monooxygenase activity;GO:0016705|oxidoreductase activity, acting on paired donors, with incorporation or reduction of molecular oxygen;	.	.
BC vs WC	gene13426	LOC102606318	-1.37643	2.34366e-16	3.88228e-12	down	yes	pfam01095	Pectinesterase	Pectinesterase.	GO:0042545|cell wall modification;GO:0045490|pectin catabolic process;	GO:0005618|cell wall;GO:0016021|integral component of membrane;	GO:0045330|aspartyl esterase activity;GO:0004857|enzyme inhibitor activity;GO:0030599|pectinesterase activity;	.	.
BC vs WC	gene13526	IAA2	-1.0244	8.46215e-05	0.00339408	down	yes	pfam02309	AUX_IAA	AUX/IAA family. Transcription of the AUX/IAA family of genes is rapidly induced by the plant hormone auxin. Some members of this family are longer and contain an N terminal DNA binding domain. The function of this region is uncertain.	GO:0009734|auxin-activated signaling pathway;GO:0010102|lateral root morphogenesis;GO:0045892|negative regulation of transcription, DNA-templated;GO:0009733|response to auxin;GO:0006351|transcription, DNA-templated;	GO:0005634|nucleus;	GO:0003700|transcription factor activity, sequence-specific DNA binding;	K14484	IAA; auxin-responsive protein IAA
BC vs WC	gene13879	LOC102594128	-1.33017	0.000426245	0.0113465	down	yes	pfam08787	Alginate_lyase2	Alginate lyase. Alginate lyases are enzymes that degrade the linear polysaccharide alignate. They cleave the glycosidic linkage of alignate through a beta-elimination reaction. This family forms an all beta fold and is different to all alpha fold of pfam05426.	.	GO:0005773|vacuole;	.	.	.
BC vs WC	gene13880	LOC102594787	-1.29727	5.09326e-06	0.000417673	down	yes	pfam08787	Alginate_lyase2	Alginate lyase. Alginate lyases are enzymes that degrade the linear polysaccharide alignate. They cleave the glycosidic linkage of alignate through a beta-elimination reaction. This family forms an all beta fold and is different to all alpha fold of pfam05426.	.	GO:0005773|vacuole;	.	.	.
BC vs WC	gene14227	LOC102601839	-1.19058	2.06758e-05	0.00122758	down	yes	pfam07900	DUF1670	Protein of unknown function (DUF1670). The hypothetical eukaryotic proteins found in this family are of unknown function.	.	.	.	.	.
BC vs WC	gene1426	LOC102602646	-1.97771	0.00129439	0.0254953	down	yes	pfam00656	Peptidase_C14	Caspase domain.	.	GO:0048046|apoplast;	GO:0004197|cysteine-type endopeptidase activity;GO:0008234|cysteine-type peptidase activity;	.	.
BC vs WC	gene14280	LOC102604303	-1.06704	7.93079e-10	4.53012e-07	down	yes	pfam02847	MA3	MA3 domain. Domain in DAP-5, eIF4G, MA-3 and other proteins. Highly alpha-helical. May contain repeats and/or regions similar to MIF4G domains.	GO:0006915|apoptotic process;GO:0007569|cell aging;GO:0043066|negative regulation of apoptotic process;GO:0043508|negative regulation of JUN kinase activity;GO:0045892|negative regulation of transcription, DNA-templated;GO:0034393|positive regulation of smooth muscle cell apoptotic process;GO:0051246|regulation of protein metabolic process;	GO:0005737|cytoplasm;GO:0005829|cytosol;GO:0005654|nucleoplasm;GO:0005634|nucleus;	GO:0003723|RNA binding;	K16865	PDCD4; programmed cell death protein 4
BC vs WC	gene14406	LOC102593258	-1.85995	0.000116365	0.0043414	down	yes	pfam00067	p450	Cytochrome P450. Cytochrome P450s are haem-thiolate proteins involved in the oxidative degradation of various compounds. They are particularly well known for their role in the degradation of environmental toxins and mutagens. They can be divided into 4 classes, according to the method by which electrons from NAD(P)H are delivered to the catalytic site. Sequence conservation is relatively low with…	GO:0009926|auxin polar transport;GO:0016117|carotenoid biosynthetic process;GO:0009963|positive regulation of flavonoid biosynthetic process;GO:0009934|regulation of meristem structural organization;GO:0010223|secondary shoot formation;	GO:0016021|integral component of membrane;	GO:0020037|heme binding;GO:0005506|iron ion binding;GO:0004497|monooxygenase activity;GO:0016705|oxidoreductase activity, acting on paired donors, with incorporation or reduction of molecular oxygen;	.	.
BC vs WC	gene14585	LOC102589029	-1.14834	4.79508e-07	6.96759e-05	down	yes	pfam12014	DUF3506	Domain of unknown function (DUF3506). This presumed domain is functionally uncharacterized. This domain is found in eukaryotes. This domain is typically between 131 to 148 amino acids in length. This domain has a conserved KLTGD sequence motif.	GO:0010343|singlet oxygen-mediated programmed cell death;	GO:0009507|chloroplast;GO:0042651|thylakoid membrane;	.	.	.
BC vs WC	gene14675	LOC102585502	-1.34441	3.55584e-06	0.00031831	down	yes	pfam00141	peroxidase	Peroxidase.	GO:0042744|hydrogen peroxide catabolic process;GO:0006979|response to oxidative stress;	GO:0005576|extracellular region;	GO:0020037|heme binding;GO:0046872|metal ion binding;GO:0004601|peroxidase activity;	.	.
BC vs WC	gene14689	LOC102590322	-1.15455	8.79239e-06	0.000630502	down	yes	pfam03251	Tymo_45kd_70kd	Tymovirus 45/70Kd protein. Tymoviruses are single stranded RNA viruses. This family includes a protein of unknown function that has been named based on its molecular weight. Tymoviruses such as the ononis yellow mosaic tymovirus encode only three proteins. Of these two are overlapping this protein overlaps a larger ORF that is thought to be the polymerase.	GO:0006952|defense response;GO:0007165|signal transduction;GO:0006351|transcription, DNA-templated;	GO:0009941|chloroplast envelope;GO:0005634|nucleus;	GO:0043531|ADP binding;GO:0005524|ATP binding;GO:0004674|protein serine/threonine kinase activity;GO:0043565|sequence-specific DNA binding;GO:0003700|transcription factor activity, sequence-specific DNA binding;	.	.
BC vs WC	gene14690	LOC102590664	-1.11482	0.000860499	0.0193408	down	yes	pfam02365	NAM	No apical meristem (NAM) protein. This is a family of no apical meristem (NAM) proteins these are plant development proteins. Mutations in NAM result in the failure to develop a shoot apical meristem in petunia embryos. NAM is indicated as having a role in determining positions of meristems and primordial. One member of this family NAP (NAC-like, activated by AP3/PI) is encoded by the target gene…	GO:0006351|transcription, DNA-templated;	GO:0005634|nucleus;	GO:0003677|DNA binding;GO:0003700|transcription factor activity, sequence-specific DNA binding;	.	.
BC vs WC	gene14759	LOC102592022	-1.33889	7.53198e-12	9.59748e-09	down	yes	pfam00892	EamA	EamA-like transporter family. This family includes many hypothetical membrane proteins of unknown function. Many of the proteins contain two copies of the aligned region. The family used to be known as DUF6.	.	GO:0016021|integral component of membrane;	GO:0022857|transmembrane transporter activity;	.	.
BC vs WC	gene15140	NIP	-1.0138	0.0012713	0.0251603	down	yes	pfam00230	MIP	Major intrinsic protein. MIP (Major Intrinsic Protein) family proteins exhibit essentially two distinct types of channel properties: (1) specific water transport by the aquaporins, and (2) small neutral solutes transport, such as glycerol by the glycerol facilitators.	GO:0015700|arsenite transport;GO:0035445|borate transmembrane transport;GO:0046713|borate transport;GO:0080029|cellular response to boron-containing substance levels;GO:0009992|cellular water homeostasis;GO:0015793|glycerol transport;GO:0034220|ion transmembrane transport;GO:0046685|response to arsenic-containing substance;GO:0010036|response to boron-containing substance;GO:0006833|water transpo…	GO:0005887|integral component of plasma membrane;GO:0016328|lateral plasma membrane;GO:0005886|plasma membrane;	GO:0015105|arsenite transmembrane transporter activity;GO:0046715|borate transmembrane transporter activity;GO:0080138|borate uptake transmembrane transporter activity;GO:0015254|glycerol channel activity;GO:0015250|water channel activity;	K09874	NIP; aquaporin NIP
BC vs WC	gene16046	LOC102583755	-1.16586	2.1342e-05	0.00125365	down	yes	pfam12796	Ank_2	Ankyrin repeats (3 copies).	.	GO:0005783|endoplasmic reticulum;GO:0016021|integral component of membrane;GO:0005886|plasma membrane;	.	.	.
BC vs WC	gene16142	LOC102585171	-1.086	3.78314e-05	0.00192365	down	yes	pfam04408	HA2	Helicase associated domain (HA2). This presumed domain is about 90 amino acid residues in length. It is found is a diverse set of RNA helicases. Its function is unknown, however it seems likely to be involved in nucleic acid binding.	.	GO:0009507|chloroplast;	GO:0005524|ATP binding;GO:0008026|ATP-dependent helicase activity;GO:0003676|nucleic acid binding;GO:0008270|zinc ion binding;	K12818	DHX8, PRP22; ATP-dependent RNA helicase DHX8/PRP22 [EC:3.6.4.13]
BC vs WC	gene16145	LOC102586298	-1.23059	4.84774e-05	0.0022557	down	yes	pfam00046	Homeobox	Homeobox domain.	GO:0009738|abscisic acid-activated signaling pathway;GO:0009788|negative regulation of abscisic acid-activated signaling pathway;GO:0045893|positive regulation of transcription, DNA-templated;GO:0009414|response to water deprivation;GO:0006351|transcription, DNA-templated;	GO:0005634|nucleus;	GO:0003677|DNA binding;GO:0043565|sequence-specific DNA binding;GO:0003700|transcription factor activity, sequence-specific DNA binding;	K09338	HD-ZIP; homeobox-leucine zipper protein
BC vs WC	gene16367	LOC102604760	-1.3888	8.14048e-09	2.93146e-06	down	yes	pfam07145	PAM2	Ataxin-2 C-terminal region. The PABP-interacting motif PAM2 has been identified in various eukaryotic proteins as an important binding site for pfam00658. It has been found in a wide range of eukaryotic proteins. Strikingly, this motif appears to occur solely outside of globular domains.	.	.	.	.	.
BC vs WC	gene16586	LOC102596245	-1.02751	0.000287337	0.0083504	down	yes	pfam00096	zf-C2H2	Zinc finger, C2H2 type. The C2H2 zinc finger is the classical zinc finger domain. The two conserved cysteines and histidines co-ordinate a zinc ion. The following pattern describes the zinc finger. #-X-C-X(1-5)-C-X3-#-X5-#-X2-H-X(3-6)-[H/C] Where X can be any amino acid, and numbers in brackets indicate the number of residues. The positions marked # are those that are important for the stable fol…	GO:0006355|regulation of transcription, DNA-templated;GO:0010447|response to acidic pH;GO:0010044|response to aluminum ion;GO:0006351|transcription, DNA-templated;	GO:0005634|nucleus;	GO:0046872|metal ion binding;GO:0003676|nucleic acid binding;GO:0003700|transcription factor activity, sequence-specific DNA binding;	.	.
BC vs WC	gene16688	LOC102604208	-1.42498	0.000322765	0.0090613	down	yes	pfam14547	Hydrophob_seed	Hydrophobic seed protein. This domain has a four-helix bundle structure. It contains four disulfide bonds, of which three function to keep the C- and N-terminal parts of the molecule in place.	.	.	.	.	.
BC vs WC	gene16699	LOC102579881	-1.17694	8.22928e-05	0.00332483	down	yes	pfam08323	Glyco_transf_5	Starch synthase catalytic domain.	GO:0019252|starch biosynthetic process;GO:0005982|starch metabolic process;	GO:0009501|amyloplast;GO:0009507|chloroplast;	GO:0004373|glycogen (starch) synthase activity;GO:0009011|starch synthase activity;	.	.
BC vs WC	gene16764	LOC102581324	-1.47129	0.00104895	0.0220786	down	yes	pfam00010	HLH	Helix-loop-helix DNA-binding domain.	GO:1902448|positive regulation of shade avoidance;GO:0006355|regulation of transcription, DNA-templated;GO:0006351|transcription, DNA-templated;	GO:0005634|nucleus;	GO:0003677|DNA binding;GO:0003700|transcription factor activity, sequence-specific DNA binding;	.	.
BC vs WC	gene16991	LOC107061761	-1.17325	3.47516e-10	2.13208e-07	down	yes	pfam00249	Myb_DNA-binding	Myb-like DNA-binding domain. This family contains the DNA binding domains from Myb proteins, as well as the SANT domain family.	GO:0006334|nucleosome assembly;GO:0009737|response to abscisic acid;GO:0009733|response to auxin;GO:0046686|response to cadmium ion;GO:0009723|response to ethylene;GO:0009739|response to gibberellin;GO:0009753|response to jasmonic acid;GO:0009751|response to salicylic acid;GO:0009651|response to salt stress;GO:0031627|telomeric loop formation;GO:0006351|transcription, DNA-templated;	GO:0000785|chromatin;GO:0000784|nuclear chromosome, telomeric region;GO:0005730|nucleolus;GO:0000786|nucleosome;GO:0005634|nucleus;	GO:0003691|double-stranded telomeric DNA binding;GO:0042803|protein homodimerization activity;GO:0003700|transcription factor activity, sequence-specific DNA binding;	K09422	MYBP; myb proto-oncogene protein, plant
BC vs WC	gene17056	LOC102579882	-1.01044	3.80001e-06	0.000336616	down	yes	pfam00916	Sulfate_transp	Sulfate transporter family. Mutations in human SLC26A2 lead to several human diseases.	.	GO:0016021|integral component of membrane;	GO:0008271|secondary active sulfate transmembrane transporter activity;	.	.
BC vs WC	gene17233	LOC102588050	-1.1698	3.78575e-05	0.00192365	down	yes	pfam00141	peroxidase	Peroxidase.	GO:0042744|hydrogen peroxide catabolic process;GO:0006979|response to oxidative stress;	GO:0005576|extracellular region;	GO:0020037|heme binding;GO:0046872|metal ion binding;GO:0004601|peroxidase activity;	.	.
BC vs WC	gene1726	LOC102588291	-1.36101	4.99085e-06	0.000413367	down	yes	pfam03479	DUF296	Domain of unknown function (DUF296). This putative domain is found in proteins that contain AT-hook motifs pfam02178, which strongly suggests a DNA-binding function for the proteins as a whole. There are three highly conserved histidine residues, eg at 117, 119 and 133 in Reut_B5223, which should be a structurally conserved metal-binding unit, based on structural comparison with known metal-bindi…	.	.	.	.	.
BC vs WC	gene17636	LOC102597881	-1.22075	0.00213673	0.0367168	down	yes	pfam03171	2OG-FeII_Oxy	2OG-Fe(II) oxygenase superfamily. This family contains members of the 2-oxoglutarate (2OG) and Fe(II)-dependent oxygenase superfamily. This family includes the C-terminal of prolyl 4-hydroxylase alpha subunit. The holoenzyme has the activity EC:1.14.11.2 catalyzing the reaction: Procollagen L-proline + 2-oxoglutarate + O2 <=> procollagen trans- 4-hydroxy-L-proline + succinate + CO2. The full enzy…	GO:0009693|ethylene biosynthetic process;GO:0009835|fruit ripening;	.	GO:0031418|L-ascorbic acid binding;GO:0046872|metal ion binding;GO:0016706|oxidoreductase activity, acting on paired donors, with incorporation or reduction of molecular oxygen, 2-oxoglutarate as one donor, and incorporation of one atom each of oxygen into both donors;	.	.
BC vs WC	gene17646	LOC102599512	-1.0245	0.000333771	0.0092494	down	yes	pfam00072	Response_reg	Response regulator receiver domain. This domain receives the signal from the sensor partner in bacterial two-component systems. It is usually found N-terminal to a DNA binding effector domain.	GO:0009873|ethylene-activated signaling pathway;GO:0010105|negative regulation of ethylene-activated signaling pathway;GO:0018106|peptidyl-histidine phosphorylation;GO:0000160|phosphorelay signal transduction system;GO:0023014|signal transduction by protein phosphorylation;	GO:0005783|endoplasmic reticulum;GO:0005789|endoplasmic reticulum membrane;GO:0016021|integral component of membrane;	GO:0005524|ATP binding;GO:0051740|ethylene binding;GO:0009927|histidine phosphotransfer kinase activity;GO:0046872|metal ion binding;GO:0000156|phosphorelay response regulator activity;GO:0000155|phosphorelay sensor kinase activity;GO:0004674|protein serine/threonine kinase activity;GO:0004872|receptor activity;	K14509	ETR, ERS; ethylene receptor [EC:2.7.13.-]
BC vs WC	gene1769	LOC102604658	-1.47616	4.0032e-07	6.14009e-05	down	yes	pfam12678	zf-rbx1	RING-H2 zinc finger. There are 8 cysteine/ histidine residues which are proposed to be the conserved residues involved in zinc binding. The protein, of which this domain is the conserved region, participates in diverse functions relevant to chromosome metabolizm and cell cycle control.	GO:0016567|protein ubiquitination;	GO:0005737|cytoplasm;	GO:0016874|ligase activity;GO:0008270|zinc ion binding;	.	.
BC vs WC	gene17993	LOC102584425	-1.75242	0.000990811	0.0212601	down	yes	pfam01112	Asparaginase_2	Asparaginase.	.	.	GO:0004067|asparaginase activity;GO:0008798|beta-aspartyl-peptidase activity;	K13051	iaaA, ASRGL1; beta-aspartyl-peptidase (threonine type) [EC:3.4.19.5]
BC vs WC	gene18261	LOC102580532	-1.00018	0.00228394	0.0385269	down	yes	pfam05042	Caleosin	Caleosin related protein. This family contains plant proteins related to caleosin. Caleosins contain calcium-binding domains and have an oleosin-like association with lipid bodies. Caleosins are present at relatively low levels and are mainly bound to microsomal membrane fractions at the early stages of seed development. As the seeds mature, overall levels of caleosins increased dramatically and …	.	GO:0005783|endoplasmic reticulum;GO:0005811|lipid particle;GO:0031090|organelle membrane;	GO:0046872|metal ion binding;GO:1990137|plant seed peroxidase activity;	K17991	PXG; peroxygenase [EC:1.11.2.3]
BC vs WC	gene18492	LOC102602524	-1.68181	1.88262e-06	0.000202504	down	yes	pfam03171	2OG-FeII_Oxy	2OG-Fe(II) oxygenase superfamily. This family contains members of the 2-oxoglutarate (2OG) and Fe(II)-dependent oxygenase superfamily. This family includes the C-terminal of prolyl 4-hydroxylase alpha subunit. The holoenzyme has the activity EC:1.14.11.2 catalyzing the reaction: Procollagen L-proline + 2-oxoglutarate + O2 <=> procollagen trans- 4-hydroxy-L-proline + succinate + CO2. The full enzy…	GO:0009805|coumarin biosynthetic process;GO:0010421|hydrogen peroxide-mediated programmed cell death;GO:0009699|phenylpropanoid biosynthetic process;	.	GO:0051213|dioxygenase activity;GO:0046872|metal ion binding;GO:0016706|oxidoreductase activity, acting on paired donors, with incorporation or reduction of molecular oxygen, 2-oxoglutarate as one donor, and incorporation of one atom each of oxygen into both donors;	K06892	F6H1; feruloyl-CoA ortho-hydroxylase [EC:1.14.11.-]
BC vs WC	gene18635	LOC102590679	-1.23685	5.92518e-07	8.16272e-05	down	yes	pfam13561	adh_short_C2	Enoyl-(Acyl carrier protein) reductase.	.	.	GO:0016491|oxidoreductase activity;	.	.
BC vs WC	gene18793	LOC102584535	-2.53373	1.65466e-06	0.000183956	down	yes	pfam14547	Hydrophob_seed	Hydrophobic seed protein. This domain has a four-helix bundle structure. It contains four disulfide bonds, of which three function to keep the C- and N-terminal parts of the molecule in place.	.	GO:0016021|integral component of membrane;	.	.	.
BC vs WC	gene18821	LOC102598538	-1.05802	0.00325645	0.049763	down	yes	pfam07376	Prosystemin	Prosystemin. This family consists of several plant specific prosystemin proteins. Prosystemin is the precursor protein of the 18 amino acid wound signal systemin which activates systemic defence in plant leaves against insect herbivores.	.	GO:0005737|cytoplasm;	.	.	.
BC vs WC	gene1898	LOC102587530	-1.27765	1.31231e-08	4.18045e-06	down	yes	pfam12923	RRP7	Ribosomal RNA-processing protein 7 (RRP7). RRP7 is an essential protein in yeast that is involved in pre-rRNA processing and ribosome assembly. It is speculated to be required for correct assembly of rpS27 into the pre-ribosomal particle.	.	.	.	.	.
BC vs WC	gene19134	LOC102588169	-1.92736	0.000110343	0.00415417	down	yes	pfam01095	Pectinesterase	Pectinesterase.	GO:0042545|cell wall modification;GO:0045490|pectin catabolic process;	GO:0005618|cell wall;	GO:0045330|aspartyl esterase activity;GO:0030599|pectinesterase activity;	.	.
BC vs WC	gene1940	LOC102595049	-1.6416	1.37485e-06	0.000158156	down	yes	pfam00082	Peptidase_S8	Subtilase family. Subtilases are a family of serine proteases. They appear to have independently and convergently evolved an Asp/Ser/His catalytic triad, like that found in the trypsin serine proteases (see pfam00089). Structure is an alpha/beta fold containing a 7-stranded parallel beta sheet, order 2314567.	GO:0080001|mucilage extrusion from seed coat;GO:0048359|mucilage metabolic process involved in seed coat development;GO:0010214|seed coat development;	GO:0048046|apoplast;GO:0005618|cell wall;GO:0005576|extracellular region;GO:0009505|plant-type cell wall;	GO:0004252|serine-type endopeptidase activity;	.	.
BC vs WC	gene1945	LOC102596938	-1.11056	0.000377342	0.0102302	down	yes	pfam05495	zf-CHY	CHY zinc finger. This family of domains are likely to bind to zinc ions. They contain many conserved cysteine and histidine residues. We have named this domain after the N-terminal motif CXHY. This domain can be found in isolation in some proteins, but is also often associated with pfam00097. One of the proteins in this family is a mitochondrial intermembrane space protein called Hot13. This prot…	.	.	.	.	.
BC vs WC	gene19493	LOC102599951	-1.69577	5.13823e-11	4.25574e-08	down	yes	.	.	.	.	.	.	.	.
BC vs WC	gene19579	LOC102600064	-1.03595	0.00283636	0.044918	down	yes	pfam03101	FAR1	FAR1 DNA-binding domain. This domain contains a WRKY like fold and is therefore most likely a zinc binding DNA-binding domain.	GO:0006355|regulation of transcription, DNA-templated;	GO:0005634|nucleus;	GO:0008270|zinc ion binding;	K17604	ZSWIM3; zinc finger SWIM domain-containing protein 3
BC vs WC	gene19583	LOC102601070	-1.3304	2.29452e-05	0.00132546	down	yes	pfam03171	2OG-FeII_Oxy	2OG-Fe(II) oxygenase superfamily. This family contains members of the 2-oxoglutarate (2OG) and Fe(II)-dependent oxygenase superfamily. This family includes the C-terminal of prolyl 4-hydroxylase alpha subunit. The holoenzyme has the activity EC:1.14.11.2 catalyzing the reaction: Procollagen L-proline + 2-oxoglutarate + O2 <=> procollagen trans- 4-hydroxy-L-proline + succinate + CO2. The full enzy…	GO:0010260|organ senescence;	.	GO:0046872|metal ion binding;GO:0016682|oxidoreductase activity, acting on diphenols and related substances as donors, oxygen as acceptor;GO:0016706|oxidoreductase activity, acting on paired donors, with incorporation or reduction of molecular oxygen, 2-oxoglutarate as one donor, and incorporation of one atom each of oxygen into both donors;	.	.
BC vs WC	gene19584	LOC102601412	-1.21177	8.48804e-07	0.000106518	down	yes	pfam03171	2OG-FeII_Oxy	2OG-Fe(II) oxygenase superfamily. This family contains members of the 2-oxoglutarate (2OG) and Fe(II)-dependent oxygenase superfamily. This family includes the C-terminal of prolyl 4-hydroxylase alpha subunit. The holoenzyme has the activity EC:1.14.11.2 catalyzing the reaction: Procollagen L-proline + 2-oxoglutarate + O2 <=> procollagen trans- 4-hydroxy-L-proline + succinate + CO2. The full enzy…	GO:0009820|alkaloid metabolic process;	.	GO:0046872|metal ion binding;GO:0008168|methyltransferase activity;GO:0016706|oxidoreductase activity, acting on paired donors, with incorporation or reduction of molecular oxygen, 2-oxoglutarate as one donor, and incorporation of one atom each of oxygen into both donors;	.	.
BC vs WC	gene19659	LOC107062289	-1.69085	2.46238e-05	0.0014114	down	yes	pfam00069	Pkinase	Protein kinase domain.	GO:0000186|activation of MAPKK activity;GO:0032147|activation of protein kinase activity;GO:0010229|inflorescence development;GO:0042981|regulation of apoptotic process;GO:0040008|regulation of growth;GO:0007346|regulation of mitotic cell cycle;GO:0010103|stomatal complex morphogenesis;GO:0051403|stress-activated MAPK cascade;GO:0010098|suspensor development;	GO:0005737|cytoplasm;	GO:0005524|ATP binding;GO:0004709|MAP kinase kinase kinase activity;	.	.
BC vs WC	gene19774	LOC107062314	-2.37052	0.000108474	0.00410245	down	yes	pfam00685	Sulfotransfer_1	Sulfotransferase domain.	GO:0009812|flavonoid metabolic process;	GO:0005737|cytoplasm;	GO:1990135|flavonoid sulfotransferase activity;GO:0008146|sulfotransferase activity;	.	.
BC vs WC	gene19920	LOC102597571	-1.45629	1.28008e-13	3.5341e-10	down	yes	pfam00657	Lipase_GDSL	GDSL-like Lipase/Acylhydrolase.	GO:0042742|defense response to bacterium;GO:0050832|defense response to fungus;GO:0009817|defense response to fungus, incompatible interaction;GO:0009866|induced systemic resistance, ethylene mediated signaling pathway;GO:0009871|jasmonic acid and ethylene-dependent systemic resistance, ethylene mediated signaling pathway;GO:0016042|lipid catabolic process;GO:0009620|response to fungus;GO:0009751…	GO:0005615|extracellular space;GO:0005622|intracellular;	GO:0016298|lipase activity;	.	.
BC vs WC	gene20019	LOC102600392	-1.17302	0.00020245	0.00653982	down	yes	pfam04819	DUF716	Family of unknown function (DUF716). This family is equally distributed in both metazoa and plants. Annotation associated with a member from Nicotiana tabacum suggest that it may be involved in response to viral attack in plants. However, no clear function has been assigned to this family.	.	.	.	.	.
BC vs WC	gene2034	LOC102596045	-1.7303	0.000343955	0.00946448	down	yes	pfam11299	DUF3100	Protein of unknown function (DUF3100). Some members in this family of proteins are annotated as membrane proteins however this cannot be confirmed. Currently no function is known.	.	.	.	.	.
BC vs WC	gene20583	LOC102582551	-1.022	7.68029e-06	0.000580932	down	yes	pfam13639	zf-RING_2	Ring finger domain.	GO:0016567|protein ubiquitination;GO:0040008|regulation of growth;	.	GO:0016874|ligase activity;GO:0008270|zinc ion binding;	.	.
BC vs WC	gene20906	LOC102582553	-2.4794	5.00045e-05	0.00231376	down	yes	pfam04180	LTV	Low temperature viability protein. The low-temperature viability protein LTV1 is involved in ribosome biogenesis 40S subunit production.	GO:0006355|regulation of transcription, DNA-templated;GO:0006351|transcription, DNA-templated;	GO:0005634|nucleus;	GO:0003677|DNA binding;GO:0003700|transcription factor activity, sequence-specific DNA binding;	.	.
BC vs WC	gene21088	LOC102585518	-2.24582	2.83894e-05	0.00156757	down	yes	pfam12609	DUF3774	Wound-induced protein. This family of proteins is found in eukaryotes. Proteins in this family are typically between 81 and 97 amino acids in length. The proteins in the family are often annotated as wound-induced proteins however there is little accompanying literature to confirm this.	.	.	.	.	.
BC vs WC	gene21090	LOC102587521	-1.51324	0.000908868	0.0200471	down	yes	pfam12609	DUF3774	Wound-induced protein. This family of proteins is found in eukaryotes. Proteins in this family are typically between 81 and 97 amino acids in length. The proteins in the family are often annotated as wound-induced proteins however there is little accompanying literature to confirm this.	.	.	.	.	.
BC vs WC	gene21092	LOC102586854	-2.1122	4.68114e-05	0.00220889	down	yes	pfam12609	DUF3774	Wound-induced protein. This family of proteins is found in eukaryotes. Proteins in this family are typically between 81 and 97 amino acids in length. The proteins in the family are often annotated as wound-induced proteins however there is little accompanying literature to confirm this.	.	.	.	.	.
BC vs WC	gene21095	LOC102587847	-1.05071	4.89538e-05	0.00227148	down	yes	pfam12609	DUF3774	Wound-induced protein. This family of proteins is found in eukaryotes. Proteins in this family are typically between 81 and 97 amino acids in length. The proteins in the family are often annotated as wound-induced proteins however there is little accompanying literature to confirm this.	.	.	.	.	.
BC vs WC	gene21137	LOC102580104	-1.00919	2.29517e-05	0.00132546	down	yes	pfam12933	FTO_NTD	FTO catalytic domain. This domain is the catalytic AlkB-like domain from the FTO protein. This domain catalyses a demethylase activity with a preference for 3-methylthymidine.	.	.	.	.	.
BC vs WC	gene21231	LOC102584109	-1.01888	1.41182e-07	2.62774e-05	down	yes	pfam00903	Glyoxalase	Glyoxalase/Bleomycin resistance protein/Dioxygenase superfamily.	GO:0006559|L-phenylalanine catabolic process;GO:0006572|tyrosine catabolic process;	GO:0005737|cytoplasm;	GO:0003868|4-hydroxyphenylpyruvate dioxygenase activity;GO:0046872|metal ion binding;	.	.
BC vs WC	gene21269	LOC107062659	-1.45173	3.08804e-06	0.000290644	down	yes	pfam12730	ABC2_membrane_4	ABC-2 family transporter protein. This family is related to the ABC-2 membrane transporter family pfam01061.	.	.	.	.	.
BC vs WC	gene2138	LOC102579903	-1.09408	0.000546904	0.0139591	down	yes	pfam04427	Brix	Brix domain.	.	.	.	.	.
BC vs WC	gene21399	LOC102582003	-1.13062	0.00010804	0.00410044	down	yes	pfam05701	WEMBL	Weak chloroplast movement under blue light. WEMBL consists of several plant proteins required for the chloroplast avoidance response under high intensity blue light. This avoidance response consists in the relocation of chloroplasts on the anticlinal side of exposed cells. Acts in association with PMI2 to maintain the velocity of chloroplast photo-relocation movement via the regulation of cp-acti…	GO:0009904|chloroplast accumulation movement;GO:0009903|chloroplast avoidance movement;GO:0009637|response to blue light;	GO:0005829|cytosol;	.	.	.
BC vs WC	gene21451	LOC102578809	-1.48329	0.00265073	0.0426082	down	yes	pfam09770	PAT1	Topoisomerase II-associated protein PAT1. Members of this family are necessary for accurate chromosome transmission during cell division.	.	.	.	.	.
BC vs WC	gene21812	LOC102585187	-1.11585	2.02982e-05	0.00121848	down	yes	pfam00847	AP2	AP2 domain. This 60 amino acid residue domain can bind to DNA and is found in transcription factor proteins.	GO:0006952|defense response;GO:0009873|ethylene-activated signaling pathway;GO:0006351|transcription, DNA-templated;	GO:0005634|nucleus;	GO:0003677|DNA binding;GO:0003700|transcription factor activity, sequence-specific DNA binding;	.	.
BC vs WC	gene21825	LOC102589479	-1.12028	0.000199076	0.00650433	down	yes	pfam00083	Sugar_tr	Sugar (and other) transporter.	GO:0008643|carbohydrate transport;	GO:0016021|integral component of membrane;	GO:0022891|substrate-specific transmembrane transporter activity;GO:0015293|symporter activity;	.	.
BC vs WC	gene22144	LOC102582786	-1.76912	0.0028461	0.0449649	down	yes	pfam00083	Sugar_tr	Sugar (and other) transporter.	GO:0008643|carbohydrate transport;	GO:0016021|integral component of membrane;	GO:0022891|substrate-specific transmembrane transporter activity;	.	.
BC vs WC	gene22182	LOC102578252	-1.13001	6.85302e-05	0.00288856	down	yes	pfam03330	DPBB_1	Rare lipoprotein A (RlpA)-like double-psi beta-barrel. Rare lipoprotein A (RlpA) contains a conserved region that has the double-psi beta-barrel (DPBB) fold. The function of RlpA is not well understood, but it has been shown to act as a prc mutant suppressor in Escherichia coli. The DPBB fold is often an enzymatic domain. The members of this family are quite diverse, and if catalytic this family …	.	GO:0005576|extracellular region;	.	.	.
BC vs WC	gene22215	LOC107062853	-1.11335	0.000307757	0.00880482	down	yes	pfam02493	MORN	MORN repeat. The MORN (Membrane Occupation and Recognition Nexus) repeat is found in multiple copies in several proteins including junctophilins (See Takeshima et al. Mol. Cell 2000;6:11-22). #=GF CC A MORN-repeat protein has been identified in the parasite Toxoplasma gondiis a dynamic component of cell division apparatus in Toxoplasma gondii. It has been hypothesised to functions as a linker pro…	GO:0046488|phosphatidylinositol metabolic process;GO:0046854|phosphatidylinositol phosphorylation;GO:0009827|plant-type cell wall modification;GO:0009846|pollen germination;GO:0009860|pollen tube growth;	GO:0016324|apical plasma membrane;GO:0005829|cytosol;GO:0090406|pollen tube;	GO:0016308|1-phosphatidylinositol-4-phosphate 5-kinase activity;GO:0005524|ATP binding;	K00889	PIP5K; 1-phosphatidylinositol-4-phosphate 5-kinase [EC:2.7.1.68]
BC vs WC	gene22431	LOC102577650	-1.03655	9.64815e-05	0.0037819	down	yes	pfam07172	GRP	Glycine rich protein family. This family of proteins includes several glycine rich proteins as well as two nodulins 16 and 24. The family also contains proteins that are induced in response to various stresses.	GO:0071555|cell wall organization;GO:0006952|defense response;GO:0009607|response to biotic stimulus;	GO:0005618|cell wall;GO:0005576|extracellular region;	.	.	.
BC vs WC	gene22558	LOC102583784	-1.35101	0.000447757	0.0117732	down	yes	pfam00314	Thaumatin	Thaumatin family.	.	.	.	.	.
BC vs WC	gene22641	LOC102589269	-1.09943	5.26821e-08	1.21401e-05	down	yes	pfam12481	DUF3700	Aluminium induced protein. This domain family is found in eukaryotes, and is approximately 120 amino acids in length. There are two conserved sequence motifs: YGL and LRDR. This family is related to GATase enzyme domains.	.	.	.	.	.
BC vs WC	gene22949	LOC102600629	-1.27376	2.78267e-06	0.000271146	down	yes	pfam00293	NUDIX	NUDIX domain.	GO:0009611|response to wounding;	.	GO:0016787|hydrolase activity;GO:0046872|metal ion binding;	.	.
BC vs WC	gene22976	LOC102584784	-1.48744	0.000183668	0.006134	down	yes	pfam02893	GRAM	GRAM domain. The GRAM domain is found in in glucosyltransferases, myotubularins and other putative membrane-associated proteins.	.	.	.	.	.
BC vs WC	gene23125	LOC102582011	-1.50802	0.000887092	0.0196752	down	yes	pfam00462	Glutaredoxin	Glutaredoxin.	GO:0045454|cell redox homeostasis;	GO:0005737|cytoplasm;	GO:0009055|electron carrier activity;GO:0015035|protein disulfide oxidoreductase activity;	.	.
BC vs WC	gene23239	LOC102590358	-1.73788	4.13681e-07	6.22966e-05	down	yes	pfam13639	zf-RING_2	Ring finger domain.	GO:0016567|protein ubiquitination;	.	GO:0061630|ubiquitin protein ligase activity;GO:0008270|zinc ion binding;	.	.
BC vs WC	gene2335	LOC102586097	-1.04121	1.98637e-06	0.000210925	down	yes	pfam02705	K_trans	K+ potassium transporter. This is a family of K+ potassium transporters that are conserved across phyla, having both bacterial (KUP), yeast (HAK), and plant (AtKT) sequences as members.	.	GO:0009507|chloroplast;GO:0016021|integral component of membrane;GO:0005886|plasma membrane;	GO:0015079|potassium ion transmembrane transporter activity;	K03549	kup; KUP system potassium uptake protein
BC vs WC	gene23523	LOC102582014	-2.83126	6.31886e-08	1.34195e-05	down	yes	pfam07107	WI12	Wound-induced protein WI12. This family consists of several plant wound-induced protein sequences related to WI12 from Mesembryanthemum crystallinum. Wounding, methyl jasmonate, and pathogen infection is known to induce local WI12 expression. WI12 expression is also thought to be developmentally controlled in the placenta and developing seeds. WI12 preferentially accumulates in the cell wall and …	.	.	.	.	.
BC vs WC	gene23727	LOC102598226	-1.11228	1.93324e-09	9.41886e-07	down	yes	pfam04059	RRM_2	RNA recognition motif 2.	.	.	GO:0000166|nucleotide binding;GO:0003723|RNA binding;	.	.
BC vs WC	gene23978	LOC102596828	-1.31475	0.00210464	0.036316	down	yes	pfam00067	p450	Cytochrome P450. Cytochrome P450s are haem-thiolate proteins involved in the oxidative degradation of various compounds. They are particularly well known for their role in the degradation of environmental toxins and mutagens. They can be divided into 4 classes, according to the method by which electrons from NAD(P)H are delivered to the catalytic site. Sequence conservation is relatively low with…	GO:0016099|monoterpenoid biosynthetic process;	GO:0005789|endoplasmic reticulum membrane;GO:0016021|integral component of membrane;	GO:0020037|heme binding;GO:0005506|iron ion binding;GO:0016709|oxidoreductase activity, acting on paired donors, with incorporation or reduction of molecular oxygen, NAD(P)H as one donor, and incorporation of one atom of oxygen;	.	.
BC vs WC	gene23980	LOC102597477	-1.61605	0.00114281	0.0235163	down	yes	pfam00067	p450	Cytochrome P450. Cytochrome P450s are haem-thiolate proteins involved in the oxidative degradation of various compounds. They are particularly well known for their role in the degradation of environmental toxins and mutagens. They can be divided into 4 classes, according to the method by which electrons from NAD(P)H are delivered to the catalytic site. Sequence conservation is relatively low with…	GO:0016099|monoterpenoid biosynthetic process;	GO:0005789|endoplasmic reticulum membrane;GO:0016021|integral component of membrane;	GO:0020037|heme binding;GO:0005506|iron ion binding;GO:0016709|oxidoreductase activity, acting on paired donors, with incorporation or reduction of molecular oxygen, NAD(P)H as one donor, and incorporation of one atom of oxygen;	.	.
BC vs WC	gene24019	LOC102583141	-1.27182	0.000586674	0.0146359	down	yes	pfam03441	FAD_binding_7	FAD binding domain of DNA photolyase.	GO:0046283|anthocyanin-containing compound metabolic process;GO:0009785|blue light signaling pathway;GO:0010617|circadian regulation of calcium ion oscillation;GO:0009583|detection of light stimulus;GO:0006281|DNA repair;GO:0055114|oxidation-reduction process;GO:0009640|photomorphogenesis;GO:0046777|protein autophosphorylation;GO:0018298|protein-chromophore linkage;GO:0010075|regulation of merist…	GO:0005737|cytoplasm;GO:0005829|cytosol;GO:0005634|nucleus;	GO:0005524|ATP binding;GO:0009882|blue light photoreceptor activity;GO:0003913|DNA photolyase activity;GO:0042802|identical protein binding;GO:0004672|protein kinase activity;	K12118	CRY1; cryptochrome 1
BC vs WC	gene24639	LOC107063319	-1.78683	0.0031299	0.0483646	down	yes	pfam03140	DUF247	Plant protein of unknown function. The function of the plant proteins constituting this family is unknown.	.	GO:0016021|integral component of membrane;GO:0005886|plasma membrane;	.	.	.
BC vs WC	gene24744	LOC102605695	-1.25851	1.22795e-06	0.000145293	down	yes	pfam00226	DnaJ	DnaJ domain. DnaJ domains (J-domains) are associated with hsp70 heat-shock system and it is thought that this domain mediates the interaction. DnaJ-domain is therefore part of a chaperone (protein folding) system. The T-antigens, although not in Prosite are confirmed as DnaJ containing domains from literature.	GO:0061077|chaperone-mediated protein folding;GO:1902395|regulation of 1-deoxy-D-xylulose-5-phosphate synthase activity;GO:0010322|regulation of isopentenyl diphosphate biosynthetic process, methylerythritol 4-phosphate pathway;	GO:0009507|chloroplast;GO:0005737|cytoplasm;GO:0005634|nucleus;	.	.	.
BC vs WC	gene25323	LOC102579378	-1.19525	0.00246525	0.040527	down	yes	pfam01521	Fe-S_biosyn	Iron-sulphur cluster biosynthesis. This family is involved in iron-sulphur cluster biosynthesis. Its members include proteins that are involved in nitrogen fixation such as the HesB and HesB-like proteins.	GO:0016226|iron-sulfur cluster assembly;	GO:0005739|mitochondrion;	GO:0051536|iron-sulfur cluster binding;GO:0046872|metal ion binding;GO:0005198|structural molecule activity;	.	.
BC vs WC	gene25710	LOC107063518	-1.61397	1.08075e-13	3.5341e-10	down	yes	pfam00141	peroxidase	Peroxidase.	GO:0050832|defense response to fungus;GO:0042744|hydrogen peroxide catabolic process;GO:0006979|response to oxidative stress;GO:0048511|rhythmic process;	GO:0005829|cytosol;	GO:0020037|heme binding;GO:0046872|metal ion binding;GO:0004601|peroxidase activity;	.	.
BC vs WC	gene25730	LOC102577542	-1.54381	2.9346e-05	0.00160434	down	yes	pfam03171	2OG-FeII_Oxy	2OG-Fe(II) oxygenase superfamily. This family contains members of the 2-oxoglutarate (2OG) and Fe(II)-dependent oxygenase superfamily. This family includes the C-terminal of prolyl 4-hydroxylase alpha subunit. The holoenzyme has the activity EC:1.14.11.2 catalyzing the reaction: Procollagen L-proline + 2-oxoglutarate + O2 <=> procollagen trans- 4-hydroxy-L-proline + succinate + CO2. The full enzy…	GO:0071398|cellular response to fatty acid;GO:0071281|cellular response to iron ion;GO:0071732|cellular response to nitric oxide;GO:0051365|cellular response to potassium ion starvation;GO:0006952|defense response;GO:0009693|ethylene biosynthetic process;	.	GO:0009815|1-aminocyclopropane-1-carboxylate oxidase activity;GO:0031418|L-ascorbic acid binding;GO:0046872|metal ion binding;GO:0016706|oxidoreductase activity, acting on paired donors, with incorporation or reduction of molecular oxygen, 2-oxoglutarate as one donor, and incorporation of one atom each of oxygen into both donors;	K05933	E1.14.17.4; aminocyclopropanecarboxylate oxidase [EC:1.14.17.4]
BC vs WC	gene25794	LOC102587871	-2.50083	1.81062e-05	0.00112755	down	yes	pfam00657	Lipase_GDSL	GDSL-like Lipase/Acylhydrolase.	GO:0016042|lipid catabolic process;	GO:0005576|extracellular region;	GO:0016788|hydrolase activity, acting on ester bonds;	.	.
BC vs WC	gene26007	LOC107057815	-1.38952	1.79397e-07	3.23012e-05	down	yes	pfam10101	DUF2339	Predicted membrane protein (DUF2339). This domain, found in various hypothetical bacterial proteins, has no known function.	.	.	.	.	.
BC vs WC	gene26209	LOC102584034	-1.36026	2.61639e-08	7.07465e-06	down	yes	pfam10345	Cohesin_load	Cohesin loading factor. Cohesin_load is a common cohesin loading factor protein that is conserved in fungi. It is associated with the cohesin complex and is required in G1 for cohesin binding to chromosomes but dispensable in G2 when cohesion has been established. It is referred to as both Ssl3, in pombe, and Scc4, in S.cerevisiae. It complexes with Mis4.	.	.	.	.	.
BC vs WC	gene26408	LOC102599991	-1.62446	2.00904e-08	5.83854e-06	down	yes	pfam13839	PC-Esterase	GDSL/SGNH-like Acyl-Esterase family found in Pmr5 and Cas1p. The PC-Esterase family is comprised of Cas1p, the Homo sapiens C7orf58, Arabidopsis thaliana PMR5 and a group of plant freezing resistance/coldacclimatization proteins typified by Arabidopsis thaliana ESKIMO1. animal FAM55D proteins, and animal FAM113 proteins. The PC-Esterase family has features that are both similar and different from…	.	GO:0016021|integral component of membrane;	.	.	.
BC vs WC	gene26444	LOC102586016	-2.80113	2.83602e-08	7.21116e-06	down	yes	pfam04819	DUF716	Family of unknown function (DUF716). This family is equally distributed in both metazoa and plants. Annotation associated with a member from Nicotiana tabacum suggest that it may be involved in response to viral attack in plants. However, no clear function has been assigned to this family.	.	.	.	.	.
BC vs WC	gene26865	LOC102578502	-1.10679	5.18246e-09	2.04399e-06	down	yes	pfam07714	Pkinase_Tyr	Protein tyrosine kinase.	.	.	GO:0005524|ATP binding;GO:0004674|protein serine/threonine kinase activity;	.	.
BC vs WC	gene26867	LOC102579180	-1.0264	0.000941381	0.0205184	down	yes	pfam00282	Pyridoxal_deC	Pyridoxal-dependent decarboxylase conserved domain.	GO:0019752|carboxylic acid metabolic process;GO:0006580|ethanolamine metabolic process;	GO:0005829|cytosol;GO:0005886|plasma membrane;	GO:0016831|carboxy-lyase activity;GO:0030170|pyridoxal phosphate binding;	K01590	hdc, HDC; histidine decarboxylase [EC:4.1.1.22]
BC vs WC	gene27097	LOC102579061	-1.21641	0.00211237	0.0364115	down	yes	pfam13949	ALIX_LYPXL_bnd	ALIX V-shaped domain binding to HIV. The binding of the LYPxL motif of late HIV p6Gag and EIAV p9Gag to this domain is necessary for viral budding.This domain is generally central between an N-terminal Bro1 domain, pfam03097 and a C-terminal proline-rich domain. The retroviruses thus used this domain to hijack the ESCRT system of the cell.	.	.	.	.	.
BC vs WC	gene27207	LOC102588654	-1.34297	0.00013386	0.00478086	down	yes	pfam05903	Peptidase_C97	PPPDE putative peptidase domain. The PPPDE superfamily (after Permuted Papain fold Peptidases of DsRNA viruses and Eukaryotes), consists of predicted thiol peptidases with a circularly permuted papain-like fold. The inference of the likely DUB function of the PPPDE superfamily proteins is based on the fusions of the catalytic domain to Ub-binding PUG (PUB)/UBA domains and a novel alpha-helical Ub…	.	GO:0005737|cytoplasm;	GO:0008233|peptidase activity;	.	.
BC vs WC	gene27239	LOC102580360	-3.66378	2.00592e-05	0.00121848	down	yes	pfam02458	Transferase	Transferase family. This family includes a number of transferase enzymes. These include anthranilate N-hydroxycinnamoyl/benzoyltransferase that catalyses the first committed reaction of phytoalexin biosynthesis. Deacetylvindoline 4-O-acetyltransferase EC:2.3.1.107 catalyses the last step in vindoline biosynthesis is also a member of this family. The motif HXXXD is probably part of the active site…	.	.	GO:0047162|17-O-deacetylvindoline O-acetyltransferase activity;	.	.
BC vs WC	gene27346	LOC102592419	-2.7167	2.31617e-12	3.83673e-09	down	yes	pfam04674	Phi_1	Phosphate-induced protein 1 conserved region. Family of conserved plant proteins. Conserved region identified in a phosphate-induced protein of unknown function.	GO:0009741|response to brassinosteroid;	GO:0048046|apoplast;GO:0005618|cell wall;GO:0005615|extracellular space;GO:0005794|Golgi apparatus;GO:0009505|plant-type cell wall;	.	.	.
BC vs WC	gene27405	LOC102599999	-1.19603	2.86202e-06	0.000275636	down	yes	pfam03600	CitMHS	Citrate transporter.	GO:0098656|anion transmembrane transport;GO:0015700|arsenite transport;GO:0098655|cation transmembrane transport;GO:0006812|cation transport;	GO:0005887|integral component of plasma membrane;	GO:0015446|arsenite-transmembrane transporting ATPase activity;	.	.
BC vs WC	gene27509	LOC102605491	-1.40243	1.85723e-07	3.24597e-05	down	yes	pfam02622	DUF179	Uncharacterized ACR, COG1678.	.	.	.	K07735	algH; putative transcriptional regulator
BC vs WC	gene27567	LOC102594078	-1.56288	2.11856e-10	1.46225e-07	down	yes	pfam02171	Piwi	Piwi domain. This domain is found in the protein Piwi and its relatives. The function of this domain is the dsRNA guided hydrolysis of ssRNA. Determination of the crystal structure of Argonaute reveals that PIWI is an RNase H domain, and identifies Argonaute as Slicer, the enzyme that cleaves mRNA in the RNAi RISC complex. In addition, Mg+2 dependence and production of 3'-OH and 5' phosphate prod…	GO:0031047|gene silencing by RNA;GO:0010586|miRNA metabolic process;GO:0007275|multicellular organismal development;GO:1902183|regulation of shoot apical meristem development;GO:0006355|regulation of transcription, DNA-templated;GO:0006417|regulation of translation;GO:0035019|somatic stem cell population maintenance;GO:0006351|transcription, DNA-templated;	GO:0030529|ribonucleoprotein complex;	GO:0035198|miRNA binding;	K11593	ELF2C, AGO; eukaryotic translation initiation factor 2C
BC vs WC	gene27573	LOC102595736	-3.64984	9.20088e-10	4.91653e-07	down	yes	pfam00026	Asp	Eukaryotic aspartyl protease. Aspartyl (acid) proteases include pepsins, cathepsins, and renins. Two-domain structure, probably arising from ancestral duplication. This family does not include the retroviral nor retrotransposon proteases (pfam00077), which are much smaller and appear to be homologous to a single domain of the eukaryotic asp proteases.	GO:0006629|lipid metabolic process;	GO:0005773|vacuole;	GO:0004190|aspartic-type endopeptidase activity;	K08245	E3.4.23.40; phytepsin [EC:3.4.23.40]
BC vs WC	gene27623	LOC102584485	-3.14926	7.16578e-07	9.42072e-05	down	yes	pfam12740	Chlorophyllase2	Chlorophyllase enzyme. This family consists of several chlorophyllase and chlorophyllase-2 (EC:3.1.1.14) enzymes. Chlorophyllase (Chlase) is the first enzyme involved in chlorophyll (Chl) degradation and catalyses the hydrolysis of an ester bond to yield chlorophyllide and phytol. The family includes both plant and Amphioxus members.	GO:0015996|chlorophyll catabolic process;	GO:0009507|chloroplast;GO:0031969|chloroplast membrane;	GO:0047746|chlorophyllase activity;	K08099	E3.1.1.14; chlorophyllase [EC:3.1.1.14]
BC vs WC	gene27647	LOC102595084	-1.1093	0.00205771	0.0357671	down	yes	pfam00249	Myb_DNA-binding	Myb-like DNA-binding domain. This family contains the DNA binding domains from Myb proteins, as well as the SANT domain family.	GO:0006355|regulation of transcription, DNA-templated;GO:0006351|transcription, DNA-templated;	GO:0005829|cytosol;GO:0005634|nucleus;	GO:0003677|DNA binding;	.	.
BC vs WC	gene27837	LOC102600659	-1.16166	1.09679e-07	2.1629e-05	down	yes	pfam00155	Aminotran_1_2	Aminotransferase class I and II.	GO:0009058|biosynthetic process;	.	GO:0030170|pyridoxal phosphate binding;GO:0008483|transaminase activity;	K14270	ACS10_12; aminotransferase
BC vs WC	gene28300	LOC102603025	-1.82732	0.00107706	0.0224421	down	yes	pfam04651	Pox_A12	Poxvirus A12 protein.	GO:0006281|DNA repair;GO:0007143|female meiotic division;GO:0007140|male meiosis;GO:0009555|pollen development;GO:0010165|response to X-ray;	GO:0005634|nucleus;	.	.	.
BC vs WC	gene28378	LOC102604154	-1.22197	9.01234e-07	0.000112248	down	yes	pfam00291	PALP	Pyridoxal-phosphate dependent enzyme. Members of this family are all pyridoxal-phosphate dependent enzymes. This family includes: serine dehydratase EC:4.2.1.13 P20132, threonine dehydratase EC:4.2.1.16, tryptophan synthase beta chain EC:4.2.1.20, threonine synthase EC:4.2.99.2, cysteine synthase EC:4.2.99.8 P11096, cystathionine beta-synthase EC:4.2.1.22, 1-aminocyclopropane-1-carboxylate deamin…	GO:0019499|cyanide metabolic process;GO:0006535|cysteine biosynthetic process from serine;GO:0006534|cysteine metabolic process;	GO:0005739|mitochondrion;	GO:0004124|cysteine synthase activity;GO:0050017|L-3-cyanoalanine synthase activity;GO:0016740|transferase activity;	.	.
BC vs WC	gene2840	LOC102601548	-2.12199	1.45958e-07	2.65692e-05	down	yes	pfam01925	TauE	Sulfite exporter TauE/SafE. This is a family of integral membrane proteins where the alignment appears to contain two duplicated modules of three transmembrane helices. The proteins are involved in the transport of anions across the cytoplasmic membrane during taurine metabolizm as an exporter of sulfoacetate. This family used to be known as DUF81.	.	.	.	.	.
BC vs WC	gene28454	LOC102598465	-1.11405	0.000342897	0.00945106	down	yes	pfam06417	DUF1077	Protein of unknown function (DUF1077). This family consists of several hypothetical eukaryotic proteins of unknown function.	.	.	.	.	.
BC vs WC	gene28513	LOC102592767	-1.1512	2.37152e-08	6.54738e-06	down	yes	pfam02569	Pantoate_ligase	Pantoate-beta-alanine ligase. Pantoate-beta-alanine ligase, also know as pantothenate synthase, (EC:6.3.2.1) catalyses the formation of pantothenate from pantoate and alanine.	GO:0015940|pantothenate biosynthetic process;	GO:0005737|cytoplasm;	GO:0005524|ATP binding;GO:0004592|pantoate-beta-alanine ligase activity;	.	.
BC vs WC	gene28555	LOC102606175	-1.21931	0.00170376	0.0312053	down	yes	pfam07926	TPR_MLP1_2	TPR/MLP1/MLP2-like protein. The sequences featured in this family are similar to a region of human TPR protein and to yeast myosin-like proteins 1 (MLP1) and 2 (MLP2). These proteins share a number of features; for example, they all have coiled-coil regions and all three are associated with nuclear pores. TPR is thought to be a component of nuclear pore complex- attached intra-nuclear filaments, …	.	.	.	.	.
BC vs WC	gene28560	LOC102579399	-1.14309	0.0013358	0.026063	down	yes	pfam05078	DUF679	Protein of unknown function (DUF679). This family contains several uncharacterized plant proteins.	.	.	.	.	.
BC vs WC	gene28565	LOC102581508	-1.18105	5.29597e-08	1.21401e-05	down	yes	pfam00046	Homeobox	Homeobox domain.	GO:0009646|response to absence of light;GO:0009637|response to blue light;GO:0006351|transcription, DNA-templated;	GO:0005634|nucleus;	GO:0043565|sequence-specific DNA binding;GO:0003700|transcription factor activity, sequence-specific DNA binding;	.	.
BC vs WC	gene28668	LOC102589748	-3.0842	3.57415e-06	0.00031831	down	yes	pfam00583	Acetyltransf_1	Acetyltransferase (GNAT) family. This family contains proteins with N-acetyltransferase functions such as Elp3-related proteins.	.	.	GO:0008080|N-acetyltransferase activity;	.	.
BC vs WC	gene28738	LOC102587796	-1.28993	0.000768169	0.0177472	down	yes	pfam08381	BRX	Transcription factor regulating root and shoot growth via Pin3. The BREVIS RADIX (BRX) domain was characterized as being a transcription factor in plants regulating the extent of cell proliferation and elongation in the growth zone of the root. BRX is rate limiting for auxin-responsive gene-expression by mediating cross-talk with the brassino-steroid pathway. BRX has a ubiquitous, although quanti…	GO:0009734|auxin-activated signaling pathway;GO:0009736|cytokinin-activated signaling pathway;GO:0048527|lateral root development;GO:0009737|response to abscisic acid;GO:0048364|root development;	GO:0005634|nucleus;GO:0005886|plasma membrane;	.	.	.
BC vs WC	gene2893	LOC102590941	-2.20037	9.55611e-12	1.13069e-08	down	yes	pfam00067	p450	Cytochrome P450. Cytochrome P450s are haem-thiolate proteins involved in the oxidative degradation of various compounds. They are particularly well known for their role in the degradation of environmental toxins and mutagens. They can be divided into 4 classes, according to the method by which electrons from NAD(P)H are delivered to the catalytic site. Sequence conservation is relatively low with…	GO:0046345|abscisic acid catabolic process;	GO:0016021|integral component of membrane;	GO:0010295|(+)-abscisic acid 8'-hydroxylase activity;GO:0020037|heme binding;GO:0005506|iron ion binding;	K09843	E1.14.13.93; (+)-abscisic acid 8'-hydroxylase [EC:1.14.13.93]
BC vs WC	gene29018	LOC107058408	-1.81256	0.00237286	0.0396634	down	yes	pfam07911	DUF1677	Protein of unknown function (DUF1677). The sequences found in this family are all derived from hypothetical plant proteins of unknown function. The region features a number of highly conserved cysteine residues.	.	.	.	.	.
BC vs WC	gene29110	LOC102594852	-2.3408	1.3241e-11	1.37085e-08	down	yes	pfam03352	Adenine_glyco	Methyladenine glycosylase. The DNA-3-methyladenine glycosylase I is constitutively expressed and is specific for the alkylated 3-methyladenine DNA.	GO:0006284|base-excision repair;	.	GO:0008725|DNA-3-methyladenine glycosylase activity;GO:0046872|metal ion binding;	K01246	tag; DNA-3-methyladenine glycosylase I [EC:3.2.2.20]
BC vs WC	gene29226	LOC102579616	-1.67431	0.000752293	0.0175517	down	yes	pfam03105	SPX	SPX domain. We have named this region the SPX domain after (SYG1, Pho81 and XPR1). This 180 residue length domain is found at the amino terminus of a variety of proteins. In the yeast protein SYG1, the N-terminus directly binds to the G- protein beta subunit and inhibits transduction of the mating pheromone signal. This finding suggests that all the members of this family are involved in G-protei…	GO:0016036|cellular response to phosphate starvation;GO:0035435|phosphate ion transmembrane transport;GO:0006817|phosphate ion transport;GO:0080040|positive regulation of cellular response to phosphate starvation;	GO:0005737|cytoplasm;GO:0005794|Golgi apparatus;GO:0005634|nucleus;GO:0005886|plasma membrane;	GO:0015114|phosphate ion transmembrane transporter activity;	.	.
BC vs WC	gene29263	LOC102600900	-1.1793	1.85871e-05	0.00114886	down	yes	pfam01554	MatE	MatE. The MatE domain	.	GO:0016021|integral component of membrane;	GO:0015297|antiporter activity;GO:0015238|drug transmembrane transporter activity;	K03327	TC.MATE, SLC47A, norM, mdtK, dinF; multidrug resistance protein, MATE family
BC vs WC	gene29419	LOC107058498	-1.82092	4.32864e-05	0.00210116	down	yes	pfam14364	DUF4408	Domain of unknown function (DUF4408). This domain is found at the N-terminus of member of the DUF761 family pfam05553. Many members are plant proteins.	.	.	.	.	.
BC vs WC	gene2946	LOC102578488	-2.75087	1.47994e-09	7.42887e-07	down	yes	pfam12681	Glyoxalase_2	Glyoxalase-like domain. This domain is related to the Glyoxalase domain pfam00903.	.	.	.	.	.
BC vs WC	gene2958	LOC102583906	-1.22297	2.70277e-08	7.10657e-06	down	yes	pfam00538	Linker_histone	linker histone H1 and H5 family. Linker histone H1 is an essential component of chromatin structure. H1 links nucleosomes into higher order structures Histone H1 is replaced by histone H5 in some cell types.	GO:0006334|nucleosome assembly;	GO:0000786|nucleosome;GO:0005634|nucleus;	GO:0003677|DNA binding;	.	.
BC vs WC	gene29714	LOC102601367	-1.26111	0.00122223	0.0246906	down	yes	pfam13499	EF-hand_7	EF-hand domain pair.	.	.	GO:0005509|calcium ion binding;	K13448	CML; calcium-binding protein CML
BC vs WC	gene30047	LOC102600341	-1.4172	1.95132e-05	0.00119717	down	yes	pfam06823	DUF1236	Protein of unknown function (DUF1236). This family contains a number of hypothetical bacterial proteins of unknown function. Some family members contain more than one copy of the region represented by this family.	.	.	.	.	.
BC vs WC	gene30127	LOC102598045	-1.12214	3.05037e-06	0.000288739	down	yes	pfam03641	Lysine_decarbox	Possible lysine decarboxylase. The members of this family share a highly conserved motif PGGXGTXXE that is probably functionally important. This family includes proteins annotated as lysine decarboxylases, although the evidence for this is not clear.	GO:0009691|cytokinin biosynthetic process;	GO:0005737|cytoplasm;GO:0005634|nucleus;	GO:0016799|hydrolase activity, hydrolyzing N-glycosyl compounds;	.	.
BC vs WC	gene3043	LOC102580341	-1.15883	2.59395e-09	1.16625e-06	down	yes	pfam00581	Rhodanese	Rhodanese-like domain. Rhodanese has an internal duplication. This Pfam represents a single copy of this duplicated domain. The domain is found as a single copy in other proteins, including phosphatases and ubiquitin C-terminal hydrolases.	GO:0007568|aging;GO:0009753|response to jasmonic acid;GO:0006979|response to oxidative stress;GO:0009611|response to wounding;	GO:0009507|chloroplast;GO:0009579|thylakoid;	.	.	.
BC vs WC	gene3046	LOC102581813	-1.39824	1.915e-06	0.000204658	down	yes	pfam13716	CRAL_TRIO_2	Divergent CRAL/TRIO domain. This family includes divergent members of the CRAL-TRIO domain family. This family includes ECM25 that contains a divergent CRAL-TRIO domain identified by Gallego and colleagues.	.	.	.	.	.
BC vs WC	gene30465	LOC102594435	-1.29812	0.0011705	0.0239374	down	yes	pfam03321	GH3	GH3 auxin-responsive promoter.	GO:0009864|induced systemic resistance, jasmonic acid mediated signaling pathway;GO:0009694|jasmonic acid metabolic process;GO:2000030|regulation of response to red or far red light;GO:0009733|response to auxin;GO:0009416|response to light stimulus;GO:0010046|response to mycotoxin;GO:0010224|response to UV-B;GO:0009611|response to wounding;	.	GO:0080123|jasmonate-amino synthetase activity;	K14506	JAR1; jasmonic acid-amino synthetase
BC vs WC	gene30516	LOC107058688	-1.2853	0.00171413	0.0312715	down	yes	pfam10483	Elong_Iki1	Elongator subunit Iki1. This family is a component of the RNA polymerase II elongator complex. This complex is involved in elongation of RNA polymerase II transcription and in modification of wobble nucleosides in tRNA.	.	.	.	.	.
BC vs WC	gene30522	LOC102588131	-1.01338	4.58868e-05	0.00217798	down	yes	pfam02362	B3	B3 DNA binding domain. This is a family of plant transcription factors with various roles in development, the aligned region corresponds the B3 DNA binding domain as described in this domain is found in VP1/AB13 transcription factors. Some proteins also have a second AP2 DNA binding domain pfam00847 such as RAV1. DNA binding activity was demonstrated by.	GO:0009873|ethylene-activated signaling pathway;GO:0048527|lateral root development;GO:0048366|leaf development;GO:0009910|negative regulation of flower development;GO:0045892|negative regulation of transcription, DNA-templated;GO:0009741|response to brassinosteroid;GO:0006351|transcription, DNA-templated;	GO:0005634|nucleus;	GO:0003677|DNA binding;GO:0003700|transcription factor activity, sequence-specific DNA binding;	K09287	RAV; RAV-like factor
BC vs WC	gene30755	LOC102581186	-1.87587	0.000420855	0.0112597	down	yes	pfam00847	AP2	AP2 domain. This 60 amino acid residue domain can bind to DNA and is found in transcription factor proteins.	GO:0009873|ethylene-activated signaling pathway;GO:0007275|multicellular organismal development;GO:0010187|negative regulation of seed germination;GO:1901959|positive regulation of cutin biosynthetic process;GO:0045723|positive regulation of fatty acid biosynthetic process;GO:0040008|regulation of growth;GO:0006357|regulation of transcription from RNA polymerase II promoter;GO:0009737|response to…	GO:0005634|nucleus;	GO:0003677|DNA binding;GO:0000981|RNA polymerase II transcription factor activity, sequence-specific DNA binding;GO:0003700|transcription factor activity, sequence-specific DNA binding;	K09285	OVM, ANT; AP2-like factor, ANT lineage
BC vs WC	gene31188	LOC102581738	-1.048	0.000228596	0.00711259	down	yes	pfam00004	AAA	ATPase family associated with various cellular activities (AAA). AAA family proteins often perform chaperone-like functions that assist in the assembly, operation, or disassembly of protein complexes.	GO:0031122|cytoplasmic microtubule organization;	GO:0030054|cell junction;GO:0005777|peroxisome;GO:0045211|postsynaptic membrane;	GO:0005524|ATP binding;GO:0008568|microtubule-severing ATPase activity;	.	.
BC vs WC	gene31343	LOC102599149	-1.93816	2.6584e-09	1.16625e-06	down	yes	pfam03083	MtN3_slv	Sugar efflux transporter for intercellular exchange. This family includes proteins such as drosophila saliva, MtN3 involved in root nodule development and a protein involved in activation and expression of recombination activation genes (RAGs). Although the molecular function of these proteins is unknown, they are almost certainly transmembrane proteins. This family contains a region of two trans…	GO:0034219|carbohydrate transmembrane transport;	GO:0005783|endoplasmic reticulum;GO:0005887|integral component of plasma membrane;	GO:0051119|sugar transmembrane transporter activity;	K15382	SLC50A, SWEET; solute carrier family 50 (sugar transporter)
BC vs WC	gene31661	LOC102582294	-1.56185	2.91668e-08	7.21116e-06	down	yes	pfam05542	DUF760	Protein of unknown function (DUF760). This family contains several uncharacterized plant proteins.	.	.	.	.	.
BC vs WC	gene31747	LOC102583846	-2.66401	8.96414e-06	0.0006373	down	yes	pfam01459	Porin_3	Eukaryotic porin.	.	GO:0005741|mitochondrial outer membrane;GO:0046930|pore complex;	GO:0015288|porin activity;GO:0008308|voltage-gated anion channel activity;	K15040	VDAC2; voltage-dependent anion channel protein 2
BC vs WC	gene31787	LOC102598157	-1.38597	0.000219579	0.00688888	down	yes	pfam01477	PLAT	PLAT/LH2 domain. This domain is found in a variety of membrane or lipid associated proteins. It is called the PLAT (Polycystin-1, Lipoxygenase, Alpha-Toxin) domain or LH2 (Lipoxygenase homology) domain. The known structure of pancreatic lipase shows this domain binds to procolipase pfam01114, which mediates membrane association. So it appears possible that this domain mediates membrane attachment…	.	.	.	.	.
BC vs WC	gene3183	LOC102589719	-1.11234	0.00288085	0.0452763	down	yes	pfam07526	POX	Associated with HOX. The function of this domain is unknown. It is often found in plant proteins associated with pfam00046.	GO:0048457|floral whorl morphogenesis;GO:0010154|fruit development;GO:0080006|internode patterning;GO:0010076|maintenance of floral meristem identity;GO:0010077|maintenance of inflorescence meristem identity;GO:0045892|negative regulation of transcription, DNA-templated;GO:0048645|organ formation;GO:0007389|pattern specification process;GO:0010223|secondary shoot formation;GO:0048367|shoot system…	GO:0005829|cytosol;GO:0005634|nucleus;	GO:0043565|sequence-specific DNA binding;GO:0003700|transcription factor activity, sequence-specific DNA binding;	.	.
BC vs WC	gene31953	LOC102590516	-1.8864	0.00040695	0.010908	down	yes	pfam13303	PTS_EIIC_2	Phosphotransferase system, EIIC. The bacterial phosphoenolpyruvate: sugar phosphotransferase system (PTS) is a multi-protein system involved in the regulation of a variety of metabolic and transcriptional processes. The sugar-specific permease of the PTS consists of three domains (IIA, IIB and IIC). The IIC domain catalyses the transfer of a phosphoryl group from IIB to the sugar substrate.	.	.	.	.	.
BC vs WC	gene31961	LOC102596095	-3.68861	1.99057e-05	0.00121675	down	yes	pfam01565	FAD_binding_4	FAD binding domain. This family consists of various enzymes that use FAD as a co-factor, most of the enzymes are similar to oxygen oxidoreductase. One of the enzymes Vanillyl-alcohol oxidase (VAO) has a solved structure, the alignment includes the FAD binding site, called the PP-loop, between residues 99-110. The FAD molecule is covalently bound in the known structure, however the residue that li…	.	GO:0005576|extracellular region;	GO:0050660|flavin adenine dinucleotide binding;GO:0008762|UDP-N-acetylmuramate dehydrogenase activity;	.	.
BC vs WC	gene32011	LOC102581970	-1.34891	0.00290292	0.0455369	down	yes	pfam00463	ICL	Isocitrate lyase family.	GO:0006097|glyoxylate cycle;GO:0006099|tricarboxylic acid cycle;	GO:0009514|glyoxysome;	GO:0004451|isocitrate lyase activity;GO:0046872|metal ion binding;	K01637	E4.1.3.1, aceA; isocitrate lyase [EC:4.1.3.1]
BC vs WC	gene32210	LOC102591342	-1.158	2.9219e-07	4.69915e-05	down	yes	pfam07155	ECF-ribofla_trS	ECF-type riboflavin transporter, S component. This family is the substrate-binding component (S component) of the energy coupling-factor (ECF)-type riboflavin transporter. It is a transmembrane protein which binds riboflavin, and is responsible for riboflavin-uptake by cells.	.	.	.	.	.
BC vs WC	gene32310	LOC102594553	-1.67904	2.26008e-07	3.82023e-05	down	yes	pfam01842	ACT	ACT domain. This family of domains generally have a regulatory role. ACT domains are linked to a wide range of metabolic enzymes that are regulated by amino acid concentration. Pairs of ACT domains bind specifically to a particular amino acid leading to regulation of the linked enzyme. The ACT domain is found in: D-3-phosphoglycerate dehydrogenase EC:1.1.1.95, which is inhibited by serine. Aspart…	GO:0006807|nitrogen compound metabolic process;GO:0006808|regulation of nitrogen utilization;	.	GO:0008773|[protein-PII] uridylyltransferase activity;GO:0016597|amino acid binding;GO:0008081|phosphoric diester hydrolase activity;	K00990	glnD; [protein-PII] uridylyltransferase [EC:2.7.7.59]
BC vs WC	gene324	LOC102579346	-1.42917	1.20425e-07	2.34687e-05	down	yes	pfam04782	DUF632	Protein of unknown function (DUF632). This plant protein may be a leucine zipper, but there is no experimental evidence for this.	.	.	.	.	.
BC vs WC	gene32436	LOC102602601	-2.30059	0.0011064	0.0229381	down	yes	pfam05042	Caleosin	Caleosin related protein. This family contains plant proteins related to caleosin. Caleosins contain calcium-binding domains and have an oleosin-like association with lipid bodies. Caleosins are present at relatively low levels and are mainly bound to microsomal membrane fractions at the early stages of seed development. As the seeds mature, overall levels of caleosins increased dramatically and …	GO:0009819|drought recovery;GO:0009737|response to abscisic acid;	GO:0005811|lipid particle;	GO:0046872|metal ion binding;GO:1990137|plant seed peroxidase activity;	K17991	PXG; peroxygenase [EC:1.11.2.3]
BC vs WC	gene3287	LOC102588304	-1.41789	0.00115333	0.0237034	down	yes	pfam00892	EamA	EamA-like transporter family. This family includes many hypothetical membrane proteins of unknown function. Many of the proteins contain two copies of the aligned region. The family used to be known as DUF6.	.	GO:0016021|integral component of membrane;	GO:0022857|transmembrane transporter activity;	.	.
BC vs WC	gene32880	LOC102581863	-1.34937	6.52919e-05	0.00279473	down	yes	pfam12630	Pox_polyA_pol_N	Poxvirus poly(A) polymerase N-terminal domain. This domain is found at the N-terminus of the pox virus Poly(A) polymerase protein. According to SCOP this domain contains a helix-hairpin-helix motif.	.	.	.	.	.
BC vs WC	gene33142	LOC102590422	-1.19969	0.00126464	0.0250843	down	yes	pfam00891	Methyltransf_2	O-methyltransferase. This family includes a range of O-methyltransferases. These enzymes utilize S-adenosyl methionine.	.	.	GO:0008171|O-methyltransferase activity;	.	.
BC vs WC	gene3536	LOC102599111	-1.27916	0.00258398	0.0418822	down	yes	pfam07995	GSDH	Glucose / Sorbosone dehydrogenase. Members of this family are glucose/sorbosone dehydrogenases that possess a beta-propeller fold.	GO:0005975|carbohydrate metabolic process;	GO:0031225|anchored component of membrane;GO:0046658|anchored component of plasma membrane;GO:0005886|plasma membrane;	GO:0016901|oxidoreductase activity, acting on the CH-OH group of donors, quinone or similar compound as acceptor;GO:0048038|quinone binding;	.	.
BC vs WC	gene3774	LOC102593955	-1.02027	1.51272e-06	0.000169312	down	yes	pfam01263	Aldose_epim	Aldose 1-epimerase.	GO:0006012|galactose metabolic process;GO:0006006|glucose metabolic process;	GO:0005737|cytoplasm;GO:0070062|extracellular exosome;	GO:0004034|aldose 1-epimerase activity;GO:0030246|carbohydrate binding;	K01785	galM, GALM; aldose 1-epimerase [EC:5.1.3.3]
BC vs WC	gene3934	LOC107059566	-1.80691	7.59073e-06	0.00057916	down	yes	pfam14897	EpsG	EpsG family. This family of proteins are related to the EpsG protein from B. subtilis. These proteins are likely glycosyl transferases belonging to the membrane protein GT-C clan.	.	.	.	.	.
BC vs WC	gene418	LOC102587523	-1.42191	1.86156e-07	3.24597e-05	down	yes	pfam14303	NAM-associated	No apical meristem-associated C-terminal domain. This domain is found in a number of different types of plant proteins including NAM-like proteins.	.	.	.	.	.
BC vs WC	gene419	LOC102587749	-1.70569	4.02073e-05	0.00200703	down	yes	pfam06880	DUF1262	Protein of unknown function (DUF1262). This family represents a conserved region within a number of proteins of unknown function that seem to be specific to Arabidopsis thaliana. Note that some family members contain more than one copy of this region.	.	.	.	.	.
BC vs WC	gene4215	LOC102585551	-1.04517	6.23359e-09	2.34681e-06	down	yes	pfam06708	DUF1195	Protein of unknown function (DUF1195). This family consists of several plant specific hypothetical proteins of around 160 residues in length. The function of this family is unknown.	.	.	.	.	.
BC vs WC	gene4344	LOC102602448	-1.37071	4.41046e-05	0.00211766	down	yes	pfam13894	zf-C2H2_4	C2H2-type zinc finger. This family contains a number of divergent C2H2 type zinc fingers.	.	.	.	.	.
BC vs WC	gene4367	LOC102602562	-1.21723	1.4411e-07	2.65243e-05	down	yes	pfam00069	Pkinase	Protein kinase domain.	GO:0030154|cell differentiation;GO:0009755|hormone-mediated signaling pathway;GO:0007275|multicellular organismal development;GO:0046777|protein autophosphorylation;GO:0009934|regulation of meristem structural organization;GO:0023014|signal transduction by protein phosphorylation;	GO:0016021|integral component of membrane;GO:0016020|membrane;GO:0000325|plant-type vacuole;GO:0005886|plasma membrane;GO:0009506|plasmodesma;	GO:0005524|ATP binding;GO:0004672|protein kinase activity;GO:0043621|protein self-association;GO:0033612|receptor serine/threonine kinase binding;GO:0004702|receptor signaling protein serine/threonine kinase activity;	K00924	E2.7.1.-
BC vs WC	gene4410	LOC102586010	-1.27361	3.35842e-05	0.00177519	down	yes	pfam13716	CRAL_TRIO_2	Divergent CRAL/TRIO domain. This family includes divergent members of the CRAL-TRIO domain family. This family includes ECM25 that contains a divergent CRAL-TRIO domain identified by Gallego and colleagues.	.	.	.	.	.
BC vs WC	gene4639	LOC102577611	-1.30113	2.65164e-07	4.39244e-05	down	yes	pfam07011	DUF1313	Protein of unknown function (DUF1313). This family consists of several hypothetical plant proteins of around 100 residues in length. The function of this family is unknown.	GO:0048511|rhythmic process;	GO:0005634|nucleus;	GO:0042803|protein homodimerization activity;	.	.
BC vs WC	gene4795	LOC102592977	-1.09704	6.91917e-05	0.00290904	down	yes	pfam00153	Mito_carr	Mitochondrial carrier protein.	GO:0055085|transmembrane transport;	GO:0016021|integral component of membrane;GO:0005743|mitochondrial inner membrane;	.	K15121	SLC25A44; solute carrier family 25, member 44
BC vs WC	gene4975	LOC102589620	-1.11364	1.09382e-07	2.1629e-05	down	yes	pfam13912	zf-C2H2_6	C2H2-type zinc finger.	GO:0035264|multicellular organism growth;GO:0045892|negative regulation of transcription, DNA-templated;GO:0010117|photoprotection;GO:0015979|photosynthesis;GO:0009737|response to abscisic acid;GO:0010200|response to chitin;GO:0009409|response to cold;GO:0009644|response to high light intensity;GO:0006979|response to oxidative stress;GO:0009651|response to salt stress;GO:0009414|response to water…	GO:0005634|nucleus;	GO:0046872|metal ion binding;GO:0043565|sequence-specific DNA binding;GO:0003700|transcription factor activity, sequence-specific DNA binding;	.	.
BC vs WC	gene5066	LOC102580148	-1.06238	0.000556104	0.0141286	down	yes	pfam00403	HMA	Heavy-metal-associated domain.	GO:0006878|cellular copper ion homeostasis;GO:0006825|copper ion transport;GO:0046686|response to cadmium ion;GO:0009651|response to salt stress;	GO:0048046|apoplast;GO:0009507|chloroplast;	GO:0016531|copper chaperone activity;	K07213	ATOX1, ATX1, copZ, golB; copper chaperone
BC vs WC	gene5099	LOC102589176	-1.14517	0.000290471	0.00842672	down	yes	pfam00198	2-oxoacid_dh	2-oxoacid dehydrogenases acyltransferase (catalytic domain). These proteins contain one to three copies of a lipoyl binding domain followed by the catalytic domain.	GO:0043617|cellular response to sucrose starvation;GO:0006633|fatty acid biosynthetic process;GO:0009646|response to absence of light;GO:0009744|response to sucrose;	GO:0005759|mitochondrial matrix;GO:0005739|mitochondrion;	GO:0016407|acetyltransferase activity;GO:0004147|dihydrolipoamide branched chain acyltransferase activity;GO:0043754|dihydrolipoyllysine-residue (2-methylpropanoyl)transferase activity;GO:0008270|zinc ion binding;	K09699	DBT, bkdB; 2-oxoisovalerate dehydrogenase E2 component (dihydrolipoyl transacylase) [EC:2.3.1.168]
BC vs WC	gene5102	LOC102590378	-2.95348	6.97121e-06	0.000542151	down	yes	pfam12697	Abhydrolase_6	Alpha/beta hydrolase family. This family contains alpha/beta hydrolase enzymes of diverse specificity.	GO:0019439|aromatic compound catabolic process;GO:0006954|inflammatory response;GO:0043651|linoleic acid metabolic process;GO:0046839|phospholipid dephosphorylation;GO:0045777|positive regulation of blood pressure;GO:0002539|prostaglandin production involved in inflammatory response;GO:0009636|response to toxic substance;GO:0019233|sensory perception of pain;	GO:0005829|cytosol;GO:0005777|peroxisome;	GO:0033885|10-hydroxy-9-(phosphonooxy)octadecanoate phosphatase activity;GO:0004301|epoxide hydrolase activity;GO:0042577|lipid phosphatase activity;GO:0000287|magnesium ion binding;GO:0016791|phosphatase activity;	K08726	EPHX2; soluble epoxide hydrolase / lipid-phosphate phosphatase [EC:3.3.2.10 3.1.3.76]
BC vs WC	gene5175	LOC102592753	-1.0699	0.000117088	0.00434881	down	yes	pfam00082	Peptidase_S8	Subtilase family. Subtilases are a family of serine proteases. They appear to have independently and convergently evolved an Asp/Ser/His catalytic triad, like that found in the trypsin serine proteases (see pfam00089). Structure is an alpha/beta fold containing a 7-stranded parallel beta sheet, order 2314567.	GO:0080001|mucilage extrusion from seed coat;GO:0048359|mucilage metabolic process involved in seed coat development;GO:0010214|seed coat development;	GO:0048046|apoplast;GO:0005618|cell wall;GO:0005576|extracellular region;GO:0009505|plant-type cell wall;	GO:0004252|serine-type endopeptidase activity;	.	.
BC vs WC	gene5220	LOC102605706	-1.27115	0.00308023	0.0477753	down	yes	pfam05714	Borrelia_lipo_1	Borrelia burgdorferi virulent strain associated lipoprotein. This family consists of several virulent strain associated lipoproteins from the Lyme disease spirochete Borrelia burgdorferi.	.	.	.	.	.
BC vs WC	gene5260	LOC102589962	-1.7979	2.22267e-06	0.000228686	down	yes	pfam01301	Glyco_hydro_35	Glycosyl hydrolases family 35.	GO:0005975|carbohydrate metabolic process;	.	GO:0004565|beta-galactosidase activity;GO:0030246|carbohydrate binding;	.	.
BC vs WC	gene5504	LOC102598452	-1.32293	4.64028e-08	1.09809e-05	down	yes	pfam05564	Auxin_repressed	Dormancy/auxin associated protein. This family contains several plant dormancy-associated and auxin-repressed proteins the function of which are poorly understood.	GO:0009734|auxin-activated signaling pathway;	.	.	.	.
BC vs WC	gene5618	LOC102597052	-1.3092	1.67687e-05	0.00105617	down	yes	pfam00501	AMP-binding	AMP-binding enzyme.	GO:0006631|fatty acid metabolic process;	.	GO:0016874|ligase activity;	.	.
BC vs WC	gene5631	LOC102600767	-1.37838	0.000217314	0.00684374	down	yes	pfam13639	zf-RING_2	Ring finger domain.	GO:0006952|defense response;GO:0016567|protein ubiquitination;GO:0010200|response to chitin;	GO:0016021|integral component of membrane;	GO:0008270|zinc ion binding;	.	.
BC vs WC	gene5851	LOC102602017	-1.50092	1.46608e-05	0.000959903	down	yes	pfam02309	AUX_IAA	AUX/IAA family. Transcription of the AUX/IAA family of genes is rapidly induced by the plant hormone auxin. Some members of this family are longer and contain an N terminal DNA binding domain. The function of this region is uncertain.	GO:0009734|auxin-activated signaling pathway;GO:0009733|response to auxin;GO:0010218|response to far red light;GO:0010114|response to red light;GO:0006351|transcription, DNA-templated;	GO:0005634|nucleus;	GO:0003700|transcription factor activity, sequence-specific DNA binding;	K14484	IAA; auxin-responsive protein IAA
BC vs WC	gene591	LOC102587959	-1.34685	0.000761979	0.0176781	down	yes	pfam00664	ABC_membrane	ABC transporter transmembrane region. This family represents a unit of six transmembrane helices. Many members of the ABC transporter family (pfam00005) have two such regions.	GO:0010541|acropetal auxin transport;GO:0043481|anthocyanin accumulation in tissues in response to UV light;GO:0010315|auxin efflux;GO:0009926|auxin polar transport;GO:0060918|auxin transport;GO:0009734|auxin-activated signaling pathway;GO:0010540|basipetal auxin transport;GO:0010160|formation of organ boundary;GO:0048527|lateral root development;GO:0009640|photomorphogenesis;GO:0009958|positive …	GO:0016021|integral component of membrane;GO:0005886|plasma membrane;	GO:0005524|ATP binding;GO:0042626|ATPase activity, coupled to transmembrane movement of substances;GO:0010329|auxin efflux transmembrane transporter activity;	K05658	ABCB1; ATP-binding cassette, subfamily B (MDR/TAP), member 1 [EC:3.6.3.44]
BC vs WC	gene601	LOC102590807	-1.00172	1.03636e-05	0.000721314	down	yes	pfam01263	Aldose_epim	Aldose 1-epimerase.	GO:0006012|galactose metabolic process;GO:0006006|glucose metabolic process;	GO:0005737|cytoplasm;GO:0070062|extracellular exosome;	GO:0004034|aldose 1-epimerase activity;GO:0030246|carbohydrate binding;	K01785	galM, GALM; aldose 1-epimerase [EC:5.1.3.3]
BC vs WC	gene6062	LOC102591865	-2.54969	5.90642e-05	0.00261604	down	yes	pfam00450	Peptidase_S10	Serine carboxypeptidase.	.	.	GO:0004185|serine-type carboxypeptidase activity;	K09645	CPVL; vitellogenic carboxypeptidase-like protein [EC:3.4.16.-]
BC vs WC	gene6241	LOC102592197	-1.47533	3.21078e-05	0.0017157	down	yes	pfam05403	Plasmodium_HRP	Plasmodium histidine-rich protein (HRPII/III). This family consists of several histidine-rich protein II and III sequence from Plasmodium falciparum.	.	.	.	.	.
BC vs WC	gene6255	LOC102598350	-1.19583	1.61037e-11	1.56916e-08	down	yes	pfam09082	DUF1922	Domain of unknown function (DUF1922). Members of this family consist of a beta-sheet region followed by an alpha-helix and an unstructured C-terminus. The beta-sheet region contains a CXCX...XCXC sequence with Cys residues located in two proximal loops and pointing towards each other. This precise function of this set of bacterial proteins is, as yet, unknown.	.	.	.	.	.
BC vs WC	gene6289	LOC102581381	-3.15579	7.01629e-07	9.36617e-05	down	yes	pfam00759	Glyco_hydro_9	Glycosyl hydrolase family 9.	GO:0030245|cellulose catabolic process;GO:0009835|fruit ripening;	.	GO:0008810|cellulase activity;	.	.
BC vs WC	gene6302	LOC102584705	-1.08391	0.000172973	0.00583564	down	yes	pfam00295	Glyco_hydro_28	Glycosyl hydrolases family 28. Glycosyl hydrolase family 28 includes polygalacturonase EC:3.2.1.15 as well as rhamnogalacturonase A(RGase A), EC:3.2.1.-. These enzymes is important in cell wall metabolizm.	GO:0005975|carbohydrate metabolic process;	GO:0016021|integral component of membrane;	GO:0004650|polygalacturonase activity;	.	.
BC vs WC	gene6400	LOC102596079	-4.23181	5.68915e-08	1.25654e-05	down	yes	pfam01699	Na_Ca_ex	Sodium/calcium exchanger protein. This is a family of sodium/calcium exchanger integral membrane proteins. This family covers the integral membrane regions of the proteins. Sodium/calcium exchangers regulate intracellular Ca2+ concentrations in many cells; cardiac myocytes, epithelial cells, neurons retinal rod photoreceptors and smooth muscle cells. Ca2+ is moved into or out of the cytosol depen…	GO:0070588|calcium ion transmembrane transport;GO:0006874|cellular calcium ion homeostasis;GO:0030026|cellular manganese ion homeostasis;GO:0006882|cellular zinc ion homeostasis;GO:0055062|phosphate ion homeostasis;GO:0006793|phosphorus metabolic process;GO:0051592|response to calcium ion;GO:0009624|response to nematode;	GO:0016021|integral component of membrane;GO:0009705|plant-type vacuole membrane;GO:0005774|vacuolar membrane;GO:0005773|vacuole;	GO:0015369|calcium:proton antiporter activity;	K07300	chaA, CAX; Ca2+:H+ antiporter
BC vs WC	gene651	LOC102605558	-1.5242	0.000210392	0.00670219	down	yes	pfam00854	PTR2	POT family. The POT (proton-dependent oligopeptide transport) family all appear to be proton dependent transporters.	GO:0009624|response to nematode;	GO:0016021|integral component of membrane;	GO:0005215|transporter activity;	.	.
BC vs WC	gene6863	LOC102579721	-1.23395	3.75234e-05	0.00192365	down	yes	pfam08022	FAD_binding_8	FAD-binding domain.	GO:0006811|ion transport;	GO:0016021|integral component of membrane;GO:0031966|mitochondrial membrane;GO:0005739|mitochondrion;GO:0005886|plasma membrane;	GO:0000293|ferric-chelate reductase activity;GO:0046872|metal ion binding;	.	.
BC vs WC	gene6899	LOC102589972	-1.10169	6.68979e-06	0.000530222	down	yes	pfam00067	p450	Cytochrome P450. Cytochrome P450s are haem-thiolate proteins involved in the oxidative degradation of various compounds. They are particularly well known for their role in the degradation of environmental toxins and mutagens. They can be divided into 4 classes, according to the method by which electrons from NAD(P)H are delivered to the catalytic site. Sequence conservation is relatively low with…	.	GO:0016021|integral component of membrane;	GO:0020037|heme binding;GO:0005506|iron ion binding;GO:0004497|monooxygenase activity;GO:0016705|oxidoreductase activity, acting on paired donors, with incorporation or reduction of molecular oxygen;	.	.
BC vs WC	gene6949	LOC102586908	-1.10427	3.67639e-05	0.00190907	down	yes	pfam03435	Saccharop_dh	Saccharopine dehydrogenase. This family comprised of three structural domains that can not be separated in the linear sequence. In some organisms this enzyme is found as a bifunctional polypeptide with lysine ketoglutarate reductase. The saccharopine dehydrogenase can also function as a saccharopine reductase.	GO:0033512|L-lysine catabolic process to acetyl-CoA via saccharopine;	GO:0005737|cytoplasm;	GO:0047131|saccharopine dehydrogenase (NAD+, L-glutamate-forming) activity;GO:0047130|saccharopine dehydrogenase (NADP+, L-lysine-forming) activity;	K14157	AASS; alpha-aminoadipic semialdehyde synthase [EC:1.5.1.8 1.5.1.9]
BC vs WC	gene6987	LOC102600561	-1.56041	2.98188e-10	1.8998e-07	down	yes	pfam01477	PLAT	PLAT/LH2 domain. This domain is found in a variety of membrane or lipid associated proteins. It is called the PLAT (Polycystin-1, Lipoxygenase, Alpha-Toxin) domain or LH2 (Lipoxygenase homology) domain. The known structure of pancreatic lipase shows this domain binds to procolipase pfam01114, which mediates membrane association. So it appears possible that this domain mediates membrane attachment…	GO:0070588|calcium ion transmembrane transport;GO:0050982|detection of mechanical stimulus;GO:0007605|sensory perception of sound;	GO:0016020|membrane;GO:0032420|stereocilium;	GO:0005262|calcium channel activity;	.	.
BC vs WC	gene6988	LOC102600894	-1.26647	0.00273704	0.0436792	down	yes	pfam01477	PLAT	PLAT/LH2 domain. This domain is found in a variety of membrane or lipid associated proteins. It is called the PLAT (Polycystin-1, Lipoxygenase, Alpha-Toxin) domain or LH2 (Lipoxygenase homology) domain. The known structure of pancreatic lipase shows this domain binds to procolipase pfam01114, which mediates membrane association. So it appears possible that this domain mediates membrane attachment…	.	.	.	.	.
BC vs WC	gene7089	LOC102583272	-1.30386	0.00063273	0.0154362	down	yes	pfam05564	Auxin_repressed	Dormancy/auxin associated protein. This family contains several plant dormancy-associated and auxin-repressed proteins the function of which are poorly understood.	.	.	.	.	.
BC vs WC	gene732	LOC102603317	-1.09051	0.00213308	0.0366921	down	yes	pfam02463	SMC_N	RecF/RecN/SMC N terminal domain. This domain is found at the N terminus of SMC proteins. The SMC (structural maintenance of chromosomes) superfamily proteins have ATP-binding domains at the N- and C-termini, and two extended coiled-coil domains separated by a hinge in the middle. The eukaryotic SMC proteins form two kind of heterodimers: the SMC1/SMC3 and the SMC2/SMC4 types. These heterodimers c…	.	.	.	.	.
BC vs WC	gene8225	LOC102599466	-2.06385	0.00295805	0.0462264	down	yes	pfam00069	Pkinase	Protein kinase domain.	GO:0009738|abscisic acid-activated signaling pathway;GO:0042742|defense response to bacterium;	GO:0005737|cytoplasm;GO:0005634|nucleus;	GO:0005524|ATP binding;GO:0004674|protein serine/threonine kinase activity;	K14498	SNRK2; serine/threonine-protein kinase SRK2 [EC:2.7.11.1]
BC vs WC	gene8230	LOC107060302	-1.85102	0.000275079	0.00810285	down	yes	pfam04564	U-box	U-box domain. This domain is related to the Ring finger pfam00097 but lacks the zinc binding residues.	.	.	GO:0016874|ligase activity;GO:0004842|ubiquitin-protein transferase activity;	.	.
BC vs WC	gene841	LOC102583450	-1.28527	6.55596e-05	0.00279896	down	yes	pfam01190	Pollen_Ole_e_I	Pollen proteins Ole e I like.	.	.	.	.	.
BC vs WC	gene850	LOC102585312	-1.36364	1.31783e-06	0.000153732	down	yes	pfam03009	GDPD	Glycerophosphoryl diester phosphodiesterase family. Escherichia coli has two sequence related isozymes of glycerophosphoryl diester phosphodiesterase (GDPD) - periplasmic and cytosolic. This family also includes agrocinopine synthase, the similarity to GDPD has been noted. This family appears to have weak but not significant matches to mammalian phospholipase C pfam00388, which suggests that this…	GO:0030643|cellular phosphate ion homeostasis;GO:0006071|glycerol metabolic process;GO:0006629|lipid metabolic process;	GO:0009507|chloroplast;GO:0009536|plastid;	GO:0008889|glycerophosphodiester phosphodiesterase activity;GO:0000287|magnesium ion binding;	.	.
BC vs WC	gene8622	LOC102591994	-1.09795	2.40753e-06	0.000244668	down	yes	pfam03106	WRKY	WRKY DNA -binding domain.	GO:0045893|positive regulation of transcription, DNA-templated;GO:0009961|response to 1-aminocyclopropane-1-carboxylic acid;GO:0009611|response to wounding;GO:0006351|transcription, DNA-templated;	GO:0005634|nucleus;	GO:0043565|sequence-specific DNA binding;GO:0003700|transcription factor activity, sequence-specific DNA binding;	.	.
BC vs WC	gene8706	LOC102586255	-1.12702	0.00106495	0.0222459	down	yes	pfam06681	DUF1182	Protein of unknown function (DUF1182). This family consists of several hypothetical proteins of around 360 residues in length and seems to be specific to Caenorhabditis elegans. The function of this family is unknown.	.	.	.	.	.
BC vs WC	gene8737	LOC102580491	-2.32302	4.03952e-05	0.00200703	down	yes	pfam00357	Integrin_alpha	Integrin alpha cytoplasmic region. This family contains the short intracellular region of integrin alpha chains.	.	.	.	.	.
BC vs WC	gene8801	LOC102597837	-1.10273	9.32434e-05	0.00369261	down	yes	pfam05112	Baculo_p47	Baculovirus P47 protein. This family consists of several Baculovirus P47 proteins which is one of the primary components of Baculovirus encoded RNA polymerase, which initiates transcription from late and very late promoters.	GO:0006355|regulation of transcription, DNA-templated;	GO:0005737|cytoplasm;GO:0005634|nucleus;	GO:0046872|metal ion binding;GO:0046982|protein heterodimerization activity;GO:0003700|transcription factor activity, sequence-specific DNA binding;GO:0044212|transcription regulatory region DNA binding;	.	.
BC vs WC	gene8949	LOC102587372	-1.44387	3.40901e-05	0.00179271	down	yes	pfam13766	ECH_C	2-enoyl-CoA Hydratase C-terminal region. This is the C-terminal region of enoyl-CoA hydratase.	GO:0009409|response to cold;GO:0006574|valine catabolic process;	GO:0005777|peroxisome;	GO:0003860|3-hydroxyisobutyryl-CoA hydrolase activity;	K05605	HIBCH; 3-hydroxyisobutyryl-CoA hydrolase [EC:3.1.2.4]
BC vs WC	gene8991	LOC102589647	-1.24231	0.00032295	0.0090613	down	yes	pfam06418	CTP_synth_N	CTP synthase N-terminus. This family consists of the N-terminal region of the CTP synthase protein (EC:6.3.4.2). This family is found in conjunction with pfam00117 located in the C-terminal region of the protein. CTP synthase catalyses the synthesis of CTP from UTP by amination of the pyrimidine ring at the 4-position.	GO:0044210|'de novo' CTP biosynthetic process;GO:0006241|CTP biosynthetic process;GO:0006541|glutamine metabolic process;GO:0008654|phospholipid biosynthetic process;GO:0019856|pyrimidine nucleobase biosynthetic process;	.	GO:0005524|ATP binding;GO:0003883|CTP synthase activity;	K01937	pyrG, CTPS; CTP synthase [EC:6.3.4.2]
BC vs WC	gene9028	LOC102596201	-1.1784	0.00316894	0.0487405	down	yes	pfam01301	Glyco_hydro_35	Glycosyl hydrolases family 35.	GO:0005975|carbohydrate metabolic process;	.	GO:0004565|beta-galactosidase activity;GO:0030246|carbohydrate binding;	.	.
BC vs WC	gene9623	LOC102581405	-1.72702	4.21624e-11	3.67589e-08	down	yes	pfam05564	Auxin_repressed	Dormancy/auxin associated protein. This family contains several plant dormancy-associated and auxin-repressed proteins the function of which are poorly understood.	GO:0009734|auxin-activated signaling pathway;	.	.	.	.
BC vs WC	gene9670	LOC102596316	-1.19167	3.36498e-05	0.00177519	down	yes	pfam12481	DUF3700	Aluminium induced protein. This domain family is found in eukaryotes, and is approximately 120 amino acids in length. There are two conserved sequence motifs: YGL and LRDR. This family is related to GATase enzyme domains.	.	.	.	.	.
BC vs WC	gene9682	LOC102599804	-1.71875	3.07307e-05	0.00166743	down	yes	pfam12481	DUF3700	Aluminium induced protein. This domain family is found in eukaryotes, and is approximately 120 amino acids in length. There are two conserved sequence motifs: YGL and LRDR. This family is related to GATase enzyme domains.	.	.	.	.	.
BC vs WC	gene9825	LOC102592793	-2.20117	4.42088e-06	0.000373632	down	yes	pfam13912	zf-C2H2_6	C2H2-type zinc finger.	GO:0006355|regulation of transcription, DNA-templated;GO:0006351|transcription, DNA-templated;	GO:0005634|nucleus;	GO:0046872|metal ion binding;GO:0003700|transcription factor activity, sequence-specific DNA binding;	.	.
BC vs WC	gene9992	LOC102587047	-2.40734	2.50255e-06	0.000251241	down	yes	pfam03083	MtN3_slv	Sugar efflux transporter for intercellular exchange. This family includes proteins such as drosophila saliva, MtN3 involved in root nodule development and a protein involved in activation and expression of recombination activation genes (RAGs). Although the molecular function of these proteins is unknown, they are almost certainly transmembrane proteins. This family contains a region of two trans…	GO:0034219|carbohydrate transmembrane transport;GO:0015770|sucrose transport;	GO:0005887|integral component of plasma membrane;GO:0005886|plasma membrane;	GO:0008515|sucrose transmembrane transporter activity;GO:0051119|sugar transmembrane transporter activity;	K15382	SLC50A, SWEET; solute carrier family 50 (sugar transporter)
BD vs WD	gene1003	LOC102578356	2.0062	5.71884e-12	3.01723e-09	up	yes	pfam01487	DHquinase_I	Type I 3-dehydroquinase. Type I 3-dehydroquinase, (3-dehydroquinate dehydratase or DHQase.) Catalyses the cis-dehydration of 3-dehydroquinate via a covalent imine intermediate giving dehydroshikimate. Dehydroquinase functions in the shikimate pathway which is involved in the biosynthesis of aromatic amino acids. Type II 3-dehydroquinase catalyses the trans-dehydration of 3-dehydroshikimate see pf…	GO:0009073|aromatic amino acid family biosynthetic process;GO:0009423|chorismate biosynthetic process;GO:0009793|embryo development ending in seed dormancy;GO:0019632|shikimate metabolic process;	GO:0009507|chloroplast;GO:0009570|chloroplast stroma;	GO:0003855|3-dehydroquinate dehydratase activity;GO:0050661|NADP binding;GO:0004764|shikimate 3-dehydrogenase (NADP+) activity;	K13832	aroDE, DHQ-SDH; 3-dehydroquinate dehydratase / shikimate dehydrogenase [EC:4.2.1.10 1.1.1.25]
BD vs WD	gene10078	LOC102579853	1.09191	0.00643972	0.0461912	up	yes	pfam03650	MPC	Uncharacterized protein family (UPF0041).	GO:0044237|cellular metabolic process;GO:0006850|mitochondrial pyruvate transport;GO:0006090|pyruvate metabolic process;GO:0044281|small molecule metabolic process;	GO:0016021|integral component of membrane;GO:0005743|mitochondrial inner membrane;GO:0005739|mitochondrion;	GO:0050833|pyruvate transmembrane transporter activity;	.	.
BD vs WD	gene10087	LOC102583194	1.47027	2.9153e-05	0.000904763	up	yes	pfam02135	zf-TAZ	TAZ zinc finger. The TAZ2 domain of CBP binds to other transcription factors such as the p53 tumor suppressor protein, E1A oncoprotein, MyoD, and GATA-1. The zinc coordinating motif that is necessary for binding to target DNA sequences consists of HCCC.	GO:0009738|abscisic acid-activated signaling pathway;GO:0009734|auxin-activated signaling pathway;GO:0007623|circadian rhythm;GO:0009553|embryo sac development;GO:0009555|pollen development;GO:0051973|positive regulation of telomerase activity;GO:0016567|protein ubiquitination;GO:0006355|regulation of transcription, DNA-templated;GO:0009737|response to abscisic acid;GO:0009733|response to auxin;G…	GO:0005737|cytoplasm;GO:0005634|nucleus;	GO:0005516|calmodulin binding;GO:0004402|histone acetyltransferase activity;GO:0003712|transcription cofactor activity;GO:0008270|zinc ion binding;	K00517	E1.14.-.-
BD vs WD	gene10094	LOC102585593	1.27088	0.00013746	0.00286989	up	yes	pfam00564	PB1	PB1 domain.	.	.	.	.	.
BD vs WD	gene10129	LOC102581072	1.12317	0.00118862	0.0140398	up	yes	pfam10318	7TM_GPCR_Srh	Serpentine type 7TM GPCR chemoreceptor Srh. Chemoreception is mediated in Caenorhabditis elegans by members of the seven-transmembrane G-protein-coupled receptor class (7TM GPCRs) of proteins which are of the serpentine type. Srh is part of the Str superfamily of chemoreceptors. Chemoperception is one of the central senses of soil nematodes like C. elegans which are otherwise 'blind' and 'deaf'.	.	.	.	.	.
BD vs WD	gene10165	LOC102590513	1.1323	1.60189e-09	3.6361e-07	up	yes	pfam03171	2OG-FeII_Oxy	2OG-Fe(II) oxygenase superfamily. This family contains members of the 2-oxoglutarate (2OG) and Fe(II)-dependent oxygenase superfamily. This family includes the C-terminal of prolyl 4-hydroxylase alpha subunit. The holoenzyme has the activity EC:1.14.11.2 catalyzing the reaction: Procollagen L-proline + 2-oxoglutarate + O2 <=> procollagen trans- 4-hydroxy-L-proline + succinate + CO2. The full enzy…	GO:0009813|flavonoid biosynthetic process;	.	GO:0031418|L-ascorbic acid binding;GO:0046872|metal ion binding;GO:0045486|naringenin 3-dioxygenase activity;	.	.
BD vs WD	gene10179	LOC102594661	1.30416	0.000606044	0.00887516	up	yes	pfam00139	Lectin_legB	Legume lectin domain.	GO:0009755|hormone-mediated signaling pathway;GO:0046777|protein autophosphorylation;GO:0007178|transmembrane receptor protein serine/threonine kinase signaling pathway;	GO:0016021|integral component of membrane;GO:0005886|plasma membrane;GO:0009506|plasmodesma;	GO:0005524|ATP binding;GO:0030246|carbohydrate binding;GO:0001653|peptide receptor activity;GO:0004675|transmembrane receptor protein serine/threonine kinase activity;GO:0031625|ubiquitin protein ligase binding;	.	.
BD vs WD	gene10192	LOC102598055	2.30843	0.00076079	0.0103547	up	yes	pfam07402	Herpes_U26	Human herpesvirus U26 protein. This family consists of several Human herpesvirus U26 proteins of around 300 residues in length. The function of this family is unknown.	.	.	.	.	.
BD vs WD	gene10193	LOC102598380	2.0992	1.21971e-07	1.2432e-05	up	yes	pfam01366	PRTP	Herpesvirus processing and transport protein. The members of this family are associate with capsid intermediates during packaging of the virus.	.	.	.	.	.
BD vs WD	gene10194	LOC102598720	2.23976	8.24648e-06	0.000336777	up	yes	pfam06122	TraH	Conjugative relaxosome accessory transposon protein. The TraH protein is thought to be a relaxosome accessory component, also necessary for transfer but not for H-pilus synthesis within the conjugative transposon.	.	.	.	.	.
BD vs WD	gene10294	LOC102600803	1.32529	7.83401e-05	0.00188143	up	yes	pfam03083	MtN3_slv	Sugar efflux transporter for intercellular exchange. This family includes proteins such as drosophila saliva, MtN3 involved in root nodule development and a protein involved in activation and expression of recombination activation genes (RAGs). Although the molecular function of these proteins is unknown, they are almost certainly transmembrane proteins. This family contains a region of two trans…	GO:0034219|carbohydrate transmembrane transport;GO:0015770|sucrose transport;	GO:0005887|integral component of plasma membrane;	GO:0008515|sucrose transmembrane transporter activity;GO:0051119|sugar transmembrane transporter activity;	K15382	SLC50A, SWEET; solute carrier family 50 (sugar transporter)
BD vs WD	gene10297	NAD(P)H:QR	1.00191	0.00227115	0.0223789	up	yes	pfam03358	FMN_red	NADPH-dependent FMN reductase.	.	.	GO:0003955|NAD(P)H dehydrogenase (quinone) activity;	.	.
BD vs WD	gene10300	LOC102583726	1.13129	2.84898e-10	7.72429e-08	up	yes	pfam00514	Arm	Armadillo/beta-catenin-like repeat. Approx. 40 amino acid repeat. Tandem repeats form super-helix of helices that is proposed to mediate interaction of beta-catenin with its ligands. CAUTION: This family does not contain all known armadillo repeats.	GO:0010200|response to chitin;	.	GO:0016874|ligase activity;GO:0004842|ubiquitin-protein transferase activity;	.	.
BD vs WD	gene1035	LOC102590241	1.17427	1.31726e-06	8.11172e-05	up	yes	pfam13561	adh_short_C2	Enoyl-(Acyl carrier protein) reductase.	.	.	GO:0000166|nucleotide binding;GO:0016491|oxidoreductase activity;	.	.
BD vs WD	gene10359	LOC102605864	1.03562	1.58559e-08	2.49615e-06	up	yes	pfam06886	TPX2	Targeting protein for Xklp2 (TPX2). This family represents a conserved region approximately 60 residues long within the eukaryotic targeting protein for Xklp2 (TPX2). Xklp2 is a kinesin-like protein localized on centrosomes throughout the cell cycle and on spindle pole microtubules during metaphase. In Xenopus, it has been shown that Xklp2 protein is required for centrosome separation and mainten…	GO:0007163|establishment or maintenance of cell polarity;GO:0001578|microtubule bundle formation;GO:0000226|microtubule cytoskeleton organization;GO:0009825|multidimensional cell growth;GO:0010091|trichome branching;	GO:0055028|cortical microtubule;	.	.	.
BD vs WD	gene10378	LOC102583727	1.35717	8.79117e-09	1.56011e-06	up	yes	pfam12498	bZIP_C	Basic leucine-zipper C terminal. This family of proteins is found in eukaryotes. Proteins in this family are typically between 174 and 411 amino acids in length. The family is found in association with pfam00170. There is a conserved KVK sequence motif. There is a single completely conserved residue K that may be functionally important. Various bZIP proteins have been found and shown to play a ro…	GO:0006351|transcription, DNA-templated;	GO:0005634|nucleus;	GO:0043565|sequence-specific DNA binding;GO:0003700|transcription factor activity, sequence-specific DNA binding;	.	.
BD vs WD	gene10384	LOC102585708	2.58688	4.44573e-08	5.70955e-06	up	yes	pfam00248	Aldo_ket_red	Aldo/keto reductase family. This family includes a number of K+ ion channel beta chain regulatory domains - these are reported to have oxidoreductase activity.	GO:0009820|alkaloid metabolic process;	.	GO:0016491|oxidoreductase activity;	.	.
BD vs WD	gene10450	LOC107060721	1.39808	0.00098441	0.0124059	up	yes	pfam13302	Acetyltransf_3	Acetyltransferase (GNAT) domain. This domain catalyses N-acetyltransferase reactions.	.	.	GO:0008080|N-acetyltransferase activity;	.	.
BD vs WD	gene10467	LOC102581191	1.02458	0.00113877	0.0136716	up	yes	pfam07859	Abhydrolase_3	alpha/beta hydrolase fold. This catalytic domain is found in a very wide range of enzymes.	.	.	GO:0052689|carboxylic ester hydrolase activity;	.	.
BD vs WD	gene10525	LOC102604181	1.07419	0.00375092	0.0317114	up	yes	pfam02519	Auxin_inducible	Auxin responsive protein. This family consists of the protein products of the ARG7 auxin responsive genes family none of which have any identified functional role.	GO:0009734|auxin-activated signaling pathway;	.	.	K14488	SAUR; SAUR family protein
BD vs WD	gene10566	LOC102587912	1.0441	1.40081e-07	1.38785e-05	up	yes	pfam00176	SNF2_N	SNF2 family N-terminal domain. This domain is found in proteins involved in a variety of processes including transcription regulation (e.g., SNF2, STH1, brahma, MOT1), DNA repair (e.g., ERCC6, RAD16, RAD5), DNA recombination (e.g., RAD54), and chromatin unwinding (e.g., ISWI) as well as a variety of other proteins with little functional information (e.g., lodestar, ETL1).	GO:0006974|cellular response to DNA damage stimulus;GO:0006338|chromatin remodeling;GO:0032508|DNA duplex unwinding;GO:0006281|DNA repair;	GO:0005737|cytoplasm;GO:0005654|nucleoplasm;GO:0005634|nucleus;GO:0005886|plasma membrane;	GO:0005524|ATP binding;GO:0004003|ATP-dependent DNA helicase activity;GO:0016887|ATPase activity;GO:0003676|nucleic acid binding;GO:0000166|nucleotide binding;	.	.
BD vs WD	gene10696	LOC102604731	1.16356	0.000265276	0.00481269	up	yes	pfam05003	DUF668	Protein of unknown function (DUF668). Uncharacterized plant protein.	.	.	.	.	.
BD vs WD	gene10841	LOC102592906	1.22699	8.85062e-06	0.000359195	up	yes	pfam01124	MAPEG	MAPEG family. This family is has been called MAPEG (Membrane Associated Proteins in Eicosanoid and Glutathione metabolizm). It includes proteins such as Prostaglandin E synthase. This enzyme catalyses the synthesis of PGE2 from PGH2 (produced by cyclooxygenase from arachidonic acid). Because of structural similarities in the active sites of FLAP, LTC4 synthase and PGE synthase, substrates for eac…	GO:0010243|response to organonitrogen compound;	GO:0005789|endoplasmic reticulum membrane;GO:0070062|extracellular exosome;GO:0016021|integral component of membrane;GO:0016020|membrane;GO:0005635|nuclear envelope;	GO:0004602|glutathione peroxidase activity;GO:0004364|glutathione transferase activity;	K00799	GST, gst; glutathione S-transferase [EC:2.5.1.18]
BD vs WD	gene1088	LOC102602878	1.71744	3.83506e-07	2.98263e-05	up	yes	pfam01187	MIF	Macrophage migration inhibitory factor (MIF).	.	GO:0005615|extracellular space;	GO:0004167|dopachrome isomerase activity;GO:0050178|phenylpyruvate tautomerase activity;	.	.
BD vs WD	gene10966	LOC102579312	1.29498	0.00222826	0.0220913	up	yes	pfam00067	p450	Cytochrome P450. Cytochrome P450s are haem-thiolate proteins involved in the oxidative degradation of various compounds. They are particularly well known for their role in the degradation of environmental toxins and mutagens. They can be divided into 4 classes, according to the method by which electrons from NAD(P)H are delivered to the catalytic site. Sequence conservation is relatively low with…	.	GO:0016021|integral component of membrane;	GO:0020037|heme binding;GO:0005506|iron ion binding;GO:0004497|monooxygenase activity;GO:0016705|oxidoreductase activity, acting on paired donors, with incorporation or reduction of molecular oxygen;	.	.
BD vs WD	gene10967	LOC102579638	1.64433	1.06438e-05	0.000414178	up	yes	pfam00067	p450	Cytochrome P450. Cytochrome P450s are haem-thiolate proteins involved in the oxidative degradation of various compounds. They are particularly well known for their role in the degradation of environmental toxins and mutagens. They can be divided into 4 classes, according to the method by which electrons from NAD(P)H are delivered to the catalytic site. Sequence conservation is relatively low with…	.	GO:0016021|integral component of membrane;	GO:0020037|heme binding;GO:0005506|iron ion binding;GO:0004497|monooxygenase activity;GO:0016705|oxidoreductase activity, acting on paired donors, with incorporation or reduction of molecular oxygen;	.	.
BD vs WD	gene11045	LOC102600034	1.47978	0.000162507	0.00327246	up	yes	pfam03171	2OG-FeII_Oxy	2OG-Fe(II) oxygenase superfamily. This family contains members of the 2-oxoglutarate (2OG) and Fe(II)-dependent oxygenase superfamily. This family includes the C-terminal of prolyl 4-hydroxylase alpha subunit. The holoenzyme has the activity EC:1.14.11.2 catalyzing the reaction: Procollagen L-proline + 2-oxoglutarate + O2 <=> procollagen trans- 4-hydroxy-L-proline + succinate + CO2. The full enzy…	GO:0009686|gibberellin biosynthetic process;	.	GO:0045543|gibberellin 2-beta-dioxygenase activity;GO:0005506|iron ion binding;	.	.
BD vs WD	gene1106	LOC102579898	2.635	2.54851e-11	1.01529e-08	up	yes	pfam03171	2OG-FeII_Oxy	2OG-Fe(II) oxygenase superfamily. This family contains members of the 2-oxoglutarate (2OG) and Fe(II)-dependent oxygenase superfamily. This family includes the C-terminal of prolyl 4-hydroxylase alpha subunit. The holoenzyme has the activity EC:1.14.11.2 catalyzing the reaction: Procollagen L-proline + 2-oxoglutarate + O2 <=> procollagen trans- 4-hydroxy-L-proline + succinate + CO2. The full enzy…	GO:0010260|organ senescence;	.	GO:0046872|metal ion binding;GO:0016682|oxidoreductase activity, acting on diphenols and related substances as donors, oxygen as acceptor;GO:0016706|oxidoreductase activity, acting on paired donors, with incorporation or reduction of molecular oxygen, 2-oxoglutarate as one donor, and incorporation of one atom each of oxygen into both donors;	.	.
BD vs WD	gene11064	LOC102590311	1.62844	1.36716e-10	4.24691e-08	up	yes	pfam04873	EIN3	Ethylene insensitive 3. Ethylene insensitive 3 (EIN3) proteins are a family of plant DNA-binding proteins that regulate transcription in response to the gaseous plant hormone ethylene, and are essential for ethylene-mediated responses including the triple response, cell growth inhibition, and accelerated senescence.	GO:0071281|cellular response to iron ion;GO:0009873|ethylene-activated signaling pathway;GO:0042762|regulation of sulfur metabolic process;GO:0006355|regulation of transcription, DNA-templated;GO:0006351|transcription, DNA-templated;	GO:0005634|nucleus;	GO:0003677|DNA binding;GO:0003700|transcription factor activity, sequence-specific DNA binding;	K14514	EIN3; ethylene-insensitive protein 3
BD vs WD	gene11289	LOC102579860	1.15254	2.24543e-05	0.000754441	up	yes	pfam00378	ECH	Enoyl-CoA hydratase/isomerase family. This family contains a diverse set of enzymes including: Enoyl-CoA hydratase. Napthoate synthase. Carnitate racemase. 3-hydoxybutyryl-CoA dehydratase. Dodecanoyl-CoA delta-isomerase.	GO:0042413|carnitine catabolic process;	.	GO:0008809|carnitine racemase activity;GO:0016836|hydro-lyase activity;	K08299	caiD; crotonobetainyl-CoA hydratase [EC:4.2.1.149]
BD vs WD	gene1134	LOC102587200	1.16988	1.08298e-06	6.93143e-05	up	yes	pfam13417	GST_N_3	Glutathione S-transferase, N-terminal domain.	GO:0009734|auxin-activated signaling pathway;	.	GO:0004364|glutathione transferase activity;	.	.
BD vs WD	gene11349	LOC102593016	1.26347	0.00306813	0.0276132	up	yes	pfam12697	Abhydrolase_6	Alpha/beta hydrolase family. This family contains alpha/beta hydrolase enzymes of diverse specificity.	.	GO:0009507|chloroplast;	GO:0016787|hydrolase activity;	.	.
BD vs WD	gene11452	LOC102589662	1.0251	0.00116501	0.0138841	up	yes	pfam00462	Glutaredoxin	Glutaredoxin.	GO:0045454|cell redox homeostasis;GO:0009867|jasmonic acid mediated signaling pathway;GO:0009751|response to salicylic acid;GO:0009863|salicylic acid mediated signaling pathway;	GO:0005737|cytoplasm;GO:0005634|nucleus;	GO:0009055|electron carrier activity;GO:0015035|protein disulfide oxidoreductase activity;	.	.
BD vs WD	gene11453	LOC102589996	1.48206	0.000625779	0.0090824	up	yes	pfam02469	Fasciclin	Fasciclin domain. This extracellular domain is found repeated four times in grasshopper fasciclin I as well as in proteins from mammals, sea urchins, plants, yeast and bacteria.	.	GO:0031225|anchored component of membrane;GO:0046658|anchored component of plasma membrane;GO:0005886|plasma membrane;	.	.	.
BD vs WD	gene11454	LOC102590314	1.20076	4.90806e-08	6.13175e-06	up	yes	pfam00110	wnt	wnt family. Wnt genes have been identified in vertebrates and invertebrates but not in plants, unicellular eukaryotes or prokaryotes. In humans, 19 WNT proteins are known. Because of their insolubility little is known about Wnt protein structure, but all have 23 or 24 Cys residues whose spacing is highly conserved. Signal transduction by Wnt proteins (including the Wnt/beta-catenin, the Wnt/Ca++,…	.	.	.	.	.
BD vs WD	gene11463	LOC102592686	1.33349	0.00137117	0.0155169	up	yes	pfam13639	zf-RING_2	Ring finger domain.	GO:0016567|protein ubiquitination;	GO:0016021|integral component of membrane;	GO:0016874|ligase activity;GO:0004842|ubiquitin-protein transferase activity;GO:0008270|zinc ion binding;	K19038	ATL41; E3 ubiquitin-protein ligase ATL41 [EC:2.3.2.27]
BD vs WD	gene11464	LOC102593018	1.05392	0.00134425	0.0153098	up	yes	pfam03634	TCP	TCP family transcription factor. This is a family of TCP plant transcription factors. TCP proteins were named after the first characterized members (TB1, CYC and PCFs) and they are involved in multiple developmental control pathways. This region contains a DNA binding basic-Helix-Loop-Helix (bHLP) structure.	GO:0030154|cell differentiation;GO:0009793|embryo development ending in seed dormancy;GO:0048366|leaf development;GO:0009965|leaf morphogenesis;GO:0045962|positive regulation of development, heterochronic;GO:0006355|regulation of transcription, DNA-templated;GO:0006351|transcription, DNA-templated;	GO:0005634|nucleus;	GO:0003677|DNA binding;GO:0003700|transcription factor activity, sequence-specific DNA binding;	.	.
BD vs WD	gene11486	LOC102597955	1.04425	0.000345052	0.0058067	up	yes	pfam12937	F-box-like	F-box-like. This is an F-box-like family.	GO:0031348|negative regulation of defense response;GO:0042177|negative regulation of protein catabolic process;GO:0009626|plant-type hypersensitive response;GO:0016567|protein ubiquitination;	GO:0005737|cytoplasm;GO:0005634|nucleus;	.	.	.
BD vs WD	gene11502	LOC102602158	1.55049	2.1775e-08	3.17216e-06	up	yes	pfam07714	Pkinase_Tyr	Protein tyrosine kinase.	GO:0071281|cellular response to iron ion;GO:0009873|ethylene-activated signaling pathway;GO:0009686|gibberellin biosynthetic process;GO:0010105|negative regulation of ethylene-activated signaling pathway;GO:0046777|protein autophosphorylation;GO:2000069|regulation of post-embryonic root development;GO:2000035|regulation of stem cell division;GO:0048510|regulation of timing of transition from vege…	GO:0005789|endoplasmic reticulum membrane;	GO:0005524|ATP binding;GO:0004674|protein serine/threonine kinase activity;GO:0004712|protein serine/threonine/tyrosine kinase activity;	K14510	CTR1; serine/threonine-protein kinase CTR1 [EC:2.7.11.1]
BD vs WD	gene11521	LOC102580076	1.10628	2.16439e-09	4.80126e-07	up	yes	pfam00982	Glyco_transf_20	Glycosyltransferase family 20. Members of this family belong to glycosyl transferase family 20. OtsA (Trehalose-6-phosphate synthase) is homologous to regions in the subunits of yeast trehalose-6-phosphate synthase/phosphate complex,.	GO:0005992|trehalose biosynthetic process;	GO:0005829|cytosol;	GO:0016757|transferase activity, transferring glycosyl groups;	K16055	TPS; trehalose 6-phosphate synthase/phosphatase [EC:2.4.1.15 3.1.3.12]
BD vs WD	gene11566	LOC102589448	1.14962	7.91743e-08	9.01363e-06	up	yes	pfam04180	LTV	Low temperature viability protein. The low-temperature viability protein LTV1 is involved in ribosome biogenesis 40S subunit production.	.	.	.	.	.
BD vs WD	gene11605	LOC102602059	1.41264	0.00143942	0.0159662	up	yes	pfam03106	WRKY	WRKY DNA -binding domain.	GO:0006351|transcription, DNA-templated;	GO:0005634|nucleus;	GO:0043565|sequence-specific DNA binding;GO:0003700|transcription factor activity, sequence-specific DNA binding;	.	.
BD vs WD	gene11627	LOC102591903	1.10528	1.47074e-10	4.486e-08	up	yes	pfam04564	U-box	U-box domain. This domain is related to the Ring finger pfam00097 but lacks the zinc binding residues.	GO:0042742|defense response to bacterium;GO:0043066|negative regulation of apoptotic process;GO:0016567|protein ubiquitination;GO:2000028|regulation of photoperiodism, flowering;	GO:0005737|cytoplasm;GO:0005829|cytosol;GO:0005634|nucleus;	GO:0016874|ligase activity;GO:0070696|transmembrane receptor protein serine/threonine kinase binding;GO:0004842|ubiquitin-protein transferase activity;	.	.
BD vs WD	gene11641	LOC102596897	1.02207	0.00170407	0.0182275	up	yes	pfam01370	Epimerase	NAD dependent epimerase/dehydratase family. This family of proteins utilize NAD as a cofactor. The proteins in this family use nucleotide-sugar substrates for a variety of chemical reactions.	GO:0033320|UDP-D-xylose biosynthetic process;	GO:0005737|cytoplasm;GO:0005886|plasma membrane;	GO:0050662|coenzyme binding;GO:0048040|UDP-glucuronate decarboxylase activity;	K08678	UXS1, uxs; UDP-glucuronate decarboxylase [EC:4.1.1.35]
BD vs WD	gene1170	LOC102595696	1.22908	7.25502e-07	5.05804e-05	up	yes	pfam01412	ArfGap	Putative GTPase activating protein for Arf. Putative zinc fingers with GTPase activating proteins (GAPs) towards the small GTPase, Arf. The GAP of ARD1 stimulates GTPase hydrolysis for ARD1 but not ARFs.	.	GO:0005829|cytosol;GO:0005634|nucleus;	GO:0005096|GTPase activator activity;GO:0046872|metal ion binding;	K12492	ARFGAP1; ADP-ribosylation factor GTPase-activating protein 1
BD vs WD	gene11705	LOC102589340	1.84095	5.85972e-15	7.14923e-12	up	yes	pfam01490	Aa_trans	Transmembrane amino acid transporter protein. This transmembrane region is found in many amino acid transporters including UNC-47 and MTR. UNC-47 encodes a vesicular amino butyric acid (GABA) transporter, (VGAT). UNC-47 is predicted to have 10 transmembrane domains. MTR is a N system amino acid transporter system protein involved in methyltryptophan resistance. Other members of this family includ…	GO:0015812|gamma-aminobutyric acid transport;	GO:0016021|integral component of membrane;GO:0005886|plasma membrane;	GO:0015185|gamma-aminobutyric acid transmembrane transporter activity;	.	.
BD vs WD	gene11713	LOC102591234	1.65546	6.46839e-09	1.20257e-06	up	yes	pfam08490	DUF1744	Domain of unknown function (DUF1744). This domain is found on the epsilon catalytic subunit of DNA polymerase. It is found C terminal to pfam03104 and pfam00136.	.	.	.	.	.
BD vs WD	gene11750	LOC102602061	1.39704	1.29366e-06	7.99162e-05	up	yes	pfam07993	NAD_binding_4	Male sterility protein. This family represents the C-terminal region of the male sterility protein in a number of arabidopsis and drosophila. A sequence-related jojoba acyl CoA reductase is also included.	GO:0006629|lipid metabolic process;	.	GO:0080019|fatty-acyl-CoA reductase (alcohol-forming) activity;	.	.
BD vs WD	gene11821	LOC102597639	1.21453	0.00366619	0.0312655	up	yes	pfam03106	WRKY	WRKY DNA -binding domain.	GO:0006351|transcription, DNA-templated;	GO:0005634|nucleus;	GO:0043565|sequence-specific DNA binding;GO:0003700|transcription factor activity, sequence-specific DNA binding;	.	.
BD vs WD	gene11846	LOC102604741	1.28085	1.52135e-05	0.000549969	up	yes	pfam01764	Lipase_3	Lipase (class 3).	.	.	.	.	.
BD vs WD	gene11897	LOC102599162	2.95839	0.0039157	0.0327378	up	yes	pfam00190	Cupin_1	Cupin. This family represents the conserved barrel domain of the 'cupin' superfamily ('cupa' is the Latin term for a small barrel). This family contains 11S and 7S plant seed storage proteins, and germins. Plant seed storage proteins provide the major nitrogen source for the developing plant.	.	GO:0048046|apoplast;	GO:0030145|manganese ion binding;GO:0045735|nutrient reservoir activity;	.	.
BD vs WD	gene11915	LOC102603731	1.59796	3.53914e-08	4.60584e-06	up	yes	pfam00854	PTR2	POT family. The POT (proton-dependent oligopeptide transport) family all appear to be proton dependent transporters.	GO:0006857|oligopeptide transport;GO:0009624|response to nematode;	GO:0016021|integral component of membrane;GO:0005886|plasma membrane;	GO:0005215|transporter activity;	.	.
BD vs WD	gene12105	LOC102582752	2.19924	9.90794e-10	2.35869e-07	up	yes	pfam14226	DIOX_N	non-haem dioxygenase in morphine synthesis N-terminal. This is the highly conserved N-terminal region of proteins with 2-oxoglutarate/Fe(II)-dependent dioxygenase activity.	GO:0009718|anthocyanin-containing compound biosynthetic process;	.	GO:0031418|L-ascorbic acid binding;GO:0050589|leucocyanidin oxygenase activity;GO:0046872|metal ion binding;	.	.
BD vs WD	gene12116	LOC102584175	1.20772	0.00232056	0.0227294	up	yes	pfam04572	Gb3_synth	Alpha 1,4-glycosyltransferase conserved region. The glycosphingolipids (GSL) form part of eukaryotic cell membranes. They consist of a hydrophilic carbohydrate moiety linked to a hydrophobic ceramide tail embedded within the lipid bilayer of the membrane. Lactosylceramide, Gal1,4Glc1Cer (LacCer), is the common synthetic precursor to the majority of GSL found in vertebrates. Alpha 1.4-glycosyltran…	.	.	.	.	.
BD vs WD	gene12286	CP100	2.64706	1.24519e-09	2.85969e-07	up	yes	pfam05368	NmrA	NmrA-like family. NmrA is a negative transcriptional regulator involved in the post-translational modification of the transcription factor AreA. NmrA is part of a system controlling nitrogen metabolite repression in fungi. This family only contains a few sequences as iteration results in significant matches to other Rossmann fold families.	.	GO:0005737|cytoplasm;	GO:0016491|oxidoreductase activity;	.	.
BD vs WD	gene12318	LOC102594889	1.14432	0.00320668	0.0284405	up	yes	pfam00067	p450	Cytochrome P450. Cytochrome P450s are haem-thiolate proteins involved in the oxidative degradation of various compounds. They are particularly well known for their role in the degradation of environmental toxins and mutagens. They can be divided into 4 classes, according to the method by which electrons from NAD(P)H are delivered to the catalytic site. Sequence conservation is relatively low with…	.	GO:0016021|integral component of membrane;	GO:0020037|heme binding;GO:0005506|iron ion binding;GO:0004497|monooxygenase activity;GO:0016705|oxidoreductase activity, acting on paired donors, with incorporation or reduction of molecular oxygen;	.	.
BD vs WD	gene12417	LOC102603400	1.02358	4.2449e-05	0.00117706	up	yes	pfam02138	Beach	Beige/BEACH domain.	GO:0000915|actomyosin contractile ring assembly;GO:0007155|cell adhesion;GO:0006874|cellular calcium ion homeostasis;GO:0033298|contractile vacuole organization;GO:0016197|endosomal transport;GO:0007032|endosome organization;GO:0007041|lysosomal transport;GO:0000281|mitotic cytokinesis;GO:0006909|phagocytosis;GO:0006907|pinocytosis;	GO:0031164|contractile vacuolar membrane;GO:0000331|contractile vacuole;GO:0005737|cytoplasm;GO:0012505|endomembrane system;GO:0019898|extrinsic component of membrane;	GO:0005543|phospholipid binding;	.	.
BD vs WD	gene12465	LOC102593809	2.56367	0.00198836	0.0204719	up	yes	pfam13855	LRR_8	Leucine rich repeat.	GO:0009755|hormone-mediated signaling pathway;GO:0046777|protein autophosphorylation;	GO:0016021|integral component of membrane;GO:0005886|plasma membrane;GO:0009506|plasmodesma;	GO:0004672|protein kinase activity;	.	.
BD vs WD	gene12492	LOC102600818	1.01736	3.58057e-05	0.00104765	up	yes	pfam04646	DUF604	Protein of unknown function, DUF604. This family includes a conserved region found in several uncharacterized plant proteins.	.	.	.	.	.
BD vs WD	gene12530	LOC102581870	1.18823	2.21815e-05	0.000747851	up	yes	pfam00501	AMP-binding	AMP-binding enzyme.	GO:0006083|acetate metabolic process;GO:0019605|butyrate metabolic process;GO:0006097|glyoxylate cycle;	GO:0005777|peroxisome;	GO:0003987|acetate-CoA ligase activity;GO:0047760|butyrate-CoA ligase activity;	.	.
BD vs WD	gene12531	LOC102582198	1.61836	2.29865e-16	4.07928e-13	up	yes	pfam03859	CG-1	CG-1 domain. CG-1 domains are highly conserved domains of about 130 amino-acid residues containing a predicted bipartite NLS and named after a partial cDNA clone isolated from parsley encoding a sequence-specific DNA-binding protein. CG-1 domains are associated with CAMTA proteins (for CAlModulin -binding Transcription Activator) that are transcription factors containing a calmodulin -binding dom…	GO:0006355|regulation of transcription, DNA-templated;GO:0006351|transcription, DNA-templated;	GO:0005634|nucleus;	GO:0003677|DNA binding;	.	.
BD vs WD	gene12550	LOC102587827	2.35752	0.000145085	0.00298791	up	yes	pfam00249	Myb_DNA-binding	Myb-like DNA-binding domain. This family contains the DNA binding domains from Myb proteins, as well as the SANT domain family.	GO:0006952|defense response;GO:0009737|response to abscisic acid;GO:0009723|response to ethylene;GO:0009620|response to fungus;GO:0009753|response to jasmonic acid;GO:0009651|response to salt stress;GO:0006351|transcription, DNA-templated;	GO:0005634|nucleus;	GO:0003677|DNA binding;GO:0003700|transcription factor activity, sequence-specific DNA binding;	K09422	MYBP; myb proto-oncogene protein, plant
BD vs WD	gene12570	LOC102593681	1.0447	0.000326131	0.00560988	up	yes	pfam00069	Pkinase	Protein kinase domain.	GO:0035556|intracellular signal transduction;GO:0006468|protein phosphorylation;GO:0009737|response to abscisic acid;GO:0006970|response to osmotic stress;GO:0009651|response to salt stress;	GO:0005737|cytoplasm;GO:0005886|plasma membrane;	GO:0005524|ATP binding;GO:0004674|protein serine/threonine kinase activity;	.	.
BD vs WD	gene1258	LOC102587756	1.23092	1.25979e-06	7.85696e-05	up	yes	pfam06813	Nodulin-like	Nodulin-like. This family represents a conserved region within plant nodulin-like proteins.	.	.	.	.	.
BD vs WD	gene12612	LOC102605302	1.7627	0.0054484	0.0414329	up	yes	pfam05439	JTB	Jumping translocation breakpoint protein (JTB). This family contains several jumping translocation breakpoint proteins or JTBs. Jumping translocation (JT) is an unbalanced translocation that comprises amplified chromosomal segments jumping to various telomeres. JTB, located at 1q21, has been found to fuse with the telomeric repeats of acceptor telomeres in a case of JT. hJTB (human JTB) encodes a…	.	.	.	.	.
BD vs WD	gene12657	LOC102588583	3.73708	1.82616e-05	0.000634314	up	yes	pfam01061	ABC2_membrane	ABC-2 type transporter.	GO:0006810|transport;	GO:0016021|integral component of membrane;	GO:0005524|ATP binding;GO:0016887|ATPase activity;	.	.
BD vs WD	gene12737	LOC102593254	2.01556	0.00100145	0.0125476	up	yes	pfam14318	Mononeg_mRNAcap	Mononegavirales mRNA-capping region V. This V domain of L RNA-polymerase carries a new motif, GxxTx(n)HR, that is essential for mRNA cap formation. Nonsegmented negative-sense (NNS) RNA viruses, Mononegavirales, cap their mRNA by an unconventional mechanism. Specifically, 5'-monophosphate mRNA is transferred to GDP derived from GTP through a reaction that involves a covalent intermediate between …	.	.	.	.	.
BD vs WD	gene12750	LOC102597961	1.51848	7.35287e-07	5.10802e-05	up	yes	pfam00107	ADH_zinc_N	Zinc-binding dehydrogenase.	.	.	GO:0047655|allyl-alcohol dehydrogenase activity;GO:0008270|zinc ion binding;	.	.
BD vs WD	gene12809	LOC107061095	2.22952	0.00552139	0.0417873	up	yes	pfam00010	HLH	Helix-loop-helix DNA-binding domain.	.	.	.	.	.
BD vs WD	gene12813	LOC102582200	1.36966	1.3984e-05	0.00051778	up	yes	pfam00335	Tetraspannin	Tetraspanin family.	.	GO:0016021|integral component of membrane;GO:0009506|plasmodesma;	.	.	.
BD vs WD	gene12830	LOC102584843	1.99306	9.32951e-07	6.23703e-05	up	yes	pfam05920	Homeobox_KN	Homeobox KN domain. This is a homeobox transcription factor KN domain conserved from fungi to human and plants.	GO:0006355|regulation of transcription, DNA-templated;	GO:0005634|nucleus;	GO:0003677|DNA binding;	.	.
BD vs WD	gene12857	LOC102592917	1.3511	0.000618746	0.00902057	up	yes	pfam02414	Borrelia_orfA	Borrelia ORF-A. This protein is encoded by an open reading frame in plasmid borne DNA repeats of Borrelia species. This protein is known as ORF-A. The function of this putative protein is unknown.	.	.	.	.	.
BD vs WD	gene12887	LOC102599166	1.27704	7.17826e-13	4.67089e-10	up	yes	pfam12877	DUF3827	Domain of unknown function (DUF3827). This family contains the human KIAA1549 protein which has been found to be fused fused to BRAF gene in many cases of pilocytic astrocytomas. The fusion is due mainly to a tandem duplication of 2 Mb at 7q34. Although nothing is known about the function of KIAA1549 protein, the BRAF protein is a well characterized oncoprotein. It is a serine/threonine protein k…	.	.	.	.	.
BD vs WD	gene1291	LOC102595697	3.38547	2.18235e-19	1.06504e-15	up	yes	pfam00067	p450	Cytochrome P450. Cytochrome P450s are haem-thiolate proteins involved in the oxidative degradation of various compounds. They are particularly well known for their role in the degradation of environmental toxins and mutagens. They can be divided into 4 classes, according to the method by which electrons from NAD(P)H are delivered to the catalytic site. Sequence conservation is relatively low with…	.	.	GO:0020037|heme binding;GO:0005506|iron ion binding;GO:0004497|monooxygenase activity;GO:0016705|oxidoreductase activity, acting on paired donors, with incorporation or reduction of molecular oxygen;	.	.
BD vs WD	gene12935	LOC107061124	1.17566	3.57835e-07	2.81665e-05	up	yes	pfam00201	UDPGT	UDP-glucoronosyl and UDP-glucosyl transferase.	.	.	GO:0050403|trans-zeatin O-beta-D-glucosyltransferase activity;	.	.
BD vs WD	gene12949	LOC102601498	1.79498	0.00062448	0.0090824	up	yes	pfam00447	HSF_DNA-bind	HSF-type DNA-binding.	GO:0046686|response to cadmium ion;GO:0009408|response to heat;GO:0006351|transcription, DNA-templated;	GO:0005737|cytoplasm;GO:0005634|nucleus;	GO:0043565|sequence-specific DNA binding;GO:0003700|transcription factor activity, sequence-specific DNA binding;	K09419	HSFF; heat shock transcription factor, other eukaryote
BD vs WD	gene13139	LOC102580756	2.08629	0.00137922	0.0155862	up	yes	pfam00069	Pkinase	Protein kinase domain.	.	GO:0016021|integral component of membrane;GO:0005886|plasma membrane;	GO:0005524|ATP binding;GO:0004674|protein serine/threonine kinase activity;	.	.
BD vs WD	gene13243	LOC102585272	2.14995	6.1476e-06	0.000267277	up	yes	pfam01582	TIR	TIR domain. The Toll/interleukin-1 receptor (TIR) homology domain is an intracellular signalling domain found in MyD88, interleukin 1 receptor and the Toll receptor. It contains three highly-conserved regions, and mediates protein-protein interactions between the Toll-like receptors (TLRs) and signal-transduction components. TIR-like motifs are also found in plant proteins thought to be involved …	GO:0009626|plant-type hypersensitive response;GO:0007165|signal transduction;	GO:0005737|cytoplasm;	GO:0043531|ADP binding;GO:0005524|ATP binding;	.	.
BD vs WD	gene1327	LOC102604230	2.06264	6.29821e-10	1.53684e-07	up	yes	pfam00251	Glyco_hydro_32N	Glycosyl hydrolases family 32 N-terminal domain. This domain corresponds to the N-terminal domain of glycosyl hydrolase family 32 which forms a five bladed beta propeller structure.	GO:0005975|carbohydrate metabolic process;	GO:0005618|cell wall;GO:0005576|extracellular region;	GO:0004575|sucrose alpha-glucosidase activity;	.	.
BD vs WD	gene1333	LOC102585652	1.1358	0.00106084	0.0130985	up	yes	pfam04520	Senescence_reg	Senescence regulator. This protein regulates the expression of proteins associated with leaf senescence in plants.	.	.	.	.	.
BD vs WD	gene1336	LOC102606243	1.54536	3.92082e-05	0.00111248	up	yes	pfam10697	DUF2502	Protein of unknown function (DUF2502). Members of this family are all Gammaproteobacteria. The function is not known.	.	.	.	.	.
BD vs WD	gene1338	LOC102578582	1.07031	9.43531e-07	6.26485e-05	up	yes	pfam02362	B3	B3 DNA binding domain. This is a family of plant transcription factors with various roles in development, the aligned region corresponds the B3 DNA binding domain as described in this domain is found in VP1/AB13 transcription factors. Some proteins also have a second AP2 DNA binding domain pfam00847 such as RAV1. DNA binding activity was demonstrated by.	GO:0048366|leaf development;GO:0010358|leaf shaping;GO:0010073|meristem maintenance;GO:0045892|negative regulation of transcription, DNA-templated;GO:0006355|regulation of transcription, DNA-templated;GO:0006351|transcription, DNA-templated;	GO:0005634|nucleus;	GO:0003677|DNA binding;GO:0003700|transcription factor activity, sequence-specific DNA binding;	.	.
BD vs WD	gene13436	LOC102580516	2.07611	1.98618e-14	2.0298e-11	up	yes	pfam01645	Glu_synthase	Conserved region in glutamate synthase. This family represents a region of the glutamate synthase protein. This region is expressed as a separate subunit in the glutamate synthase alpha subunit from archaebacteria, or part of a large multidomain enzyme in other organisms. The aligned region of these proteins contains a putative FMN binding site and Fe-S cluster.	GO:0019676|ammonia assimilation cycle;GO:0048589|developmental growth;GO:0006537|glutamate biosynthetic process;GO:0097054|L-glutamate biosynthetic process;GO:0046686|response to cadmium ion;GO:0009735|response to cytokinin;	GO:0009507|chloroplast;GO:0009570|chloroplast stroma;GO:0005737|cytoplasm;GO:0009536|plastid;	GO:0051538|3 iron, 4 sulfur cluster binding;GO:0050660|flavin adenine dinucleotide binding;GO:0010181|FMN binding;GO:0016040|glutamate synthase (NADH) activity;GO:0005506|iron ion binding;	K00264	GLT1; glutamate synthase (NADPH/NADH) [EC:1.4.1.13 1.4.1.14]
BD vs WD	gene13449	LOC102583416	1.08106	3.43225e-06	0.000171643	up	yes	pfam00481	PP2C	Protein phosphatase 2C. Protein phosphatase 2C is a Mn++ or Mg++ dependent protein serine/threonine phosphatase.	GO:0006470|protein dephosphorylation;	.	GO:0046872|metal ion binding;GO:0004722|protein serine/threonine phosphatase activity;	K17506	PPM1L, PP2CE; protein phosphatase 1L [EC:3.1.3.16]
BD vs WD	gene13477	LOC102594457	1.27412	2.98896e-06	0.000155648	up	yes	pfam00005	ABC_tran	ABC transporter. ABC transporters for a large family of proteins responsible for translocation of a variety of compounds across biological membranes. ABC transporters are the largest family of proteins in many completely sequenced bacteria. ABC transporters are composed of two copies of this domain and two copies of a transmembrane domain pfam00664. These four domains may belong to a single polyp…	.	GO:0016021|integral component of membrane;GO:0005774|vacuolar membrane;	GO:0005524|ATP binding;GO:0042626|ATPase activity, coupled to transmembrane movement of substances;GO:0008559|xenobiotic-transporting ATPase activity;	.	.
BD vs WD	gene13538	LOC102591913	1.24604	2.51457e-08	3.55703e-06	up	yes	pfam00072	Response_reg	Response regulator receiver domain. This domain receives the signal from the sensor partner in bacterial two-component systems. It is usually found N-terminal to a DNA binding effector domain.	GO:0009873|ethylene-activated signaling pathway;GO:0010105|negative regulation of ethylene-activated signaling pathway;GO:0018106|peptidyl-histidine phosphorylation;GO:0000160|phosphorelay signal transduction system;GO:0023014|signal transduction by protein phosphorylation;	GO:0005783|endoplasmic reticulum;GO:0005789|endoplasmic reticulum membrane;GO:0016021|integral component of membrane;	GO:0005524|ATP binding;GO:0051740|ethylene binding;GO:0009927|histidine phosphotransfer kinase activity;GO:0046872|metal ion binding;GO:0000156|phosphorelay response regulator activity;GO:0000155|phosphorelay sensor kinase activity;GO:0004674|protein serine/threonine kinase activity;GO:0004872|receptor activity;	K14509	ETR, ERS; ethylene receptor [EC:2.7.13.-]
BD vs WD	gene13540	LOC102592584	1.30519	2.96387e-12	1.70169e-09	up	yes	pfam00378	ECH	Enoyl-CoA hydratase/isomerase family. This family contains a diverse set of enzymes including: Enoyl-CoA hydratase. Napthoate synthase. Carnitate racemase. 3-hydoxybutyryl-CoA dehydratase. Dodecanoyl-CoA delta-isomerase.	.	.	.	.	.
BD vs WD	gene13548	LOC102595003	1.19068	0.00413585	0.0340946	up	yes	pfam00249	Myb_DNA-binding	Myb-like DNA-binding domain. This family contains the DNA binding domains from Myb proteins, as well as the SANT domain family.	GO:0006355|regulation of transcription, DNA-templated;GO:0006351|transcription, DNA-templated;	GO:0005634|nucleus;	GO:0003677|DNA binding;	K09422	MYBP; myb proto-oncogene protein, plant
BD vs WD	gene1359	LOC102583782	1.35411	0.00220732	0.0219557	up	yes	pfam03168	LEA_2	Late embryogenesis abundant protein. Different types of LEA proteins are expressed at different stages of late embryogenesis in higher plant seed embryos and under conditions of dehydration stress. The function of these proteins is unknown. This family represents a group of LEA proteins that appear to be distinct from those in pfam02987. The family DUF1511, pfam07427, has now been merged into thi…	GO:0051607|defense response to virus;GO:0010150|leaf senescence;GO:0051707|response to other organism;	GO:0009507|chloroplast;	.	.	.
BD vs WD	gene13636	LOC102595891	1.68447	0.000956005	0.0121578	up	yes	pfam00067	p450	Cytochrome P450. Cytochrome P450s are haem-thiolate proteins involved in the oxidative degradation of various compounds. They are particularly well known for their role in the degradation of environmental toxins and mutagens. They can be divided into 4 classes, according to the method by which electrons from NAD(P)H are delivered to the catalytic site. Sequence conservation is relatively low with…	.	GO:0016021|integral component of membrane;	GO:0020037|heme binding;GO:0005506|iron ion binding;GO:0004497|monooxygenase activity;GO:0016705|oxidoreductase activity, acting on paired donors, with incorporation or reduction of molecular oxygen;	.	.
BD vs WD	gene13649	LOC102600588	1.72583	0.000628953	0.00910816	up	yes	pfam00249	Myb_DNA-binding	Myb-like DNA-binding domain. This family contains the DNA binding domains from Myb proteins, as well as the SANT domain family.	GO:0007623|circadian rhythm;GO:0042753|positive regulation of circadian rhythm;GO:0006355|regulation of transcription, DNA-templated;GO:0006351|transcription, DNA-templated;	GO:0005634|nucleus;	GO:0003677|DNA binding;	.	.
BD vs WD	gene13659	LOC102603180	1.30393	1.63333e-05	0.000579712	up	yes	pfam00071	Ras	Ras family. Includes sub-families Ras, Rab, Rac, Ral, Ran, Rap Ypt1 and more. Shares P-loop motif with GTP_EFTU, arf and myosin_head. See pfam00009 pfam00025, pfam00063. As regards Rab GTPases, these are important regulators of vesicle formation, motility and fusion. They share a fold in common with all Ras GTPases: this is a six-stranded beta-sheet surrounded by five alpha-helices.	GO:0015031|protein transport;GO:0007264|small GTPase mediated signal transduction;	GO:0005622|intracellular;GO:0005886|plasma membrane;	GO:0005525|GTP binding;	K07904	RAB11A; Ras-related protein Rab-11A
BD vs WD	gene13665	LOC102604525	1.45694	2.96582e-06	0.000155216	up	yes	pfam10268	Tmemb_161AB	Predicted transmembrane protein 161AB. Transmemb_161AB is a family of conserved proteins found from worms to humans. Members are putative transmembrane proteins but otherwise the function is not known.	.	.	.	.	.
BD vs WD	gene13687	LOC102583861	1.20267	2.83253e-05	0.000887542	up	yes	pfam00854	PTR2	POT family. The POT (proton-dependent oligopeptide transport) family all appear to be proton dependent transporters.	GO:0042938|dipeptide transport;GO:0006807|nitrogen compound metabolic process;GO:0015031|protein transport;GO:0042939|tripeptide transport;	GO:0016021|integral component of membrane;GO:0005886|plasma membrane;GO:0009506|plasmodesma;	GO:0042936|dipeptide transporter activity;GO:0042937|tripeptide transporter activity;	.	.
BD vs WD	gene137	LOC102603652	1.10465	0.00290743	0.0265587	up	yes	pfam15502	MPLKIP	M-phase-specific PLK1-interacting protein.	.	.	.	.	.
BD vs WD	gene13741	LOC102599069	2.16802	7.23113e-06	0.000303568	up	yes	pfam00201	UDPGT	UDP-glucoronosyl and UDP-glucosyl transferase.	GO:0009813|flavonoid biosynthetic process;GO:0052696|flavonoid glucuronidation;GO:0009909|regulation of flower development;	GO:0005737|cytoplasm;GO:0005829|cytosol;GO:0005634|nucleus;	GO:0080043|quercetin 3-O-glucosyltransferase activity;GO:0080044|quercetin 7-O-glucosyltransferase activity;	.	.
BD vs WD	gene13761	LOC102604197	1.08702	7.80163e-07	5.36252e-05	up	yes	pfam02362	B3	B3 DNA binding domain. This is a family of plant transcription factors with various roles in development, the aligned region corresponds the B3 DNA binding domain as described in this domain is found in VP1/AB13 transcription factors. Some proteins also have a second AP2 DNA binding domain pfam00847 such as RAV1. DNA binding activity was demonstrated by.	GO:0006355|regulation of transcription, DNA-templated;GO:0006351|transcription, DNA-templated;	GO:0005634|nucleus;	GO:0003677|DNA binding;GO:0008270|zinc ion binding;	.	.
BD vs WD	gene13813	LOC107061267	1.43031	0.00414713	0.0341587	up	yes	pfam03616	Glt_symporter	Sodium/glutamate symporter.	GO:0010200|response to chitin;	.	GO:0016874|ligase activity;GO:0004842|ubiquitin-protein transferase activity;	.	.
BD vs WD	gene13879	LOC102594128	1.49874	0.00644088	0.0461912	up	yes	pfam08787	Alginate_lyase2	Alginate lyase. Alginate lyases are enzymes that degrade the linear polysaccharide alignate. They cleave the glycosidic linkage of alignate through a beta-elimination reaction. This family forms an all beta fold and is different to all alpha fold of pfam05426.	.	GO:0005773|vacuole;	.	.	.
BD vs WD	gene13880	LOC102594787	1.99998	2.5875e-05	0.000833509	up	yes	pfam08787	Alginate_lyase2	Alginate lyase. Alginate lyases are enzymes that degrade the linear polysaccharide alignate. They cleave the glycosidic linkage of alignate through a beta-elimination reaction. This family forms an all beta fold and is different to all alpha fold of pfam05426.	.	GO:0005773|vacuole;	.	.	.
BD vs WD	gene13885	LOC102596333	1.72168	1.88206e-07	1.72956e-05	up	yes	pfam00892	EamA	EamA-like transporter family. This family includes many hypothetical membrane proteins of unknown function. Many of the proteins contain two copies of the aligned region. The family used to be known as DUF6.	.	GO:0016021|integral component of membrane;	GO:0022857|transmembrane transporter activity;	.	.
BD vs WD	gene13886	LOC102596662	1.6871	1.55974e-06	9.1161e-05	up	yes	pfam00892	EamA	EamA-like transporter family. This family includes many hypothetical membrane proteins of unknown function. Many of the proteins contain two copies of the aligned region. The family used to be known as DUF6.	.	GO:0016021|integral component of membrane;	GO:0022857|transmembrane transporter activity;	.	.
BD vs WD	gene14094	LOC102594573	2.16463	0.000379065	0.00620783	up	yes	pfam00447	HSF_DNA-bind	HSF-type DNA-binding.	GO:0046686|response to cadmium ion;GO:0009408|response to heat;GO:0006351|transcription, DNA-templated;	GO:0005737|cytoplasm;GO:0005634|nucleus;	GO:0043565|sequence-specific DNA binding;GO:0003700|transcription factor activity, sequence-specific DNA binding;	K09419	HSFF; heat shock transcription factor, other eukaryote
BD vs WD	gene14134	LOC102603740	1.83417	2.94986e-10	7.72649e-08	up	yes	pfam11815	DUF3336	Domain of unknown function (DUF3336). This family of proteins are functionally uncharacterized. This family is found in bacteria and eukaryotes. This presumed domain is typically between 143 to 227 amino acids in length.	GO:0006071|glycerol metabolic process;GO:0019433|triglyceride catabolic process;	GO:0016021|integral component of membrane;GO:0012511|monolayer-surrounded lipid storage body;	GO:0004806|triglyceride lipase activity;	K14674	TGL4; TAG lipase / steryl ester hydrolase / phospholipase A2 / LPA acyltransferase [EC:3.1.1.3 3.1.1.13 3.1.1.4 2.3.1.51]
BD vs WD	gene14207	LOC102590432	1.65685	2.79024e-05	0.000875697	up	yes	pfam00139	Lectin_legB	Legume lectin domain.	GO:0009755|hormone-mediated signaling pathway;GO:0046777|protein autophosphorylation;GO:0007178|transmembrane receptor protein serine/threonine kinase signaling pathway;	GO:0016021|integral component of membrane;GO:0005886|plasma membrane;GO:0009506|plasmodesma;	GO:0005524|ATP binding;GO:0030246|carbohydrate binding;GO:0001653|peptide receptor activity;GO:0004675|transmembrane receptor protein serine/threonine kinase activity;GO:0031625|ubiquitin protein ligase binding;	.	.
BD vs WD	gene14227	LOC102601839	1.74712	0.000225283	0.00420837	up	yes	pfam07900	DUF1670	Protein of unknown function (DUF1670). The hypothetical eukaryotic proteins found in this family are of unknown function.	.	.	.	.	.
BD vs WD	gene14272	LOC102601734	1.02806	1.23266e-09	2.85969e-07	up	yes	pfam01625	PMSR	Peptide methionine sulfoxide reductase. This enzyme repairs damaged proteins. Methionine sulfoxide in proteins is reduced to methionine.	GO:0030091|protein repair;GO:0006979|response to oxidative stress;	.	GO:0008113|peptide-methionine (S)-S-oxide reductase activity;	K07304	msrA; peptide-methionine (S)-S-oxide reductase [EC:1.8.4.11]
BD vs WD	gene14273	LOC102602068	1.09093	6.62016e-07	4.68232e-05	up	yes	pfam02135	zf-TAZ	TAZ zinc finger. The TAZ2 domain of CBP binds to other transcription factors such as the p53 tumor suppressor protein, E1A oncoprotein, MyoD, and GATA-1. The zinc coordinating motif that is necessary for binding to target DNA sequences consists of HCCC.	GO:0009553|embryo sac development;GO:0009555|pollen development;GO:0016567|protein ubiquitination;GO:0006355|regulation of transcription, DNA-templated;GO:0009733|response to auxin;GO:0042542|response to hydrogen peroxide;GO:0009751|response to salicylic acid;	GO:0005737|cytoplasm;GO:0005634|nucleus;	GO:0005516|calmodulin binding;GO:0004402|histone acetyltransferase activity;GO:0003712|transcription cofactor activity;GO:0008270|zinc ion binding;	.	.
BD vs WD	gene14282	LOC102583540	1.12851	0.00148164	0.0163407	up	yes	pfam08241	Methyltransf_11	Methyltransferase domain. Members of this family are SAM dependent methyltransferases.	.	.	.	.	.
BD vs WD	gene14308	LOC102585163	1.03997	0.00127943	0.0147524	up	yes	pfam00067	p450	Cytochrome P450. Cytochrome P450s are haem-thiolate proteins involved in the oxidative degradation of various compounds. They are particularly well known for their role in the degradation of environmental toxins and mutagens. They can be divided into 4 classes, according to the method by which electrons from NAD(P)H are delivered to the catalytic site. Sequence conservation is relatively low with…	GO:0048653|anther development;GO:0002213|defense response to insect;GO:0010154|fruit development;GO:0009694|jasmonic acid metabolic process;GO:0009555|pollen development;GO:0009611|response to wounding;GO:0048480|stigma development;	GO:0016021|integral component of membrane;	GO:0020037|heme binding;GO:0005506|iron ion binding;GO:0052694|jasmonoyl-isoleucine-12-hydroxylase activity;GO:0016705|oxidoreductase activity, acting on paired donors, with incorporation or reduction of molecular oxygen;	.	.
BD vs WD	gene14309	LOC102585831	1.05241	0.000111606	0.00246175	up	yes	pfam00067	p450	Cytochrome P450. Cytochrome P450s are haem-thiolate proteins involved in the oxidative degradation of various compounds. They are particularly well known for their role in the degradation of environmental toxins and mutagens. They can be divided into 4 classes, according to the method by which electrons from NAD(P)H are delivered to the catalytic site. Sequence conservation is relatively low with…	GO:0048653|anther development;GO:0002213|defense response to insect;GO:0010154|fruit development;GO:0009694|jasmonic acid metabolic process;GO:0009555|pollen development;GO:0009611|response to wounding;GO:0048480|stigma development;	GO:0016021|integral component of membrane;	GO:0020037|heme binding;GO:0005506|iron ion binding;GO:0052694|jasmonoyl-isoleucine-12-hydroxylase activity;GO:0016705|oxidoreductase activity, acting on paired donors, with incorporation or reduction of molecular oxygen;	.	.
BD vs WD	gene14310	LOC102585498	1.07575	0.00295721	0.0268707	up	yes	pfam00067	p450	Cytochrome P450. Cytochrome P450s are haem-thiolate proteins involved in the oxidative degradation of various compounds. They are particularly well known for their role in the degradation of environmental toxins and mutagens. They can be divided into 4 classes, according to the method by which electrons from NAD(P)H are delivered to the catalytic site. Sequence conservation is relatively low with…	GO:0048653|anther development;GO:0002213|defense response to insect;GO:0010154|fruit development;GO:0009694|jasmonic acid metabolic process;GO:0009555|pollen development;GO:0009611|response to wounding;GO:0048480|stigma development;	GO:0016021|integral component of membrane;	GO:0020037|heme binding;GO:0005506|iron ion binding;GO:0052694|jasmonoyl-isoleucine-12-hydroxylase activity;GO:0016705|oxidoreductase activity, acting on paired donors, with incorporation or reduction of molecular oxygen;	.	.
BD vs WD	gene14321	LOC102588483	1.33023	2.76231e-06	0.000145877	up	yes	pfam00501	AMP-binding	AMP-binding enzyme.	GO:0009695|jasmonic acid biosynthetic process;GO:0031408|oxylipin biosynthetic process;	GO:0005777|peroxisome;	GO:0005524|ATP binding;GO:0004321|fatty-acyl-CoA synthase activity;GO:0016874|ligase activity;	.	.
BD vs WD	gene14391	LOC102580870	1.44812	0.00718496	0.049883	up	yes	pfam00197	Kunitz_legume	Trypsin and protease inhibitor.	.	.	GO:0004866|endopeptidase inhibitor activity;	.	.
BD vs WD	gene14473	LOC102580976	1.16553	0.00438956	0.0354965	up	yes	pfam08783	DWNN	DWNN domain. DWNN is a ubiquitin like domain found at the N terminus of the RBBP6 family of splicing-associated proteins. The DWNN domain is independently expressed in higher vertebrates so it may function as a novel ubiquitin-like modifier of other proteins.	GO:0048568|embryonic organ development;GO:0001701|in utero embryonic development;GO:0035264|multicellular organism growth;GO:0042787|protein ubiquitination involved in ubiquitin-dependent protein catabolic process;GO:0061053|somite development;	GO:0005694|chromosome;GO:0005737|cytoplasm;GO:0005815|microtubule organizing center;GO:0005730|nucleolus;GO:0005654|nucleoplasm;	GO:0016874|ligase activity;GO:0044822|poly(A) RNA binding;GO:0004842|ubiquitin-protein transferase activity;GO:0008270|zinc ion binding;	K10624	RBBP6; E3 ubiquitin-protein ligase RBBP6 [EC:2.3.2.27]
BD vs WD	gene14488	LOC102587068	1.27534	0.000330223	0.0056398	up	yes	pfam00067	p450	Cytochrome P450. Cytochrome P450s are haem-thiolate proteins involved in the oxidative degradation of various compounds. They are particularly well known for their role in the degradation of environmental toxins and mutagens. They can be divided into 4 classes, according to the method by which electrons from NAD(P)H are delivered to the catalytic site. Sequence conservation is relatively low with…	.	GO:0005789|endoplasmic reticulum membrane;GO:0016021|integral component of membrane;	GO:0020037|heme binding;GO:0005506|iron ion binding;GO:0004497|monooxygenase activity;GO:0016705|oxidoreductase activity, acting on paired donors, with incorporation or reduction of molecular oxygen;	.	.
BD vs WD	gene14648	LOC102604305	1.79463	4.64866e-17	1.00829e-13	up	yes	pfam03060	NMO	Nitronate monooxygenase. Nitronate monooxygenase (NMO), formerly referred to as 2-nitropropane dioxygenase (NPD) (EC:1.13.11.32), is an FMN-dependent enzyme that uses molecular oxygen to oxidize (anionic) alkyl nitronates and, in the case of the enzyme from Neurospora crassa, (neutral) nitroalkanes to the corresponding carbonyl compounds and nitrite. Previously classified as 2-nitropropane dioxyg…	.	.	GO:0018580|nitronate monooxygenase activity;	K00459	ncd2, npd; nitronate monooxygenase [EC:1.13.12.16]
BD vs WD	gene14662	LOC102580087	1.12187	1.18102e-07	1.21983e-05	up	yes	pfam03859	CG-1	CG-1 domain. CG-1 domains are highly conserved domains of about 130 amino-acid residues containing a predicted bipartite NLS and named after a partial cDNA clone isolated from parsley encoding a sequence-specific DNA-binding protein. CG-1 domains are associated with CAMTA proteins (for CAlModulin -binding Transcription Activator) that are transcription factors containing a calmodulin -binding dom…	GO:0071275|cellular response to aluminum ion;GO:0045893|positive regulation of transcription, DNA-templated;GO:0006355|regulation of transcription, DNA-templated;GO:0009409|response to cold;GO:0006351|transcription, DNA-templated;	GO:0005634|nucleus;	GO:0003677|DNA binding;GO:0003700|transcription factor activity, sequence-specific DNA binding;	.	.
BD vs WD	gene14664	LOC102578449	1.3062	0.00258748	0.0245076	up	yes	pfam12315	DUF3633	Protein of unknown function (DUF3633). This domain family is found in bacteria and eukaryotes, and is approximately 210 amino acids in length. The family is found in association with pfam00412.	.	GO:0005886|plasma membrane;	GO:0043130|ubiquitin binding;GO:0008270|zinc ion binding;	.	.
BD vs WD	gene14703	LOC102593148	1.39531	1.90797e-07	1.73527e-05	up	yes	pfam00022	Actin	Actin.	.	GO:0005737|cytoplasm;GO:0005856|cytoskeleton;	GO:0005524|ATP binding;	.	.
BD vs WD	gene1473	LOC102597899	2.13072	4.29296e-14	3.35211e-11	up	yes	pfam00724	Oxidored_FMN	NADH:flavin oxidoreductase / NADH oxidase family.	GO:0031408|oxylipin biosynthetic process;	GO:0005737|cytoplasm;	GO:0016629|12-oxophytodienoate reductase activity;GO:0010181|FMN binding;	K05894	OPR; 12-oxophytodienoic acid reductase [EC:1.3.1.42]
BD vs WD	gene14824	LOC107061456	1.40455	1.89539e-06	0.000107805	up	yes	pfam00249	Myb_DNA-binding	Myb-like DNA-binding domain. This family contains the DNA binding domains from Myb proteins, as well as the SANT domain family.	GO:0006355|regulation of transcription, DNA-templated;GO:0006351|transcription, DNA-templated;	GO:0005634|nucleus;	GO:0003677|DNA binding;	K09422	MYBP; myb proto-oncogene protein, plant
BD vs WD	gene14832	LOC102586615	1.69338	0.00076118	0.0103547	up	yes	pfam01657	Stress-antifung	Salt stress response/antifungal. This domain is often found in association with the kinase domains pfam00069 or pfam07714. In many proteins it is duplicated. It contains six conserved cysteines which are involved in disulphide bridges. It has a role in salt stress response and has antifungal activity.	GO:0009737|response to abscisic acid;	GO:0005618|cell wall;GO:0005576|extracellular region;GO:0005773|vacuole;	.	.	.
BD vs WD	gene14918	LOC102597873	1.64877	0.0015586	0.0170546	up	yes	pfam03171	2OG-FeII_Oxy	2OG-Fe(II) oxygenase superfamily. This family contains members of the 2-oxoglutarate (2OG) and Fe(II)-dependent oxygenase superfamily. This family includes the C-terminal of prolyl 4-hydroxylase alpha subunit. The holoenzyme has the activity EC:1.14.11.2 catalyzing the reaction: Procollagen L-proline + 2-oxoglutarate + O2 <=> procollagen trans- 4-hydroxy-L-proline + succinate + CO2. The full enzy…	GO:0009693|ethylene biosynthetic process;GO:0009835|fruit ripening;	.	GO:0031418|L-ascorbic acid binding;GO:0046872|metal ion binding;GO:0016706|oxidoreductase activity, acting on paired donors, with incorporation or reduction of molecular oxygen, 2-oxoglutarate as one donor, and incorporation of one atom each of oxygen into both donors;	.	.
BD vs WD	gene14924	LOC102596238	1.34037	1.39751e-11	6.35549e-09	up	yes	pfam00202	Aminotran_3	Aminotransferase class-III.	.	GO:0009507|chloroplast;	GO:0030170|pyridoxal phosphate binding;GO:0008483|transaminase activity;	K16871	POP2; 4-aminobutyrate---pyruvate transaminase [EC:2.6.1.96]
BD vs WD	gene14973	LOC102606442	1.32604	0.00472324	0.0373471	up	yes	pfam00933	Glyco_hydro_3	Glycosyl hydrolase family 3 N terminal domain.	GO:0005975|carbohydrate metabolic process;GO:0010214|seed coat development;	GO:0048046|apoplast;GO:0009505|plant-type cell wall;GO:0005578|proteinaceous extracellular matrix;	GO:0046556|alpha-L-arabinofuranosidase activity;	.	.
BD vs WD	gene15039	LOC102603292	1.35589	0.000105731	0.00235614	up	yes	pfam01490	Aa_trans	Transmembrane amino acid transporter protein. This transmembrane region is found in many amino acid transporters including UNC-47 and MTR. UNC-47 encodes a vesicular amino butyric acid (GABA) transporter, (VGAT). UNC-47 is predicted to have 10 transmembrane domains. MTR is a N system amino acid transporter system protein involved in methyltryptophan resistance. Other members of this family includ…	GO:0003333|amino acid transmembrane transport;GO:0006865|amino acid transport;GO:0015803|branched-chain amino acid transport;GO:0098655|cation transmembrane transport;GO:0006812|cation transport;GO:0006868|glutamine transport;GO:1902475|L-alpha-amino acid transmembrane transport;GO:0015807|L-amino acid transport;GO:0015804|neutral amino acid transport;GO:0015828|tyrosine transport;GO:0007034|vacu…	GO:0000324|fungal-type vacuole;GO:0000329|fungal-type vacuole membrane;GO:0016021|integral component of membrane;	GO:0015186|L-glutamine transmembrane transporter activity;GO:0015188|L-isoleucine transmembrane transporter activity;GO:0005302|L-tyrosine transmembrane transporter activity;	K15015	SLC32A, VGAT; solute carrier family 32 (vesicular inhibitory amino acid transporter)
BD vs WD	gene15063	LOC102583094	1.30075	0.000509739	0.00778609	up	yes	pfam03106	WRKY	WRKY DNA -binding domain.	GO:0010055|atrichoblast differentiation;GO:0048527|lateral root development;GO:0000122|negative regulation of transcription from RNA polymerase II promoter;GO:0043620|regulation of DNA-templated transcription in response to stress;GO:0032107|regulation of response to nutrient levels;GO:0006351|transcription, DNA-templated;	GO:0005634|nucleus;	GO:0001046|core promoter sequence-specific DNA binding;GO:0003700|transcription factor activity, sequence-specific DNA binding;GO:0044212|transcription regulatory region DNA binding;	.	.
BD vs WD	gene15074	LOC102585391	1.01156	1.72857e-06	0.000100129	up	yes	pfam12698	ABC2_membrane_3	ABC-2 family transporter protein. This family is related to the ABC-2 membrane transporter family pfam01061.	.	.	.	.	.
BD vs WD	gene15081	LOC102587294	1.01219	5.51911e-05	0.00144616	up	yes	pfam03924	CHASE	CHASE domain. This domain is found in the extracellular portion of receptor-like proteins - such as serine/threonine kinases and adenylyl cyclases. Predicted to be a ligand binding domain.	GO:0071215|cellular response to abscisic acid stimulus;GO:0070417|cellular response to cold;GO:0016036|cellular response to phosphate starvation;GO:0071329|cellular response to sucrose stimulus;GO:0009736|cytokinin-activated signaling pathway;GO:0042742|defense response to bacterium;GO:0010150|leaf senescence;GO:0010105|negative regulation of ethylene-activated signaling pathway;GO:0034757|negati…	GO:0005783|endoplasmic reticulum;GO:0005789|endoplasmic reticulum membrane;GO:0016021|integral component of membrane;GO:0005886|plasma membrane;	GO:0009884|cytokinin receptor activity;GO:0009927|histidine phosphotransfer kinase activity;GO:0000156|phosphorelay response regulator activity;GO:0000155|phosphorelay sensor kinase activity;GO:0004673|protein histidine kinase activity;GO:0043424|protein histidine kinase binding;	K14489	AHK2_3_4; arabidopsis histidine kinase 2/3/4 (cytokinin receptor) [EC:2.7.13.3]
BD vs WD	gene15095	LOC102590665	1.2523	2.50306e-09	5.42913e-07	up	yes	pfam01753	zf-MYND	MYND finger.	GO:0016567|protein ubiquitination;	GO:0005634|nucleus;	.	.	.
BD vs WD	gene15158	LOC102580634	1.04159	0.00016282	0.00327333	up	yes	pfam03650	MPC	Uncharacterized protein family (UPF0041).	GO:0044237|cellular metabolic process;GO:0006850|mitochondrial pyruvate transport;GO:0006090|pyruvate metabolic process;GO:0044281|small molecule metabolic process;	GO:0016021|integral component of membrane;GO:0005743|mitochondrial inner membrane;GO:0005739|mitochondrion;	GO:0050833|pyruvate transmembrane transporter activity;	.	.
BD vs WD	gene15159	LOC102581207	1.56525	9.30882e-11	3.02863e-08	up	yes	pfam02042	RWP-RK	RWP-RK domain. This domain is named RWP-RK after a conserved motif at the C terminus of the presumed domain. The domain is found in algal minus dominance proteins as well as plant proteins involved in nitrogen-controlled development.	GO:0042128|nitrate assimilation;GO:0010167|response to nitrate;GO:0009414|response to water deprivation;GO:0010118|stomatal movement;GO:0006351|transcription, DNA-templated;	GO:0005634|nucleus;	GO:0003677|DNA binding;GO:0003700|transcription factor activity, sequence-specific DNA binding;	.	.
BD vs WD	gene15218	LOC102597104	2.16716	0.00225008	0.0222512	up	yes	pfam13178	DUF4005	Protein of unknown function (DUF4005). This is a C-terminal region of plant IQ-containing putative calmodulin-binding proteins.	.	.	.	.	.
BD vs WD	gene15327	LOC102582311	1.12969	4.9894e-13	3.35856e-10	up	yes	pfam04981	NMD3	NMD3 family. The NMD3 protein is involved in nonsense mediated mRNA decay. This amino terminal region contains four conserved CXXC motifs that could be metal binding. NMD3 is involved in export of the 60S ribosomal subunit is mediated by the adapter protein Nmd3p in a Crm1p-dependent pathway.	GO:0015031|protein transport;GO:0000055|ribosomal large subunit export from nucleus;	GO:0005829|cytosol;GO:0005654|nucleoplasm;GO:0005634|nucleus;	GO:0043023|ribosomal large subunit binding;	K07562	NMD3; nonsense-mediated mRNA decay protein 3
BD vs WD	gene15364	LOC102582312	1.13621	0.00658523	0.0468478	up	yes	pfam12796	Ank_2	Ankyrin repeats (3 copies).	GO:0071805|potassium ion transmembrane transport;GO:0006813|potassium ion transport;GO:0042391|regulation of membrane potential;	GO:0005887|integral component of plasma membrane;	GO:0015271|outward rectifier potassium channel activity;	.	.
BD vs WD	gene15397	LOC102586619	1.39602	2.53053e-14	2.3523e-11	up	yes	pfam00240	ubiquitin	Ubiquitin family. This family contains a number of ubiquitin-like proteins: SUMO (smt3 homologue) Nedd8, Elongin B, Rub1, and Parkin. A number of them are thought to carry a distinctive five-residue motif termed the proteasome-interacting motif (PIM), which may have a biologically significant role in protein delivery to proteasomes and recruitment of proteasomes to transcription sites.	.	GO:0005737|cytoplasm;GO:0005634|nucleus;	.	.	.
BD vs WD	gene15457	LOC102604977	1.1751	2.1426e-06	0.000118487	up	yes	pfam00183	HSP90	Hsp90 protein.	GO:0006457|protein folding;GO:0006950|response to stress;	GO:0005737|cytoplasm;	GO:0005524|ATP binding;	K04079	htpG, HSP90A; molecular chaperone HtpG
BD vs WD	gene1550	LOC102595370	1.46437	5.16554e-05	0.00137913	up	yes	pfam14541	TAXi_C	Xylanase inhibitor C-terminal. The N- and C-termini of the members of this family are jointly necessary for creating the catalytic pocket necessary for cleaving xylasnase. Phytopathogens produce xylanase that destroys plant cells, so its destruction through proteolysis is vital for plant-survival.	.	.	GO:0004190|aspartic-type endopeptidase activity;GO:0042802|identical protein binding;GO:0045735|nutrient reservoir activity;	.	.
BD vs WD	gene15578	LOC102591811	1.15717	4.70829e-09	9.2839e-07	up	yes	pfam01227	GTP_cyclohydroI	GTP cyclohydrolase I. This family includes GTP cyclohydrolase enzymes and a family of related bacterial proteins.	GO:0035998|7,8-dihydroneopterin 3'-triphosphate biosynthetic process;GO:0006729|tetrahydrobiopterin biosynthetic process;GO:0046654|tetrahydrofolate biosynthetic process;	GO:0005737|cytoplasm;	GO:0005525|GTP binding;GO:0003934|GTP cyclohydrolase I activity;GO:0046872|metal ion binding;GO:0042803|protein homodimerization activity;	K01495	GCH1, folE; GTP cyclohydrolase I [EC:3.5.4.16]
BD vs WD	gene156	LOC102582555	1.25621	5.18883e-05	0.001381	up	yes	pfam03479	DUF296	Domain of unknown function (DUF296). This putative domain is found in proteins that contain AT-hook motifs pfam02178, which strongly suggests a DNA-binding function for the proteins as a whole. There are three highly conserved histidine residues, eg at 117, 119 and 133 in Reut_B5223, which should be a structurally conserved metal-binding unit, based on structural comparison with known metal-bindi…	GO:0006325|chromatin organization;GO:0009908|flower development;GO:0045087|innate immune response;GO:0010150|leaf senescence;GO:0045824|negative regulation of innate immune response;GO:0009640|photomorphogenesis;GO:0006355|regulation of transcription, DNA-templated;GO:0006351|transcription, DNA-templated;GO:0010228|vegetative to reproductive phase transition of meristem;	GO:0005634|nucleus;	GO:0003680|AT DNA binding;GO:0003690|double-stranded DNA binding;GO:0042393|histone binding;GO:0043621|protein self-association;	.	.
BD vs WD	gene15632	LOC102587297	1.17606	0.000920302	0.0118318	up	yes	pfam02141	DENN	DENN (AEX-3) domain. DENN (after differentially expressed in neoplastic vs normal cells) is a domain which occurs in several proteins involved in Rab- mediated processes or regulation of MAPK signalling pathways.	GO:0043547|positive regulation of GTPase activity;	GO:0016021|integral component of membrane;	GO:0017112|Rab guanyl-nucleotide exchange factor activity;	.	.
BD vs WD	gene15655	LOC102587616	1.93725	0.000216554	0.00410025	up	yes	pfam00063	Myosin_head	Myosin head (motor domain).	GO:0030048|actin filament-based movement;	GO:0005737|cytoplasm;GO:0016459|myosin complex;	GO:0005524|ATP binding;GO:0003774|motor activity;	.	.
BD vs WD	gene15656	LOC102587940	1.21405	3.57772e-07	2.81665e-05	up	yes	pfam14215	bHLH-MYC_N	bHLH-MYC and R2R3-MYB transcription factors N-terminal. This is the N-terminal region of a family of MYB and MYC transcription factors. The DNA-binding HLH domain is further downstream, pfam00010. Members of the MYB and MYC family regulate the biosynthesis of phenylpropanoids in several plant species (DOI:10.1007/s11295-009-0232-y).	GO:0006355|regulation of transcription, DNA-templated;GO:0006351|transcription, DNA-templated;	GO:0005634|nucleus;	GO:0003677|DNA binding;GO:0003700|transcription factor activity, sequence-specific DNA binding;	.	.
BD vs WD	gene15664	LOC102590325	1.23319	1.47596e-06	8.78423e-05	up	yes	pfam12937	F-box-like	F-box-like. This is an F-box-like family.	GO:0009793|embryo development ending in seed dormancy;GO:0055047|generative cell mitosis;GO:0009555|pollen development;GO:0016567|protein ubiquitination;GO:0031146|SCF-dependent proteasomal ubiquitin-dependent protein catabolic process;GO:0048316|seed development;	GO:0001673|male germ cell nucleus;GO:0019005|SCF ubiquitin ligase complex;	.	.	.
BD vs WD	gene15941	LOC102599941	1.11191	2.80842e-10	7.72159e-08	up	yes	pfam03145	Sina	Seven in absentia protein family. The seven in absentia (sina) gene was first identified in Drosophila. The Drosophila Sina protein is essential for the determination of the R7 pathway in photoreceptor cell development: the loss of functional Sina results in the transformation of the R7 precursor cell to a non- neuronal cell type. The Sina protein contains an N-terminal RING finger domain pfam000…	GO:0007275|multicellular organismal development;GO:0006511|ubiquitin-dependent protein catabolic process;	GO:0005737|cytoplasm;GO:0005634|nucleus;	GO:0016874|ligase activity;GO:0004842|ubiquitin-protein transferase activity;GO:0008270|zinc ion binding;	K04506	SIAH1; E3 ubiquitin-protein ligase SIAH1 [EC:2.3.2.27]
BD vs WD	gene16073	LOC102595669	1.12094	3.20705e-06	0.000164589	up	yes	pfam08240	ADH_N	Alcohol dehydrogenase GroES-like domain. This is the catalytic domain of alcohol dehydrogenases. Many of them contain an inserted zinc binding domain. This domain has a GroES-like structure.	.	.	GO:0046029|mannitol dehydrogenase activity;GO:0008270|zinc ion binding;	.	.
BD vs WD	gene16074	LOC102596010	1.10339	0.000475689	0.0074228	up	yes	pfam08240	ADH_N	Alcohol dehydrogenase GroES-like domain. This is the catalytic domain of alcohol dehydrogenases. Many of them contain an inserted zinc binding domain. This domain has a GroES-like structure.	.	.	GO:0046029|mannitol dehydrogenase activity;GO:0008270|zinc ion binding;	.	.
BD vs WD	gene16134	LOC102583640	1.65886	3.44674e-06	0.000171643	up	yes	pfam01554	MatE	MatE. The MatE domain	GO:0009813|flavonoid biosynthetic process;GO:1902600|hydrogen ion transmembrane transport;GO:0010231|maintenance of seed dormancy;GO:0010023|proanthocyanidin biosynthetic process;	GO:0016021|integral component of membrane;GO:0009705|plant-type vacuole membrane;	GO:0015238|drug transmembrane transporter activity;GO:0015299|solute:proton antiporter activity;GO:0022857|transmembrane transporter activity;	K03327	TC.MATE, SLC47A, norM, mdtK, dinF; multidrug resistance protein, MATE family
BD vs WD	gene16197	LOC102598742	1.48239	8.79073e-05	0.00204047	up	yes	pfam00759	Glyco_hydro_9	Glycosyl hydrolase family 9.	GO:0071555|cell wall organization;GO:0030245|cellulose catabolic process;	GO:0016021|integral component of membrane;	GO:0008810|cellulase activity;	.	.
BD vs WD	gene16217	LOC102606326	1.11588	0.00197272	0.020343	up	yes	pfam01161	PBP	Phosphatidylethanolamine-binding protein.	GO:0030154|cell differentiation;GO:0009908|flower development;GO:0010229|inflorescence development;GO:0009909|regulation of flower development;GO:0048510|regulation of timing of transition from vegetative to reproductive phase;GO:0048572|short-day photoperiodism;GO:0048575|short-day photoperiodism, flowering;	GO:0005737|cytoplasm;GO:0005634|nucleus;	GO:0008429|phosphatidylethanolamine binding;	K16223	FT; protein FLOWERING LOCUS T
BD vs WD	gene16310	LOC107061655	1.11908	0.00161083	0.0175083	up	yes	pfam00067	p450	Cytochrome P450. Cytochrome P450s are haem-thiolate proteins involved in the oxidative degradation of various compounds. They are particularly well known for their role in the degradation of environmental toxins and mutagens. They can be divided into 4 classes, according to the method by which electrons from NAD(P)H are delivered to the catalytic site. Sequence conservation is relatively low with…	.	GO:0005789|endoplasmic reticulum membrane;GO:0016021|integral component of membrane;	GO:0020037|heme binding;GO:0005506|iron ion binding;GO:0050593|N-methylcoclaurine 3'-monooxygenase activity;	.	.
BD vs WD	gene16361	LOC102602960	1.0431	0.000991244	0.0124438	up	yes	pfam07107	WI12	Wound-induced protein WI12. This family consists of several plant wound-induced protein sequences related to WI12 from Mesembryanthemum crystallinum. Wounding, methyl jasmonate, and pathogen infection is known to induce local WI12 expression. WI12 expression is also thought to be developmentally controlled in the placenta and developing seeds. WI12 preferentially accumulates in the cell wall and …	.	.	.	.	.
BD vs WD	gene16436	LOC102596338	1.55195	3.14343e-08	4.17434e-06	up	yes	pfam03638	TCR	Tesmin/TSO1-like CXC domain, cysteine-rich domain. This family includes proteins that have two copies of a cysteine rich motif as follows: C-X-C-X4-C-X3-YC-X-C-X6-C-X3-C-X-C-X2-C. The family includes Tesmin and TSO1. This family is called a CXC domain in.	GO:0007275|multicellular organismal development;GO:0006355|regulation of transcription, DNA-templated;	GO:0005634|nucleus;	GO:0046872|metal ion binding;GO:0003700|transcription factor activity, sequence-specific DNA binding;	.	.
BD vs WD	gene16447	LOC102598967	1.03366	2.12132e-09	4.7598e-07	up	yes	pfam00069	Pkinase	Protein kinase domain.	GO:0006897|endocytosis;GO:0018105|peptidyl-serine phosphorylation;GO:0008360|regulation of cell shape;GO:0016055|Wnt signaling pathway;	GO:0005737|cytoplasm;GO:0009506|plasmodesma;	GO:0005524|ATP binding;GO:0004674|protein serine/threonine kinase activity;	K02218	CSNK1, CK1; casein kinase 1 [EC:2.7.11.1]
BD vs WD	gene16454	LOC102602074	2.21367	0.0043247	0.0351029	up	yes	pfam00083	Sugar_tr	Sugar (and other) transporter.	GO:0046323|glucose import;GO:0035428|hexose transmembrane transport;GO:0015992|proton transport;	GO:0005887|integral component of plasma membrane;GO:0005886|plasma membrane;	GO:0005355|glucose transmembrane transporter activity;GO:0005351|sugar:proton symporter activity;	.	.
BD vs WD	gene16485	LOC102581550	2.06186	0.00546982	0.0415082	up	yes	pfam05153	DUF706	Family of unknown function (DUF706). Family of uncharacterized eukaryotic function. Some members have a described putative function, but a common theme is not evident.	GO:0019310|inositol catabolic process;GO:0019853|L-ascorbic acid biosynthetic process;	GO:0005737|cytoplasm;	GO:0050113|inositol oxygenase activity;GO:0005506|iron ion binding;	K00469	MIOX; inositol oxygenase [EC:1.13.99.1]
BD vs WD	gene16486	LOC102604427	1.46205	4.42037e-07	3.35759e-05	up	yes	pfam06837	Fijivirus_P9-2	Fijivirus P9-2 protein. This family consists of several Fijivirus specific P9-2 proteins from Rice black streaked dwarf virus (RBSDV) and Fiji disease virus. The function of this family is unknown.	GO:0006355|regulation of transcription, DNA-templated;	GO:0005886|plasma membrane;	GO:0003677|DNA binding;GO:0046872|metal ion binding;GO:0003700|transcription factor activity, sequence-specific DNA binding;	.	.
BD vs WD	gene16511	LOC102577888	2.7195	0.000125706	0.00268479	up	yes	pfam09265	Cytokin-bind	Cytokinin dehydrogenase 1, FAD and cytokinin binding. Members of this family adopt an alpha+beta sandwich structure with an antiparallel beta-sheet, in a ferredoxin-like fold. They are predominantly found in plant cytokinin dehydrogenase 1, where they are capable of binding both FAD and cytokinin substrates. The substrate displays a 'plug-into-socket' binding mode that seals the catalytic site an…	GO:0009823|cytokinin catabolic process;	GO:0005783|endoplasmic reticulum;GO:0005773|vacuole;	GO:0019139|cytokinin dehydrogenase activity;GO:0050660|flavin adenine dinucleotide binding;GO:0008131|primary amine oxidase activity;GO:0008762|UDP-N-acetylmuramate dehydrogenase activity;	K00279	CKX; cytokinin dehydrogenase [EC:1.5.99.12]
BD vs WD	gene16632	LOC102581551	1.68972	0.000662295	0.00940406	up	yes	pfam13414	TPR_11	TPR repeat.	GO:0030154|cell differentiation;GO:0002088|lens development in camera-type eye;GO:0007517|muscle organ development;	GO:0005829|cytosol;	.	.	.
BD vs WD	gene16675	LOC102601174	1.39594	1.27223e-05	0.000480373	up	yes	pfam00201	UDPGT	UDP-glucoronosyl and UDP-glucosyl transferase.	.	.	GO:0047893|flavonol 3-O-glucosyltransferase activity;	.	.
BD vs WD	gene16679	LOC102602182	1.14932	2.50237e-05	0.000817522	up	yes	pfam00201	UDPGT	UDP-glucoronosyl and UDP-glucosyl transferase.	.	.	GO:0016758|transferase activity, transferring hexosyl groups;	.	.
BD vs WD	gene16684	LOC102594683	1.65158	5.48592e-05	0.00144133	up	yes	pfam00201	UDPGT	UDP-glucoronosyl and UDP-glucosyl transferase.	.	.	GO:0016758|transferase activity, transferring hexosyl groups;	.	.
BD vs WD	gene16697	LOC102579553	2.46076	0.00602703	0.0442644	up	yes	pfam00067	p450	Cytochrome P450. Cytochrome P450s are haem-thiolate proteins involved in the oxidative degradation of various compounds. They are particularly well known for their role in the degradation of environmental toxins and mutagens. They can be divided into 4 classes, according to the method by which electrons from NAD(P)H are delivered to the catalytic site. Sequence conservation is relatively low with…	.	GO:0016021|integral component of membrane;	GO:0020037|heme binding;GO:0005506|iron ion binding;GO:0004497|monooxygenase activity;GO:0016705|oxidoreductase activity, acting on paired donors, with incorporation or reduction of molecular oxygen;	.	.
BD vs WD	gene16801	LOC102586402	1.86403	2.04032e-06	0.000113473	up	yes	pfam05212	DUF707	Protein of unknown function (DUF707). This family consists of several uncharacterized proteins from Arabidopsis thaliana.	.	.	.	.	.
BD vs WD	gene16825	LOC102593595	2.28083	0.00091741	0.0118095	up	yes	pfam07714	Pkinase_Tyr	Protein tyrosine kinase.	.	GO:0005886|plasma membrane;	GO:0005524|ATP binding;GO:0004674|protein serine/threonine kinase activity;	.	.
BD vs WD	gene16902	LOC102592480	1.5905	5.12954e-05	0.00137546	up	yes	pfam00197	Kunitz_legume	Trypsin and protease inhibitor.	.	.	GO:0004866|endopeptidase inhibitor activity;	.	.
BD vs WD	gene16991	LOC107061761	1.58501	6.14347e-06	0.000267277	up	yes	pfam00249	Myb_DNA-binding	Myb-like DNA-binding domain. This family contains the DNA binding domains from Myb proteins, as well as the SANT domain family.	GO:0006334|nucleosome assembly;GO:0009737|response to abscisic acid;GO:0009733|response to auxin;GO:0046686|response to cadmium ion;GO:0009723|response to ethylene;GO:0009739|response to gibberellin;GO:0009753|response to jasmonic acid;GO:0009751|response to salicylic acid;GO:0009651|response to salt stress;GO:0031627|telomeric loop formation;GO:0006351|transcription, DNA-templated;	GO:0000785|chromatin;GO:0000784|nuclear chromosome, telomeric region;GO:0005730|nucleolus;GO:0000786|nucleosome;GO:0005634|nucleus;	GO:0003691|double-stranded telomeric DNA binding;GO:0042803|protein homodimerization activity;GO:0003700|transcription factor activity, sequence-specific DNA binding;	K09422	MYBP; myb proto-oncogene protein, plant
BD vs WD	gene17051	LOC102578340	1.37572	0.00108901	0.0132949	up	yes	pfam00300	His_Phos_1	Histidine phosphatase superfamily (branch 1). The histidine phosphatase superfamily is so named because catalysis centres on a conserved His residue that is transiently phosphorylated during the catalytic cycle. Other conserved residues contribute to a 'phosphate pocket' and interact with the phospho group of substrate before, during and after its transfer to the His residue. Structure and sequen…	GO:0006094|gluconeogenesis;GO:0006096|glycolytic process;	.	GO:0046538|2,3-bisphosphoglycerate-dependent phosphoglycerate mutase activity;	K01834	PGAM, gpmA; 2,3-bisphosphoglycerate-dependent phosphoglycerate mutase [EC:5.4.2.11]
BD vs WD	gene17129	LOC102586841	1.09262	0.00216938	0.0216838	up	yes	pfam13237	Fer4_10	4Fe-4S dicluster domain. This family includes proteins containing domains which bind to iron-sulfur clusters. Members include bacterial ferredoxins, various dehydrogenases, and various reductases. The structure of the domain is an alpha-antiparallel beta sandwich.	GO:0009793|embryo development ending in seed dormancy;GO:0016567|protein ubiquitination;	.	.	.	.
BD vs WD	gene17167	LOC102595783	1.52099	0.000893979	0.0116188	up	yes	pfam03641	Lysine_decarbox	Possible lysine decarboxylase. The members of this family share a highly conserved motif PGGXGTXXE that is probably functionally important. This family includes proteins annotated as lysine decarboxylases, although the evidence for this is not clear.	GO:0009691|cytokinin biosynthetic process;	GO:0005829|cytosol;GO:0005634|nucleus;	GO:0016799|hydrolase activity, hydrolyzing N-glycosyl compounds;GO:0042803|protein homodimerization activity;	.	.
BD vs WD	gene17173	LOC102599836	2.01261	0.00199657	0.0205132	up	yes	pfam13855	LRR_8	Leucine rich repeat.	GO:0009755|hormone-mediated signaling pathway;GO:0046777|protein autophosphorylation;	GO:0016021|integral component of membrane;GO:0005886|plasma membrane;GO:0009506|plasmodesma;	GO:0004672|protein kinase activity;	.	.
BD vs WD	gene17425	LOC102591579	1.11152	0.000286851	0.00509056	up	yes	pfam04520	Senescence_reg	Senescence regulator. This protein regulates the expression of proteins associated with leaf senescence in plants.	.	.	.	.	.
BD vs WD	gene17426	LOC102591925	1.17623	8.77417e-07	5.92666e-05	up	yes	pfam01687	Flavokinase	Riboflavin kinase. This family represents the C-terminal region of the bifunctional riboflavin biosynthesis protein known as RibC in Bacillus subtilis. The RibC protein from Bacillus subtilis has both flavokinase and flavin adenine dinucleotide synthetase (FAD-synthetase) activities. RibC plays an essential role in the flavin metabolizm. This domain is thought to have kinase activity.	.	.	.	.	.
BD vs WD	gene17465	LOC102588920	2.46269	1.04068e-08	1.83018e-06	up	yes	pfam00403	HMA	Heavy-metal-associated domain.	GO:0006825|copper ion transport;	GO:0000785|chromatin;GO:0005829|cytosol;	GO:0046872|metal ion binding;	K07213	ATOX1, ATX1, copZ, golB; copper chaperone
BD vs WD	gene17609	LOC102592933	1.04081	4.93153e-08	6.13175e-06	up	yes	pfam00847	AP2	AP2 domain. This 60 amino acid residue domain can bind to DNA and is found in transcription factor proteins.	GO:0006952|defense response;GO:0009873|ethylene-activated signaling pathway;GO:0009867|jasmonic acid mediated signaling pathway;GO:0006351|transcription, DNA-templated;	GO:0005634|nucleus;	GO:0003677|DNA binding;GO:0003700|transcription factor activity, sequence-specific DNA binding;	K14516	ERF1; ethylene-responsive transcription factor 1
BD vs WD	gene17614	LOC102594250	1.52953	4.78578e-06	0.000221382	up	yes	pfam11029	DAZAP2	DAZ associated protein 2 (DAZAP2). DAZ associated protein 2 has a highly conserved sequence throughout evolution including a conserved polyproline region and several SH2/SH3 binding sites. It occurs as a single copy gene with a four-exon organisation and is located on chromosome 12. It encodes a ubiquitously expressed protein and binds to DAZ and DAZL1 through DAZ repeats.	GO:0006355|regulation of transcription, DNA-templated;GO:0006351|transcription, DNA-templated;	GO:0005634|nucleus;	GO:0003677|DNA binding;GO:0003700|transcription factor activity, sequence-specific DNA binding;	.	.
BD vs WD	gene17639	LOC102598861	1.5257	2.24494e-05	0.000754441	up	yes	pfam03171	2OG-FeII_Oxy	2OG-Fe(II) oxygenase superfamily. This family contains members of the 2-oxoglutarate (2OG) and Fe(II)-dependent oxygenase superfamily. This family includes the C-terminal of prolyl 4-hydroxylase alpha subunit. The holoenzyme has the activity EC:1.14.11.2 catalyzing the reaction: Procollagen L-proline + 2-oxoglutarate + O2 <=> procollagen trans- 4-hydroxy-L-proline + succinate + CO2. The full enzy…	GO:0009693|ethylene biosynthetic process;GO:0009835|fruit ripening;	.	GO:0031418|L-ascorbic acid binding;GO:0046872|metal ion binding;GO:0016706|oxidoreductase activity, acting on paired donors, with incorporation or reduction of molecular oxygen, 2-oxoglutarate as one donor, and incorporation of one atom each of oxygen into both donors;	.	.
BD vs WD	gene17646	LOC102599512	1.67665	0.00714687	0.049682	up	yes	pfam00072	Response_reg	Response regulator receiver domain. This domain receives the signal from the sensor partner in bacterial two-component systems. It is usually found N-terminal to a DNA binding effector domain.	GO:0009873|ethylene-activated signaling pathway;GO:0010105|negative regulation of ethylene-activated signaling pathway;GO:0018106|peptidyl-histidine phosphorylation;GO:0000160|phosphorelay signal transduction system;GO:0023014|signal transduction by protein phosphorylation;	GO:0005783|endoplasmic reticulum;GO:0005789|endoplasmic reticulum membrane;GO:0016021|integral component of membrane;	GO:0005524|ATP binding;GO:0051740|ethylene binding;GO:0009927|histidine phosphotransfer kinase activity;GO:0046872|metal ion binding;GO:0000156|phosphorelay response regulator activity;GO:0000155|phosphorelay sensor kinase activity;GO:0004674|protein serine/threonine kinase activity;GO:0004872|receptor activity;	K14509	ETR, ERS; ethylene receptor [EC:2.7.13.-]
BD vs WD	gene17649	LOC102600941	1.01288	0.000721804	0.00995034	up	yes	pfam05003	DUF668	Protein of unknown function (DUF668). Uncharacterized plant protein.	.	.	.	.	.
BD vs WD	gene17684	LOC107057662	1.44659	1.09947e-06	6.99114e-05	up	yes	pfam02798	GST_N	Glutathione S-transferase, N-terminal domain. Function: conjugation of reduced glutathione to a variety of targets. Also included in the alignment, but are not GSTs: * S-crystallins from squid. Similarity to GST previously noted. * Eukaryotic elongation factors 1-gamma. Not known to have GST activity; similarity not previously recognized. * HSP26 family of stress-related proteins. including auxin…	GO:0006952|defense response;	.	GO:0004364|glutathione transferase activity;	K00799	GST, gst; glutathione S-transferase [EC:2.5.1.18]
BD vs WD	gene17725	LOC102604316	1.1609	0.000248401	0.00457457	up	yes	pfam08006	DUF1700	Protein of unknown function (DUF1700). This family contains many hypothetical bacterial proteins and two putative membrane proteins.	.	.	.	.	.
BD vs WD	gene17923	LOC102582995	1.73098	1.92246e-07	1.73649e-05	up	yes	pfam02365	NAM	No apical meristem (NAM) protein. This is a family of no apical meristem (NAM) proteins these are plant development proteins. Mutations in NAM result in the failure to develop a shoot apical meristem in petunia embryos. NAM is indicated as having a role in determining positions of meristems and primordial. One member of this family NAP (NAC-like, activated by AP3/PI) is encoded by the target gene…	GO:0006351|transcription, DNA-templated;	GO:0005634|nucleus;	GO:0003677|DNA binding;GO:0003700|transcription factor activity, sequence-specific DNA binding;	.	.
BD vs WD	gene1796	LOC102584008	1.14392	5.11957e-07	3.75711e-05	up	yes	pfam00403	HMA	Heavy-metal-associated domain.	.	.	.	.	.
BD vs WD	gene17960	LOC102591367	1.31142	0.000262909	0.00477418	up	yes	pfam00106	adh_short	short chain dehydrogenase. This family contains a wide variety of dehydrogenases.	.	.	GO:0016491|oxidoreductase activity;	.	.
BD vs WD	gene18009	LOC102589042	1.30749	3.08928e-07	2.50232e-05	up	yes	pfam00847	AP2	AP2 domain. This 60 amino acid residue domain can bind to DNA and is found in transcription factor proteins.	GO:0009873|ethylene-activated signaling pathway;GO:0006351|transcription, DNA-templated;	GO:0005634|nucleus;	GO:0003677|DNA binding;GO:0003700|transcription factor activity, sequence-specific DNA binding;	.	.
BD vs WD	gene18030	LOC102577461	1.30616	7.8468e-05	0.00188143	up	yes	pfam00170	bZIP_1	bZIP transcription factor. The Pfam entry includes the basic region and the leucine zipper region.	GO:0009738|abscisic acid-activated signaling pathway;GO:0006351|transcription, DNA-templated;	GO:0005634|nucleus;	GO:0043565|sequence-specific DNA binding;GO:0003700|transcription factor activity, sequence-specific DNA binding;	.	.
BD vs WD	gene1811	LOC102588623	1.04836	5.95009e-05	0.00152831	up	yes	pfam01576	Myosin_tail_1	Myosin tail. The myosin molecule is a multi-subunit complex made up of two heavy chains and four light chains it is a fundamental contractile protein found in all eukaryote cell types. This family consists of the coiled-coil myosin heavy chain tail region. The coiled-coil is composed of the tail from two molecules of myosin. These can then assemble into the macromolecular thick filament. The coil…	GO:0007030|Golgi organization;	GO:0005794|Golgi apparatus;	.	.	.
BD vs WD	gene18162	LOC102586182	1.60255	0.00546659	0.0415082	up	yes	pfam00009	GTP_EFTU	Elongation factor Tu GTP binding domain. This domain contains a P-loop motif, also found in several other families such as pfam00071, pfam00025 and pfam00063. Elongation factor Tu consists of three structural domains, this plus two C-terminal beta barrel domains.	.	.	GO:0005525|GTP binding;GO:0003924|GTPase activity;GO:0003743|translation initiation factor activity;	K11419	SUV39H, CLR4; histone-lysine N-methyltransferase SUV39H [EC:2.1.1.43]
BD vs WD	gene1824	LOC102592726	1.13116	0.000164557	0.00330146	up	yes	pfam00646	F-box	F-box domain. This domain is approximately 50 amino acids long, and is usually found in the N-terminal half of a variety of proteins. Two motifs that are commonly found associated with the F-box domain are the leucine rich repeats (LRRs; pfam00560 and pfam07723) and the WD repeat (pfam00400). The F-box domain has a role in mediating protein-protein interactions in a variety of contexts, such as p…	GO:0031571|mitotic G1 DNA damage checkpoint;GO:0048513|organ development;GO:0031146|SCF-dependent proteasomal ubiquitin-dependent protein catabolic process;	GO:0019005|SCF ubiquitin ligase complex;	GO:0004842|ubiquitin-protein transferase activity;	.	.
BD vs WD	gene18295	LOC102600511	2.09456	1.18884e-17	3.31533e-14	up	yes	pfam00445	Ribonuclease_T2	Ribonuclease T2 family.	.	GO:0005618|cell wall;GO:0005615|extracellular space;	GO:0033897|ribonuclease T2 activity;GO:0003723|RNA binding;	K01166	E3.1.27.1; ribonuclease T2 [EC:3.1.27.1]
BD vs WD	gene18296	LOC102600839	1.59778	0.000105686	0.00235614	up	yes	pfam00445	Ribonuclease_T2	Ribonuclease T2 family.	.	GO:0005737|cytoplasm;	GO:0033897|ribonuclease T2 activity;GO:0003723|RNA binding;	K01166	E3.1.27.1; ribonuclease T2 [EC:3.1.27.1]
BD vs WD	gene18318	NAC2	1.79286	1.08834e-06	6.94297e-05	up	yes	pfam02365	NAM	No apical meristem (NAM) protein. This is a family of no apical meristem (NAM) proteins these are plant development proteins. Mutations in NAM result in the failure to develop a shoot apical meristem in petunia embryos. NAM is indicated as having a role in determining positions of meristems and primordial. One member of this family NAP (NAC-like, activated by AP3/PI) is encoded by the target gene…	GO:0009908|flower development;GO:0009835|fruit ripening;GO:0010150|leaf senescence;GO:0009825|multidimensional cell growth;GO:0006351|transcription, DNA-templated;	GO:0005634|nucleus;	GO:0003677|DNA binding;GO:0003700|transcription factor activity, sequence-specific DNA binding;	.	.
BD vs WD	gene1842	LOC102598884	1.28658	4.96529e-07	3.67149e-05	up	yes	pfam00153	Mito_carr	Mitochondrial carrier protein.	GO:0006828|manganese ion transport;GO:1901562|response to paraquat;	GO:0016021|integral component of membrane;GO:0005743|mitochondrial inner membrane;GO:0005739|mitochondrion;	GO:0016530|metallochaperone activity;GO:0005215|transporter activity;	K15119	SLC25A39_40; solute carrier family 25, member 39/40
BD vs WD	gene18427	LOC102585966	1.18109	1.24866e-08	2.08334e-06	up	yes	pfam00144	Beta-lactamase	Beta-lactamase. This family appears to be distantly related to pfam00905 and PF00768 D-alanyl-D-alanine carboxypeptidase.	.	GO:0005576|extracellular region;	GO:0005524|ATP binding;GO:0004674|protein serine/threonine kinase activity;	K08869	ADCK, ABC1; aarF domain-containing kinase
BD vs WD	gene18559	LOC102599404	1.60248	0.000547237	0.0082364	up	yes	pfam00642	zf-CCCH	Zinc finger C-x8-C-x5-C-x3-H type (and similar).	GO:0006355|regulation of transcription, DNA-templated;	GO:0005886|plasma membrane;	GO:0003677|DNA binding;GO:0046872|metal ion binding;GO:0003700|transcription factor activity, sequence-specific DNA binding;	.	.
BD vs WD	gene18577	VPE2	1.27823	3.73884e-05	0.00107332	up	yes	pfam01650	Peptidase_C13	Peptidase C13 family. Members of this family are asparaginyl peptidases. The blood fluke parasite Schistosoma mansoni has at least five Clan CA cysteine peptidases in its digestive tract including cathepsins B (2 isoforms), C, F and L. All have been recombinantly expressed as active enzymes, albeit in various stages of activation. In addition, a Clan CD peptidase, termed asparaginyl endopeptidase…	.	.	GO:0008234|cysteine-type peptidase activity;	K01369	LGMN; legumain [EC:3.4.22.34]
BD vs WD	gene18635	LOC102590679	1.10654	4.81349e-05	0.00130687	up	yes	pfam13561	adh_short_C2	Enoyl-(Acyl carrier protein) reductase.	.	.	GO:0016491|oxidoreductase activity;	.	.
BD vs WD	gene18668	LOC102605546	1.01936	0.000411296	0.00665196	up	yes	pfam01398	JAB	JAB1/Mov34/MPN/PAD-1 ubiquitin protease. Members of this family are found in proteasome regulatory subunits, eukaryotic initiation factor 3 (eIF3) subunits and regulators of transcription factors. This family is also known as the MPN domain and PAD-1-like domain, JABP1 domain or JAMM domain. These are metalloenzymes that function as the ubiquitin isopeptidase/ deubiquitinase in the ubiquitin-base…	GO:0006897|endocytosis;GO:0046907|intracellular transport;GO:0090316|positive regulation of intracellular protein transport;GO:0044090|positive regulation of vacuole organization;GO:0071108|protein K48-linked deubiquitination;GO:0070536|protein K63-linked deubiquitination;GO:0015031|protein transport;GO:0007033|vacuole organization;	GO:0016021|integral component of membrane;GO:0005774|vacuolar membrane;	GO:0046872|metal ion binding;GO:0008237|metallopeptidase activity;	K11866	STAMBP, AMSH; STAM-binding protein [EC:3.4.19.12]
BD vs WD	gene1867	LOC102578151	1.35684	0.00236086	0.0230051	up	yes	pfam00501	AMP-binding	AMP-binding enzyme.	GO:0006631|fatty acid metabolic process;	GO:0005794|Golgi apparatus;GO:0005886|plasma membrane;	GO:0005524|ATP binding;GO:0004467|long-chain fatty acid-CoA ligase activity;	K01897	ACSL, fadD; long-chain acyl-CoA synthetase [EC:6.2.1.3]
BD vs WD	gene18711	LOC102588056	1.28426	3.48471e-07	2.76524e-05	up	yes	pfam14724	mit_SMPDase	Mitochondrial-associated sphingomyelin phosphodiesterase. The GO annotation for this family indicates that it is a single-pass membrane protein, and it appears to be found in mitochondrial membranes. Sphingolipids play important roles in regulating cellular responses, and although mitochondria contain sphingolipids, direct regulation of their levels in mitochondria or mitochondria-associated memb…	.	.	.	.	.
BD vs WD	gene18713	LOC102589144	1.76885	1.04858e-06	6.73335e-05	up	yes	pfam01408	GFO_IDH_MocA	Oxidoreductase family, NAD-binding Rossmann fold. This family of enzymes utilize NADP or NAD. This family is called the GFO/IDH/MOCA family in swiss-prot.	GO:0019310|inositol catabolic process;	.	GO:0050112|inositol 2-dehydrogenase activity;	K00010	iolG; myo-inositol 2-dehydrogenase / D-chiro-inositol 1-dehydrogenase [EC:1.1.1.18 1.1.1.369]
BD vs WD	gene18767	LOC102604988	1.71736	0.000127765	0.00271392	up	yes	pfam14547	Hydrophob_seed	Hydrophobic seed protein. This domain has a four-helix bundle structure. It contains four disulfide bonds, of which three function to keep the C- and N-terminal parts of the molecule in place.	GO:0050832|defense response to fungus;GO:0009737|response to abscisic acid;GO:0009409|response to cold;GO:0009651|response to salt stress;	GO:0005576|extracellular region;GO:0009505|plant-type cell wall;	.	.	.
BD vs WD	gene18832	LOC102601967	1.30667	6.3819e-05	0.00160958	up	yes	pfam07859	Abhydrolase_3	alpha/beta hydrolase fold. This catalytic domain is found in a very wide range of enzymes.	GO:0009813|flavonoid biosynthetic process;GO:0009717|isoflavonoid biosynthetic process;GO:0046287|isoflavonoid metabolic process;	.	GO:0033987|2-hydroxyisoflavanone dehydratase activity;GO:0052689|carboxylic ester hydrolase activity;	.	.
BD vs WD	gene18844	LOC102603643	1.31432	1.73125e-07	1.60932e-05	up	yes	pfam00071	Ras	Ras family. Includes sub-families Ras, Rab, Rac, Ral, Ran, Rap Ypt1 and more. Shares P-loop motif with GTP_EFTU, arf and myosin_head. See pfam00009 pfam00025, pfam00063. As regards Rab GTPases, these are important regulators of vesicle formation, motility and fusion. They share a fold in common with all Ras GTPases: this is a six-stranded beta-sheet surrounded by five alpha-helices.	GO:0006891|intra-Golgi vesicle-mediated transport;GO:0006886|intracellular protein transport;GO:0032482|Rab protein signal transduction;GO:0042147|retrograde transport, endosome to Golgi;GO:0006890|retrograde vesicle-mediated transport, Golgi to ER;	GO:0005794|Golgi apparatus;GO:0000139|Golgi membrane;	GO:0005525|GTP binding;GO:0003924|GTPase activity;	K07893	RAB6A; Ras-related protein Rab-6A
BD vs WD	gene18850	LOC102604876	1.42068	1.24665e-07	1.25119e-05	up	yes	pfam00069	Pkinase	Protein kinase domain.	.	GO:0016021|integral component of membrane;GO:0005886|plasma membrane;	GO:0005524|ATP binding;GO:0004674|protein serine/threonine kinase activity;	.	.
BD vs WD	gene18861	LOC102580097	1.10085	0.00491195	0.0382474	up	yes	pfam03083	MtN3_slv	Sugar efflux transporter for intercellular exchange. This family includes proteins such as drosophila saliva, MtN3 involved in root nodule development and a protein involved in activation and expression of recombination activation genes (RAGs). Although the molecular function of these proteins is unknown, they are almost certainly transmembrane proteins. This family contains a region of two trans…	GO:0034219|carbohydrate transmembrane transport;	GO:0005887|integral component of plasma membrane;	GO:0051119|sugar transmembrane transporter activity;	K15382	SLC50A, SWEET; solute carrier family 50 (sugar transporter)
BD vs WD	gene18868	LOC102582425	1.02548	0.00045539	0.00718648	up	yes	pfam14226	DIOX_N	non-haem dioxygenase in morphine synthesis N-terminal. This is the highly conserved N-terminal region of proteins with 2-oxoglutarate/Fe(II)-dependent dioxygenase activity.	GO:0010260|organ senescence;	.	GO:0046872|metal ion binding;GO:0016682|oxidoreductase activity, acting on diphenols and related substances as donors, oxygen as acceptor;GO:0016706|oxidoreductase activity, acting on paired donors, with incorporation or reduction of molecular oxygen, 2-oxoglutarate as one donor, and incorporation of one atom each of oxygen into both donors;	.	.
BD vs WD	gene18869	LOC102582100	1.11354	1.28303e-05	0.000483515	up	yes	pfam03171	2OG-FeII_Oxy	2OG-Fe(II) oxygenase superfamily. This family contains members of the 2-oxoglutarate (2OG) and Fe(II)-dependent oxygenase superfamily. This family includes the C-terminal of prolyl 4-hydroxylase alpha subunit. The holoenzyme has the activity EC:1.14.11.2 catalyzing the reaction: Procollagen L-proline + 2-oxoglutarate + O2 <=> procollagen trans- 4-hydroxy-L-proline + succinate + CO2. The full enzy…	GO:0010260|organ senescence;	.	GO:0046872|metal ion binding;GO:0016682|oxidoreductase activity, acting on diphenols and related substances as donors, oxygen as acceptor;GO:0016706|oxidoreductase activity, acting on paired donors, with incorporation or reduction of molecular oxygen, 2-oxoglutarate as one donor, and incorporation of one atom each of oxygen into both donors;	.	.
BD vs WD	gene18875	LOC102601183	1.10623	3.5316e-05	0.00104297	up	yes	pfam14226	DIOX_N	non-haem dioxygenase in morphine synthesis N-terminal. This is the highly conserved N-terminal region of proteins with 2-oxoglutarate/Fe(II)-dependent dioxygenase activity.	GO:0010260|organ senescence;	.	GO:0046872|metal ion binding;GO:0016682|oxidoreductase activity, acting on diphenols and related substances as donors, oxygen as acceptor;GO:0016706|oxidoreductase activity, acting on paired donors, with incorporation or reduction of molecular oxygen, 2-oxoglutarate as one donor, and incorporation of one atom each of oxygen into both donors;	.	.
BD vs WD	gene18887	LOC102585402	1.30842	0.000464006	0.0072871	up	yes	pfam00664	ABC_membrane	ABC transporter transmembrane region. This family represents a unit of six transmembrane helices. Many members of the ABC transporter family (pfam00005) have two such regions.	GO:0010541|acropetal auxin transport;GO:0010315|auxin efflux;GO:0010540|basipetal auxin transport;GO:0055085|transmembrane transport;	GO:0016021|integral component of membrane;	GO:0005524|ATP binding;GO:0042626|ATPase activity, coupled to transmembrane movement of substances;GO:0010329|auxin efflux transmembrane transporter activity;	K05658	ABCB1; ATP-binding cassette, subfamily B (MDR/TAP), member 1 [EC:3.6.3.44]
BD vs WD	gene18893	LOC102586976	1.86189	0.00395374	0.0329313	up	yes	pfam01655	Ribosomal_L32e	Ribosomal protein L32. This family includes ribosomal protein L32 from eukaryotes and archaebacteria.	GO:0006412|translation;	GO:0005829|cytosol;GO:0022625|cytosolic large ribosomal subunit;GO:0022626|cytosolic ribosome;GO:0005730|nucleolus;	GO:0003735|structural constituent of ribosome;	K02912	RP-L32e, RPL32; large subunit ribosomal protein L32e
BD vs WD	gene18926	LOC102584430	2.10635	1.37436e-06	8.42729e-05	up	yes	pfam13839	PC-Esterase	GDSL/SGNH-like Acyl-Esterase family found in Pmr5 and Cas1p. The PC-Esterase family is comprised of Cas1p, the Homo sapiens C7orf58, Arabidopsis thaliana PMR5 and a group of plant freezing resistance/coldacclimatization proteins typified by Arabidopsis thaliana ESKIMO1. animal FAM55D proteins, and animal FAM113 proteins. The PC-Esterase family has features that are both similar and different from…	.	GO:0016021|integral component of membrane;	.	.	.
BD vs WD	gene18949	LOC102585071	1.19199	0.00425139	0.0347245	up	yes	pfam02458	Transferase	Transferase family. This family includes a number of transferase enzymes. These include anthranilate N-hydroxycinnamoyl/benzoyltransferase that catalyses the first committed reaction of phytoalexin biosynthesis. Deacetylvindoline 4-O-acetyltransferase EC:2.3.1.107 catalyses the last step in vindoline biosynthesis is also a member of this family. The motif HXXXD is probably part of the active site…	GO:0010143|cutin biosynthetic process;GO:0051179|localization;GO:0090626|plant epidermis morphogenesis;GO:0010090|trichome morphogenesis;	GO:0005737|cytoplasm;GO:0005829|cytosol;	GO:0016747|transferase activity, transferring acyl groups other than amino-acyl groups;	.	.
BD vs WD	gene18950	LOC102585742	2.91974	0.00110327	0.0133885	up	yes	pfam02458	Transferase	Transferase family. This family includes a number of transferase enzymes. These include anthranilate N-hydroxycinnamoyl/benzoyltransferase that catalyses the first committed reaction of phytoalexin biosynthesis. Deacetylvindoline 4-O-acetyltransferase EC:2.3.1.107 catalyses the last step in vindoline biosynthesis is also a member of this family. The motif HXXXD is probably part of the active site…	GO:0010143|cutin biosynthetic process;GO:0051179|localization;GO:0090626|plant epidermis morphogenesis;GO:0010090|trichome morphogenesis;	GO:0005737|cytoplasm;GO:0005829|cytosol;	GO:0016747|transferase activity, transferring acyl groups other than amino-acyl groups;	.	.
BD vs WD	gene18970	LOC102592037	1.71657	6.49198e-07	4.60836e-05	up	yes	pfam00201	UDPGT	UDP-glucoronosyl and UDP-glucosyl transferase.	GO:1900994|(-)-secologanin biosynthetic process;	.	GO:0035251|UDP-glucosyltransferase activity;	.	.
BD vs WD	gene18974	LOC102591695	1.4062	6.11558e-06	0.000267074	up	yes	pfam00201	UDPGT	UDP-glucoronosyl and UDP-glucosyl transferase.	GO:1900994|(-)-secologanin biosynthetic process;	.	GO:0035251|UDP-glucosyltransferase activity;	.	.
BD vs WD	gene19020	LOC102606117	1.83851	1.55121e-05	0.000556638	up	yes	pfam00249	Myb_DNA-binding	Myb-like DNA-binding domain. This family contains the DNA binding domains from Myb proteins, as well as the SANT domain family.	GO:0006952|defense response;GO:0009737|response to abscisic acid;GO:0009723|response to ethylene;GO:0009620|response to fungus;GO:0009753|response to jasmonic acid;GO:0009651|response to salt stress;GO:0006351|transcription, DNA-templated;	GO:0005634|nucleus;	GO:0003677|DNA binding;GO:0003700|transcription factor activity, sequence-specific DNA binding;	K09422	MYBP; myb proto-oncogene protein, plant
BD vs WD	gene19108	LOC102579993	1.3873	1.75522e-05	0.000615147	up	yes	pfam00501	AMP-binding	AMP-binding enzyme.	GO:0006631|fatty acid metabolic process;	GO:0005777|peroxisome;	GO:0016874|ligase activity;	.	.
BD vs WD	gene19119	LOC102583433	2.25389	3.8557e-12	2.15049e-09	up	yes	pfam00043	GST_C	Glutathione S-transferase, C-terminal domain. GST conjugates reduced glutathione to a variety of targets including S-crystallin from squid, the eukaryotic elongation factor 1-gamma, the HSP26 family of stress-related proteins and auxin-regulated proteins in plants. Stringent starvation proteins in Escherichia coli are also included in the alignment but are not known to have GST activity. The glut…	GO:0009734|auxin-activated signaling pathway;	.	GO:0004364|glutathione transferase activity;	.	.
BD vs WD	gene19141	LOC102590445	1.78964	2.64899e-05	0.000847719	up	yes	pfam00664	ABC_membrane	ABC transporter transmembrane region. This family represents a unit of six transmembrane helices. Many members of the ABC transporter family (pfam00005) have two such regions.	.	GO:0016021|integral component of membrane;	GO:0005524|ATP binding;GO:0042626|ATPase activity, coupled to transmembrane movement of substances;	K05658	ABCB1; ATP-binding cassette, subfamily B (MDR/TAP), member 1 [EC:3.6.3.44]
BD vs WD	gene19144	LOC102591696	1.68546	2.92385e-14	2.48159e-11	up	yes	pfam07676	PD40	WD40-like Beta Propeller Repeat. This family appears to be related to the pfam00400 repeat This This repeat corresponds to the RIVW repeat identified in cell surface proteins [Adindla et al. Comparative and Functional Genomics 2004; 5:2-16].	GO:0017038|protein import;	GO:0042597|periplasmic space;	.	K03641	tolB; TolB protein
BD vs WD	gene19262	LOC102603088	1.35909	0.000152989	0.00311418	up	yes	pfam00201	UDPGT	UDP-glucoronosyl and UDP-glucosyl transferase.	GO:0052544|defense response by callose deposition in cell wall;GO:0042742|defense response to bacterium;GO:0009813|flavonoid biosynthetic process;GO:0052696|flavonoid glucuronidation;GO:0019761|glucosinolate biosynthetic process;	GO:0043231|intracellular membrane-bounded organelle;	GO:0080043|quercetin 3-O-glucosyltransferase activity;GO:0080044|quercetin 7-O-glucosyltransferase activity;GO:0047251|thiohydroximate beta-D-glucosyltransferase activity;	K11820	UGT74B1; N-hydroxythioamide S-beta-glucosyltransferase [EC:2.4.1.195]
BD vs WD	gene19391	LOC102593381	1.11931	2.24493e-12	1.32798e-09	up	yes	pfam01747	ATP-sulfurylase	ATP-sulfurylase. This domain is the catalytic domain of ATP-sulfurylase or sulfate adenylyltransferase EC:2.7.7.4 some of which are part of a bifunctional polypeptide chain associated with adenosyl phosphosulphate (APS) kinase pfam01583. Both enzymes are required for PAPS (phosphoadenosine-phosphosulfate) synthesis from inorganic sulphate. ATP sulfurylase catalyses the synthesis of adenosine-phos…	GO:0070814|hydrogen sulfide biosynthetic process;GO:0016310|phosphorylation;GO:0046686|response to cadmium ion;GO:0009735|response to cytokinin;GO:0001887|selenium compound metabolic process;GO:0000103|sulfate assimilation;	GO:0009507|chloroplast;GO:0009570|chloroplast stroma;GO:0005886|plasma membrane;	GO:0004020|adenylylsulfate kinase activity;GO:0005524|ATP binding;GO:0004781|sulfate adenylyltransferase (ATP) activity;	K13811	PAPSS; 3'-phosphoadenosine 5'-phosphosulfate synthase [EC:2.7.7.4 2.7.1.25]
BD vs WD	gene19493	LOC102599951	2.48277	6.05753e-07	4.36343e-05	up	yes	.	.	.	.	.	.	.	.
BD vs WD	gene19597	LOC107062282	1.23502	1.55755e-06	9.1161e-05	up	yes	pfam13912	zf-C2H2_6	C2H2-type zinc finger.	GO:0006355|regulation of transcription, DNA-templated;	GO:0005737|cytoplasm;GO:0005634|nucleus;	GO:0046872|metal ion binding;GO:0003700|transcription factor activity, sequence-specific DNA binding;GO:0044212|transcription regulatory region DNA binding;	.	.
BD vs WD	gene1960	LOC102601877	1.06746	0.000838456	0.0110666	up	yes	pfam00067	p450	Cytochrome P450. Cytochrome P450s are haem-thiolate proteins involved in the oxidative degradation of various compounds. They are particularly well known for their role in the degradation of environmental toxins and mutagens. They can be divided into 4 classes, according to the method by which electrons from NAD(P)H are delivered to the catalytic site. Sequence conservation is relatively low with…	GO:0098542|defense response to other organism;GO:0042343|indole glucosinolate metabolic process;GO:0044550|secondary metabolite biosynthetic process;	GO:0016021|integral component of membrane;GO:0016020|membrane;	GO:0020037|heme binding;GO:0005506|iron ion binding;GO:0016709|oxidoreductase activity, acting on paired donors, with incorporation or reduction of molecular oxygen, NAD(P)H as one donor, and incorporation of one atom of oxygen;	K00517	E1.14.-.-
BD vs WD	gene1961	LOC102578258	1.40256	0.00268298	0.0251076	up	yes	pfam10243	MIP-T3	Microtubule-binding protein MIP-T3. This protein, which interacts with both microtubules and TRAF3 (tumor necrosis factor receptor-associated factor 3), is conserved from worms to humans. The N-terminal region is the microtubule binding domain and is well-conserved; the C-terminal 100 residues, also well-conserved, constitute the coiled-coil region which binds to TRAF3. The central region of the …	.	.	.	.	.
BD vs WD	gene19618	LOC102582221	2.44022	5.27547e-08	6.4364e-06	up	yes	pfam00226	DnaJ	DnaJ domain. DnaJ domains (J-domains) are associated with hsp70 heat-shock system and it is thought that this domain mediates the interaction. DnaJ-domain is therefore part of a chaperone (protein folding) system. The T-antigens, although not in Prosite are confirmed as DnaJ containing domains from literature.	GO:0042026|protein refolding;GO:0009416|response to light stimulus;	GO:0009507|chloroplast;GO:0009570|chloroplast stroma;GO:0005634|nucleus;	GO:0051087|chaperone binding;GO:0051082|unfolded protein binding;	.	.
BD vs WD	gene19793	LOC102589049	1.88816	0.000676393	0.00950603	up	yes	pfam12174	RST	RCD1-SRO-TAF4 (RST) plant domain. This domain is found in plant RCD1, SRO and TAF4 proteins, hence its name of RST. It is required for interaction with multiple plant transcription factors. Radical-Induced Cell Death1 (RCD1) is an important regulator of stress and hormonal and developmental responses in Arabidopsis thaliana, as is its closest homologue, SRO1 - Similar To RCD-One1. TBP-Associated …	GO:0007275|multicellular organismal development;	GO:0005634|nucleus;	GO:0003950|NAD+ ADP-ribosyltransferase activity;	.	.
BD vs WD	gene19824	LOC102596256	1.03051	0.000183994	0.00358246	up	yes	pfam04116	FA_hydroxylase	Fatty acid hydroxylase superfamily. This superfamily includes fatty acid and carotene hydroxylases and sterol desaturases. Beta-carotene hydroxylase is involved in zeaxanthin synthesis by hydroxylating beta-carotene, but the enzyme may be involved in other pathways. This family includes C-5 sterol desaturase and C-4 sterol methyl oxidase. Members of this family are involved in cholesterol biosynt…	.	.	.	.	.
BD vs WD	gene19837	LOC102603424	1.67828	2.35025e-07	2.03148e-05	up	yes	pfam00388	PI-PLC-X	Phosphatidylinositol-specific phospholipase C, X domain. This associates with pfam00387 to form a single structural unit.	GO:0035556|intracellular signal transduction;GO:0016042|lipid catabolic process;	GO:0005622|intracellular;GO:0005886|plasma membrane;	GO:0004435|phosphatidylinositol phospholipase C activity;GO:0004871|signal transducer activity;	K05857	PLCD; phosphatidylinositol phospholipase C, delta [EC:3.1.4.11]
BD vs WD	gene19839	LOC102603761	1.20602	3.88745e-11	1.43183e-08	up	yes	pfam14226	DIOX_N	non-haem dioxygenase in morphine synthesis N-terminal. This is the highly conserved N-terminal region of proteins with 2-oxoglutarate/Fe(II)-dependent dioxygenase activity.	GO:0010260|organ senescence;	.	GO:0046872|metal ion binding;GO:0016682|oxidoreductase activity, acting on diphenols and related substances as donors, oxygen as acceptor;GO:0016706|oxidoreductase activity, acting on paired donors, with incorporation or reduction of molecular oxygen, 2-oxoglutarate as one donor, and incorporation of one atom each of oxygen into both donors;	.	.
BD vs WD	gene19970	LOC102604100	1.67784	1.57567e-05	0.000563344	up	yes	pfam00251	Glyco_hydro_32N	Glycosyl hydrolases family 32 N-terminal domain. This domain corresponds to the N-terminal domain of glycosyl hydrolase family 32 which forms a five bladed beta propeller structure.	GO:0005975|carbohydrate metabolic process;	GO:0048046|apoplast;GO:0005618|cell wall;GO:0005773|vacuole;	GO:0051669|fructan beta-fructosidase activity;	.	.
BD vs WD	gene20047	LOC102581122	1.0758	2.61812e-05	0.000840597	up	yes	pfam13705	TRC8_N	TRC8 N-terminal domain. This region is found at the N-terminus of the TRC8 protein. TRC8 is an E3 ubiquitin-protein ligase also known as RNF139. This region contains 12 transmembrane domains. This region has been suggested to contain a sterol sensing domain. It has been found that TRC8 protein levels are sterol responsive and that it binds and stimulates ubiquitylation of the endoplasmic reticulu…	.	.	.	.	.
BD vs WD	gene20174	LOC102588062	1.59668	0.000176918	0.00348716	up	yes	pfam01881	Cas_Cas6	CRISPR associated protein Cas6. This group of families is one of several protein families that are always found associated with prokaryotic CRISPRs, themselves a family of clustered regularly interspaced short palindromic repeats, DNA repeats found in nearly half of all bacterial and archaeal genomes. These DNA repeat regions have a remarkably regular structure: unique sequences of constant size,…	.	.	.	.	.
BD vs WD	gene20333	LOC102589146	1.36283	0.00454211	0.0364283	up	yes	pfam09772	Tmem26	Transmembrane protein 26. The function of this family of transmembrane proteins has not, as yet, been determined.	.	.	.	.	.
BD vs WD	gene20369	LOC107062481	2.46295	5.05435e-08	6.20541e-06	up	yes	pfam00201	UDPGT	UDP-glucoronosyl and UDP-glucosyl transferase.	.	.	GO:0050645|limonoid glucosyltransferase activity;	.	.
BD vs WD	gene20520	LOC102588391	1.01213	8.40862e-05	0.00198003	up	yes	pfam00664	ABC_membrane	ABC transporter transmembrane region. This family represents a unit of six transmembrane helices. Many members of the ABC transporter family (pfam00005) have two such regions.	.	GO:0005794|Golgi apparatus;GO:0016021|integral component of membrane;GO:0000325|plant-type vacuole;GO:0005774|vacuolar membrane;GO:0005773|vacuole;	GO:0005524|ATP binding;GO:0042626|ATPase activity, coupled to transmembrane movement of substances;GO:0008559|xenobiotic-transporting ATPase activity;	.	.
BD vs WD	gene20568	LOC102597769	3.03521	4.11564e-14	3.34756e-11	up	yes	pfam00201	UDPGT	UDP-glucoronosyl and UDP-glucosyl transferase.	GO:0018874|benzoate metabolic process;GO:0009813|flavonoid biosynthetic process;GO:0052696|flavonoid glucuronidation;GO:0046482|para-aminobenzoic acid metabolic process;GO:0009696|salicylic acid metabolic process;	GO:0043231|intracellular membrane-bounded organelle;	GO:0052641|benzoic acid glucosyltransferase activity;GO:0080043|quercetin 3-O-glucosyltransferase activity;GO:0080044|quercetin 7-O-glucosyltransferase activity;GO:0052639|salicylic acid glucosyltransferase (ester-forming) activity;GO:0052640|salicylic acid glucosyltransferase (glucoside-forming) activity;GO:0080002|UDP-glucose:4-aminobenzoate acylglucosyltransferase activity;GO:0035251|UDP-gluco…	K13691	SGT1; pathogen-inducible salicylic acid glucosyltransferase [EC:2.4.1.-]
BD vs WD	gene20574	LOC102579343	2.98817	7.82387e-08	8.9841e-06	up	yes	pfam00201	UDPGT	UDP-glucoronosyl and UDP-glucosyl transferase.	GO:0018874|benzoate metabolic process;GO:0009813|flavonoid biosynthetic process;GO:0052696|flavonoid glucuronidation;GO:0046482|para-aminobenzoic acid metabolic process;GO:0009696|salicylic acid metabolic process;	GO:0043231|intracellular membrane-bounded organelle;	GO:0052641|benzoic acid glucosyltransferase activity;GO:0080043|quercetin 3-O-glucosyltransferase activity;GO:0080044|quercetin 7-O-glucosyltransferase activity;GO:0052639|salicylic acid glucosyltransferase (ester-forming) activity;GO:0052640|salicylic acid glucosyltransferase (glucoside-forming) activity;GO:0080002|UDP-glucose:4-aminobenzoate acylglucosyltransferase activity;GO:0035251|UDP-gluco…	K13691	SGT1; pathogen-inducible salicylic acid glucosyltransferase [EC:2.4.1.-]
BD vs WD	gene20577	LOC102579997	1.642	6.4597e-07	4.60218e-05	up	yes	pfam00201	UDPGT	UDP-glucoronosyl and UDP-glucosyl transferase.	GO:0018874|benzoate metabolic process;GO:0009813|flavonoid biosynthetic process;GO:0052696|flavonoid glucuronidation;GO:0046482|para-aminobenzoic acid metabolic process;GO:0009696|salicylic acid metabolic process;	GO:0043231|intracellular membrane-bounded organelle;	GO:0052641|benzoic acid glucosyltransferase activity;GO:0080043|quercetin 3-O-glucosyltransferase activity;GO:0080044|quercetin 7-O-glucosyltransferase activity;GO:0052639|salicylic acid glucosyltransferase (ester-forming) activity;GO:0052640|salicylic acid glucosyltransferase (glucoside-forming) activity;GO:0080002|UDP-glucose:4-aminobenzoate acylglucosyltransferase activity;GO:0035251|UDP-gluco…	K13691	SGT1; pathogen-inducible salicylic acid glucosyltransferase [EC:2.4.1.-]
BD vs WD	gene20578	LOC102580438	1.35991	9.72654e-07	6.30804e-05	up	yes	pfam00201	UDPGT	UDP-glucoronosyl and UDP-glucosyl transferase.	GO:0018874|benzoate metabolic process;GO:0009813|flavonoid biosynthetic process;GO:0052696|flavonoid glucuronidation;GO:0046482|para-aminobenzoic acid metabolic process;GO:0009696|salicylic acid metabolic process;	GO:0043231|intracellular membrane-bounded organelle;	GO:0052641|benzoic acid glucosyltransferase activity;GO:0080043|quercetin 3-O-glucosyltransferase activity;GO:0080044|quercetin 7-O-glucosyltransferase activity;GO:0052639|salicylic acid glucosyltransferase (ester-forming) activity;GO:0052640|salicylic acid glucosyltransferase (glucoside-forming) activity;GO:0080002|UDP-glucose:4-aminobenzoate acylglucosyltransferase activity;GO:0035251|UDP-gluco…	K13691	SGT1; pathogen-inducible salicylic acid glucosyltransferase [EC:2.4.1.-]
BD vs WD	gene20580	LOC102581785	1.24992	6.50473e-05	0.00163002	up	yes	pfam01266	DAO	FAD dependent oxidoreductase. This family includes various FAD dependent oxidoreductases: Glycerol-3-phosphate dehydrogenase EC:1.1.99.5, Sarcosine oxidase beta subunit EC:1.5.3.1, D-alanine oxidase EC:1.4.99.1, D-aspartate oxidase EC:1.4.3.1.	GO:0046653|tetrahydrofolate metabolic process;	.	GO:0008115|sarcosine oxidase activity;	K00306	PIPOX; sarcosine oxidase / L-pipecolate oxidase [EC:1.5.3.1 1.5.3.7]
BD vs WD	gene20584	LOC102583232	2.66634	1.16572e-08	1.96172e-06	up	yes	pfam12756	zf-C2H2_2	C2H2 type zinc-finger (2 copies). This family contains two copies of a C2H2-like zinc finger domain.	GO:0008631|intrinsic apoptotic signaling pathway in response to oxidative stress;GO:0043065|positive regulation of apoptotic process;GO:0046330|positive regulation of JNK cascade;GO:0033674|positive regulation of kinase activity;GO:0043410|positive regulation of MAPK cascade;	GO:0005737|cytoplasm;GO:0005794|Golgi apparatus;GO:0005730|nucleolus;	GO:0044822|poly(A) RNA binding;GO:0008270|zinc ion binding;	K14816	REI1; pre-60S factor REI1
BD vs WD	gene20618	LOC107062536	1.45662	0.0032703	0.0287865	up	yes	pfam00583	Acetyltransf_1	Acetyltransferase (GNAT) family. This family contains proteins with N-acetyltransferase functions such as Elp3-related proteins.	.	GO:0009507|chloroplast;	GO:0008080|N-acetyltransferase activity;	.	.
BD vs WD	gene20619	LOC102601416	1.87244	1.61204e-13	1.12388e-10	up	yes	pfam03171	2OG-FeII_Oxy	2OG-Fe(II) oxygenase superfamily. This family contains members of the 2-oxoglutarate (2OG) and Fe(II)-dependent oxygenase superfamily. This family includes the C-terminal of prolyl 4-hydroxylase alpha subunit. The holoenzyme has the activity EC:1.14.11.2 catalyzing the reaction: Procollagen L-proline + 2-oxoglutarate + O2 <=> procollagen trans- 4-hydroxy-L-proline + succinate + CO2. The full enzy…	.	.	GO:0005506|iron ion binding;GO:0016706|oxidoreductase activity, acting on paired donors, with incorporation or reduction of molecular oxygen, 2-oxoglutarate as one donor, and incorporation of one atom each of oxygen into both donors;GO:0016740|transferase activity;	.	.
BD vs WD	gene20620	LOC102592831	2.08279	0.00182544	0.0191996	up	yes	pfam14226	DIOX_N	non-haem dioxygenase in morphine synthesis N-terminal. This is the highly conserved N-terminal region of proteins with 2-oxoglutarate/Fe(II)-dependent dioxygenase activity.	.	.	GO:0005506|iron ion binding;GO:0016706|oxidoreductase activity, acting on paired donors, with incorporation or reduction of molecular oxygen, 2-oxoglutarate as one donor, and incorporation of one atom each of oxygen into both donors;GO:0016740|transferase activity;	.	.
BD vs WD	gene20695	LOC102591380	1.12696	0.000881923	0.0115183	up	yes	pfam09529	Intg_mem_TP0381	Integral membrane protein (intg_mem_TP0381). This entry represents a family of hydrophobic proteins with seven predicted transmembrane alpha helices. Members are found in Bacillus subtilis (ywaF), TP0381 from Treponema pallidum (TP0381), Streptococcus pyogenes, Rhodococcus erythropolis, etc.	.	.	.	.	.
BD vs WD	gene20725	LOC102601748	1.14554	6.71965e-06	0.000286407	up	yes	pfam00654	Voltage_CLC	Voltage gated chloride channel. This family of ion channels contains 10 or 12 transmembrane helices. Each protein forms a single pore. It has been shown that some members of this family form homodimers. In terms of primary structure, they are unrelated to known cation channels or other types of anion channels. Three ClC subfamilies are found in animals. ClC-1 is involved in setting and restoring …	GO:1902600|hydrogen ion transmembrane transport;GO:0015706|nitrate transport;	GO:0034707|chloride channel complex;GO:0009705|plant-type vacuole membrane;	GO:0009671|nitrate:proton symporter activity;GO:0005247|voltage-gated chloride channel activity;	K05016	CLCN7; chloride channel 7
BD vs WD	gene20766	LOC102605449	1.21658	1.95796e-07	1.75328e-05	up	yes	pfam07059	DUF1336	Protein of unknown function (DUF1336). This family represents the C-terminus (approximately 250 residues) of a number of hypothetical plant proteins of unknown function.	.	.	.	.	.
BD vs WD	gene20800	LOC102597667	1.30072	0.000113752	0.00249669	up	yes	pfam00046	Homeobox	Homeobox domain.	GO:0009965|leaf morphogenesis;GO:0045893|positive regulation of transcription, DNA-templated;GO:0009637|response to blue light;GO:0009651|response to salt stress;GO:0006351|transcription, DNA-templated;	GO:0005634|nucleus;	GO:0042803|protein homodimerization activity;GO:0043565|sequence-specific DNA binding;GO:0003700|transcription factor activity, sequence-specific DNA binding;	K09338	HD-ZIP; homeobox-leucine zipper protein
BD vs WD	gene21117	LOC102601976	1.45735	3.32335e-07	2.64796e-05	up	yes	pfam00582	Usp	Universal stress protein family. The universal stress protein UspA is a small cytoplasmic bacterial protein whose expression is enhanced when the cell is exposed to stress agents. UspA enhances the rate of cell survival during prolonged exposure to such conditions, and may provide a general "stress endurance" activity. The crystal structure of Haemophilus influenzae UspA reveals an alpha/beta fol…	GO:0006950|response to stress;	GO:0005886|plasma membrane;	GO:0016208|AMP binding;	.	.
BD vs WD	gene21135	LOC102579567	1.093	6.30358e-05	0.00159394	up	yes	pfam05212	DUF707	Protein of unknown function (DUF707). This family consists of several uncharacterized proteins from Arabidopsis thaliana.	.	.	.	.	.
BD vs WD	gene21318	LOC102582437	1.17807	0.000566508	0.00842976	up	yes	pfam09528	Ehrlichia_rpt	Ehrlichia tandem repeat (Ehrlichia_rpt). This entry represents 77 residues of an 80 amino acid (240 nucleotide) tandem repeat, found in a variable number of copies in an immunodominant outer membrane protein of Ehrlichia chaffeensis, a tick-borne obligate intracellular pathogen.	.	.	.	.	.
BD vs WD	gene21333	LOC102587747	1.33902	3.64994e-09	7.57984e-07	up	yes	pfam07775	PaRep2b	PaRep2b protein. This is a family of proteins, expressed in the crenarchaeon Pyrobaculum aerophilum, whose members are variable in length and level of conservation. The presence of numerous frameshifts and internal stop codons in multiple alignments are thought to indicate that most family members are no longer functional.	.	GO:0016021|integral component of membrane;GO:0005886|plasma membrane;	.	.	.
BD vs WD	gene21440	LOC102599962	1.30407	4.03404e-07	3.11259e-05	up	yes	pfam00202	Aminotran_3	Aminotransferase class-III.	.	GO:0005739|mitochondrion;	GO:0030170|pyridoxal phosphate binding;GO:0008483|transaminase activity;	K16871	POP2; 4-aminobutyrate---pyruvate transaminase [EC:2.6.1.96]
BD vs WD	gene21548	LOC102606133	1.82825	0.00603222	0.0442688	up	yes	pfam00043	GST_C	Glutathione S-transferase, C-terminal domain. GST conjugates reduced glutathione to a variety of targets including S-crystallin from squid, the eukaryotic elongation factor 1-gamma, the HSP26 family of stress-related proteins and auxin-regulated proteins in plants. Stringent starvation proteins in Escherichia coli are also included in the alignment but are not known to have GST activity. The glut…	GO:0009734|auxin-activated signaling pathway;	.	GO:0004364|glutathione transferase activity;	.	.
BD vs WD	gene21586	LOC102590920	1.16581	0.00492761	0.038354	up	yes	pfam00201	UDPGT	UDP-glucoronosyl and UDP-glucosyl transferase.	.	.	GO:0050403|trans-zeatin O-beta-D-glucosyltransferase activity;	.	.
BD vs WD	gene21674	LOC102591600	1.41462	4.99615e-07	3.68037e-05	up	yes	pfam00230	MIP	Major intrinsic protein. MIP (Major Intrinsic Protein) family proteins exhibit essentially two distinct types of channel properties: (1) specific water transport by the aquaporins, and (2) small neutral solutes transport, such as glycerol by the glycerol facilitators.	.	GO:0016021|integral component of membrane;	GO:0005215|transporter activity;	K09874	NIP; aquaporin NIP
BD vs WD	gene21738	LOC102587198	1.39082	0.00117284	0.0139558	up	yes	pfam00069	Pkinase	Protein kinase domain.	GO:0007165|signal transduction;	.	GO:0005524|ATP binding;GO:0004674|protein serine/threonine kinase activity;	.	.
BD vs WD	gene21748	LOC102590239	1.72441	1.26313e-08	2.08962e-06	up	yes	pfam00067	p450	Cytochrome P450. Cytochrome P450s are haem-thiolate proteins involved in the oxidative degradation of various compounds. They are particularly well known for their role in the degradation of environmental toxins and mutagens. They can be divided into 4 classes, according to the method by which electrons from NAD(P)H are delivered to the catalytic site. Sequence conservation is relatively low with…	.	GO:0005789|endoplasmic reticulum membrane;GO:0016021|integral component of membrane;	GO:0020037|heme binding;GO:0005506|iron ion binding;GO:0004497|monooxygenase activity;GO:0016705|oxidoreductase activity, acting on paired donors, with incorporation or reduction of molecular oxygen;	.	.
BD vs WD	gene21767	LOC102598985	3.02686	1.10467e-14	1.26848e-11	up	yes	pfam01055	Glyco_hydro_31	Glycosyl hydrolases family 31. Glycosyl hydrolases are key enzymes of carbohydrate metabolizm. Family 31 comprises of enzymes that are, or similar to, alpha- galactosidases.	.	.	GO:0004558|alpha-1,4-glucosidase activity;GO:0030246|carbohydrate binding;GO:0032450|maltose alpha-glucosidase activity;	K15922	yihQ; alpha-glucosidase [EC:3.2.1.20]
BD vs WD	gene21788	LOC102605560	3.17136	9.32463e-08	1.01126e-05	up	yes	pfam00332	Glyco_hydro_17	Glycosyl hydrolases family 17.	GO:0005975|carbohydrate metabolic process;GO:0006952|defense response;	GO:0005773|vacuole;	GO:0042973|glucan endo-1,3-beta-D-glucosidase activity;	.	.
BD vs WD	gene21872	LOC102604327	1.29688	2.92269e-05	0.000905617	up	yes	pfam12937	F-box-like	F-box-like. This is an F-box-like family.	GO:0009873|ethylene-activated signaling pathway;GO:0010105|negative regulation of ethylene-activated signaling pathway;GO:0016567|protein ubiquitination;GO:0009723|response to ethylene;GO:0006511|ubiquitin-dependent protein catabolic process;	GO:0005634|nucleus;	.	K14515	EBF1_2; EIN3-binding F-box protein
BD vs WD	gene21873	LOC102577514	2.60679	2.37105e-17	5.78565e-14	up	yes	pfam00042	Globin	Globin.	GO:0009399|nitrogen fixation;	.	GO:0020037|heme binding;GO:0005506|iron ion binding;GO:0019825|oxygen binding;GO:0005344|oxygen transporter activity;	.	.
BD vs WD	gene21906	LOC102586320	1.68886	1.28577e-16	2.50995e-13	up	yes	pfam05691	Raffinose_syn	Raffinose synthase or seed imbibition protein Sip1. This family consists of several raffinose synthase proteins, also known as seed imbibition (Sip1) proteins. Raffinose (O-alpha- D-galactopyranosyl- (1-->6)- O-alpha- D-glucopyranosyl-(1<-->2)- O-beta- D-fructofuranoside) is a widespread oligosaccharide in plant seeds and other tissues. Raffinose synthase (EC:2.4.1.82) is the key enzyme that chan…	GO:0005975|carbohydrate metabolic process;	.	GO:0047274|galactinol-sucrose galactosyltransferase activity;	K06617	E2.4.1.82; raffinose synthase [EC:2.4.1.82]
BD vs WD	gene21926	LOC102595803	2.5022	1.44261e-05	0.000529345	up	yes	pfam00293	NUDIX	NUDIX domain.	GO:0009611|response to wounding;	.	GO:0016787|hydrolase activity;GO:0046872|metal ion binding;	.	.
BD vs WD	gene21955	LDH-2	1.0657	3.07048e-05	0.000942434	up	yes	pfam00056	Ldh_1_N	lactate/malate dehydrogenase, NAD binding domain. L-lactate dehydrogenases are metabolic enzymes which catalyse the conversion of L-lactate to pyruvate, the last step in anaerobic glycolysis. L-2-hydroxyisocaproate dehydrogenases are also members of the family. Malate dehydrogenases catalyse the interconversion of malate to oxaloacetate. The enzyme participates in the citric acid cycle. L-lactate…	GO:0005975|carbohydrate metabolic process;GO:0019752|carboxylic acid metabolic process;	GO:0005737|cytoplasm;	GO:0004459|L-lactate dehydrogenase activity;	.	.
BD vs WD	gene21962	LOC102604226	1.00208	0.000768643	0.0104026	up	yes	pfam14368	LTP_2	Probable lipid transfer. The members of this family are probably involved in lipid transfer. The family has several highly conserved cysteines, paired in various ways.	GO:0006869|lipid transport;	GO:0031225|anchored component of membrane;GO:0005886|plasma membrane;	GO:0008289|lipid binding;	.	.
BD vs WD	gene21987	LOC102580546	1.6426	3.25996e-06	0.000166154	up	yes	pfam00082	Peptidase_S8	Subtilase family. Subtilases are a family of serine proteases. They appear to have independently and convergently evolved an Asp/Ser/His catalytic triad, like that found in the trypsin serine proteases (see pfam00089). Structure is an alpha/beta fold containing a 7-stranded parallel beta sheet, order 2314567.	GO:0080001|mucilage extrusion from seed coat;GO:0048359|mucilage metabolic process involved in seed coat development;GO:0010214|seed coat development;	GO:0048046|apoplast;GO:0005618|cell wall;GO:0005576|extracellular region;GO:0009505|plant-type cell wall;	GO:0004252|serine-type endopeptidase activity;	.	.
BD vs WD	gene22182	LOC102578252	1.14672	0.000435895	0.00694054	up	yes	pfam03330	DPBB_1	Rare lipoprotein A (RlpA)-like double-psi beta-barrel. Rare lipoprotein A (RlpA) contains a conserved region that has the double-psi beta-barrel (DPBB) fold. The function of RlpA is not well understood, but it has been shown to act as a prc mutant suppressor in Escherichia coli. The DPBB fold is often an enzymatic domain. The members of this family are quite diverse, and if catalytic this family …	.	GO:0005576|extracellular region;	.	.	.
BD vs WD	gene22186	LOC102579572	1.34114	0.000911498	0.0117603	up	yes	pfam03151	TPT	Triose-phosphate Transporter family. This family includes transporters with a specificity for triose phosphate.	GO:0006863|purine nucleobase transport;	GO:0016021|integral component of membrane;GO:0016020|membrane;	GO:0005345|purine nucleobase transmembrane transporter activity;	.	.
BD vs WD	gene22195	LOC102581797	1.04981	3.33315e-06	0.00016869	up	yes	pfam05362	Lon_C	Lon protease (S16) C-terminal proteolytic domain. The Lon serine proteases must hydrolyse ATP to degrade protein substrates. In Escherichia coli, these proteases are involved in turnover of intracellular proteins, including abnormal proteins following heat-shock. The active site for protease activity resides in a C-terminal domain. The Lon proteases are classified as family S16 in Merops.	GO:0040007|growth;GO:0048527|lateral root development;GO:0006515|misfolded or incompletely synthesized protein catabolic process;GO:0016560|protein import into peroxisome matrix, docking;GO:0016485|protein processing;GO:0006625|protein targeting to peroxisome;	GO:0005737|cytoplasm;GO:0043233|organelle lumen;GO:0005782|peroxisomal matrix;GO:0005777|peroxisome;	GO:0005524|ATP binding;GO:0004176|ATP-dependent peptidase activity;GO:0004252|serine-type endopeptidase activity;	K01338	lon; ATP-dependent Lon protease [EC:3.4.21.53]
BD vs WD	gene22207	LOC107062849	2.11565	4.87567e-09	9.42355e-07	up	yes	pfam00176	SNF2_N	SNF2 family N-terminal domain. This domain is found in proteins involved in a variety of processes including transcription regulation (e.g., SNF2, STH1, brahma, MOT1), DNA repair (e.g., ERCC6, RAD16, RAD5), DNA recombination (e.g., RAD54), and chromatin unwinding (e.g., ISWI) as well as a variety of other proteins with little functional information (e.g., lodestar, ETL1).	.	GO:0005634|nucleus;	GO:0005524|ATP binding;GO:0003677|DNA binding;GO:0004386|helicase activity;	K10875	RAD54L, RAD54; DNA repair and recombination protein RAD54 and RAD54-like protein [EC:3.6.4.-]
BD vs WD	gene22215	LOC107062853	1.32441	0.00122014	0.0142742	up	yes	pfam02493	MORN	MORN repeat. The MORN (Membrane Occupation and Recognition Nexus) repeat is found in multiple copies in several proteins including junctophilins (See Takeshima et al. Mol. Cell 2000;6:11-22). #=GF CC A MORN-repeat protein has been identified in the parasite Toxoplasma gondiis a dynamic component of cell division apparatus in Toxoplasma gondii. It has been hypothesised to functions as a linker pro…	GO:0046488|phosphatidylinositol metabolic process;GO:0046854|phosphatidylinositol phosphorylation;GO:0009827|plant-type cell wall modification;GO:0009846|pollen germination;GO:0009860|pollen tube growth;	GO:0016324|apical plasma membrane;GO:0005829|cytosol;GO:0090406|pollen tube;	GO:0016308|1-phosphatidylinositol-4-phosphate 5-kinase activity;GO:0005524|ATP binding;	K00889	PIP5K; 1-phosphatidylinositol-4-phosphate 5-kinase [EC:2.7.1.68]
BD vs WD	gene22393	LOC102587964	1.57368	0.00109834	0.0133699	up	yes	pfam00201	UDPGT	UDP-glucoronosyl and UDP-glucosyl transferase.	.	GO:0009507|chloroplast;	GO:0016758|transferase activity, transferring hexosyl groups;	.	.
BD vs WD	gene22410	LOC102590464	1.71208	0.0017958	0.0189254	up	yes	pfam00067	p450	Cytochrome P450. Cytochrome P450s are haem-thiolate proteins involved in the oxidative degradation of various compounds. They are particularly well known for their role in the degradation of environmental toxins and mutagens. They can be divided into 4 classes, according to the method by which electrons from NAD(P)H are delivered to the catalytic site. Sequence conservation is relatively low with…	GO:0048830|adventitious root development;GO:0052544|defense response by callose deposition in cell wall;GO:0042742|defense response to bacterium;GO:0009759|indole glucosinolate biosynthetic process;GO:0009684|indoleacetic acid biosynthetic process;GO:0009682|induced systemic resistance;GO:0040008|regulation of growth;GO:0010114|response to red light;GO:0009641|shade avoidance;GO:0000162|tryptopha…	GO:0005783|endoplasmic reticulum;GO:0016021|integral component of membrane;GO:0016020|membrane;GO:0005739|mitochondrion;GO:0005886|plasma membrane;	GO:0020037|heme binding;GO:0005506|iron ion binding;GO:0016709|oxidoreductase activity, acting on paired donors, with incorporation or reduction of molecular oxygen, NAD(P)H as one donor, and incorporation of one atom of oxygen;	K11818	CYP83B1; cytochrome P450, family 83, subfamily B, polypeptide 1 [EC:1.14.-.-]
BD vs WD	gene22417	LOC102591837	1.25675	8.63881e-05	0.00201239	up	yes	pfam00067	p450	Cytochrome P450. Cytochrome P450s are haem-thiolate proteins involved in the oxidative degradation of various compounds. They are particularly well known for their role in the degradation of environmental toxins and mutagens. They can be divided into 4 classes, according to the method by which electrons from NAD(P)H are delivered to the catalytic site. Sequence conservation is relatively low with…	GO:0048830|adventitious root development;GO:0052544|defense response by callose deposition in cell wall;GO:0042742|defense response to bacterium;GO:0009759|indole glucosinolate biosynthetic process;GO:0009684|indoleacetic acid biosynthetic process;GO:0009682|induced systemic resistance;GO:0040008|regulation of growth;GO:0010114|response to red light;GO:0009641|shade avoidance;GO:0000162|tryptopha…	GO:0005783|endoplasmic reticulum;GO:0016021|integral component of membrane;GO:0016020|membrane;GO:0005739|mitochondrion;GO:0005886|plasma membrane;	GO:0020037|heme binding;GO:0005506|iron ion binding;GO:0016709|oxidoreductase activity, acting on paired donors, with incorporation or reduction of molecular oxygen, NAD(P)H as one donor, and incorporation of one atom of oxygen;	K11818	CYP83B1; cytochrome P450, family 83, subfamily B, polypeptide 1 [EC:1.14.-.-]
BD vs WD	gene22461	LOC102603896	2.98283	0.000184513	0.00358753	up	yes	pfam00067	p450	Cytochrome P450. Cytochrome P450s are haem-thiolate proteins involved in the oxidative degradation of various compounds. They are particularly well known for their role in the degradation of environmental toxins and mutagens. They can be divided into 4 classes, according to the method by which electrons from NAD(P)H are delivered to the catalytic site. Sequence conservation is relatively low with…	GO:0016099|monoterpenoid biosynthetic process;	GO:0005789|endoplasmic reticulum membrane;GO:0016021|integral component of membrane;	GO:0020037|heme binding;GO:0005506|iron ion binding;GO:0016709|oxidoreductase activity, acting on paired donors, with incorporation or reduction of molecular oxygen, NAD(P)H as one donor, and incorporation of one atom of oxygen;	.	.
BD vs WD	gene22481	LOC102580794	1.32543	1.59495e-06	9.29403e-05	up	yes	pfam00931	NB-ARC	NB-ARC domain.	GO:0009626|plant-type hypersensitive response;	GO:0005737|cytoplasm;GO:0016020|membrane;	GO:0043531|ADP binding;GO:0005524|ATP binding;	.	.
BD vs WD	gene22563	LOC102585092	2.77733	5.6933e-05	0.00147791	up	yes	pfam00314	Thaumatin	Thaumatin family.	.	.	.	.	.
BD vs WD	gene22565	LOC102586424	2.21805	9.0427e-11	2.99191e-08	up	yes	pfam00314	Thaumatin	Thaumatin family.	.	.	.	.	.
BD vs WD	gene22606	LOC102579798	1.10755	0.000392479	0.00639857	up	yes	pfam04209	HgmA	homogentisate 1,2-dioxygenase. Homogentisate dioxygenase cleaves the aromatic ring during the metabolic degradation of Phe and Tyr. Homogentisate dioxygenase deficiency causes alkaptonuria. The structure of homogentisate dioxygenase shows that the enzyme forms a hexamer arrangement comprised of a dimer of trimers. The active site iron ion is coordinated near the interface between the trimers.	GO:1902000|homogentisate catabolic process;GO:0006559|L-phenylalanine catabolic process;GO:0006572|tyrosine catabolic process;	GO:0005829|cytosol;	GO:0004411|homogentisate 1,2-dioxygenase activity;GO:0046872|metal ion binding;	K00451	HGD, hmgA; homogentisate 1,2-dioxygenase [EC:1.13.11.5]
BD vs WD	gene22619	LOC102584213	1.01935	5.88778e-05	0.0015163	up	yes	pfam05097	DUF688	Protein of unknown function (DUF688). This family contains several uncharacterized proteins found in Arabidopsis thaliana.	.	.	.	.	.
BD vs WD	gene22655	LOC102589932	1.20935	0.000458581	0.00722516	up	yes	pfam01494	FAD_binding_3	FAD binding domain. This domain is involved in FAD binding in a number of enzymes.	GO:0006144|purine nucleobase metabolic process;GO:0019628|urate catabolic process;	.	GO:0071949|FAD binding;GO:0016709|oxidoreductase activity, acting on paired donors, with incorporation or reduction of molecular oxygen, NAD(P)H as one donor, and incorporation of one atom of oxygen;GO:0004846|urate oxidase activity;	K16839	hpxO; FAD-dependent urate hydroxylase [EC:1.14.13.113]
BD vs WD	gene22669	RSI5	1.32748	1.60644e-07	1.51827e-05	up	yes	pfam02365	NAM	No apical meristem (NAM) protein. This is a family of no apical meristem (NAM) proteins these are plant development proteins. Mutations in NAM result in the failure to develop a shoot apical meristem in petunia embryos. NAM is indicated as having a role in determining positions of meristems and primordial. One member of this family NAP (NAC-like, activated by AP3/PI) is encoded by the target gene…	GO:0006355|regulation of transcription, DNA-templated;GO:0006351|transcription, DNA-templated;	GO:0005634|nucleus;	GO:0003677|DNA binding;	.	.
BD vs WD	gene22718	LOC102583127	1.73274	1.89975e-06	0.000107805	up	yes	pfam00182	Glyco_hydro_19	Chitinase class I.	GO:0016998|cell wall macromolecule catabolic process;GO:0006032|chitin catabolic process;GO:0006952|defense response;GO:0000272|polysaccharide catabolic process;	.	GO:0008061|chitin binding;GO:0004568|chitinase activity;	K01183	E3.2.1.14; chitinase [EC:3.2.1.14]
BD vs WD	gene22719	LOC102583457	1.34759	7.5088e-05	0.00182086	up	yes	pfam00078	RVT_1	Reverse transcriptase (RNA-dependent DNA polymerase). A reverse transcriptase gene is usually indicative of a mobile element such as a retrotransposon or retrovirus. Reverse transcriptases occur in a variety of mobile elements, including retrotransposons, retroviruses, group II introns, bacterial msDNAs, hepadnaviruses, and caulimoviruses.	GO:0030154|cell differentiation;GO:0007623|circadian rhythm;GO:0009908|flower development;GO:0048578|positive regulation of long-day photoperiodism, flowering;GO:0009585|red, far-red light phototransduction;GO:0042752|regulation of circadian rhythm;GO:0006355|regulation of transcription, DNA-templated;GO:0009637|response to blue light;GO:0009409|response to cold;GO:0010218|response to far red lig…	GO:0005737|cytoplasm;GO:0005654|nucleoplasm;GO:0005634|nucleus;	.	K12124	GI; GIGANTEA
BD vs WD	gene22803	LOC102583788	1.2059	1.10613e-06	7.01062e-05	up	yes	pfam06219	DUF1005	Protein of unknown function (DUF1005). Family of plant proteins with undetermined function.	.	.	.	.	.
BD vs WD	gene22813	LOC102586997	1.09989	0.000336678	0.005725	up	yes	pfam00063	Myosin_head	Myosin head (motor domain).	GO:0030048|actin filament-based movement;	GO:0016461|unconventional myosin complex;	GO:0005524|ATP binding;GO:0003774|motor activity;	K10357	MYO5; myosin V
BD vs WD	gene22817	LOC102588833	2.50439	0.00608637	0.0444989	up	yes	pfam00234	Tryp_alpha_amyl	Protease inhibitor/seed storage/LTP family. This family is composed of trypsin-alpha amylase inhibitors, seed storage proteins and lipid transfer proteins from plants.	GO:0006869|lipid transport;	.	GO:0008289|lipid binding;	.	.
BD vs WD	gene22848	LOC102579475	1.03595	0.000797658	0.0107165	up	yes	pfam07649	C1_3	C1-like domain. This short domain is rich in cysteines and histidines. The pattern of conservation is similar to that found in pfam00130.	.	.	.	.	.
BD vs WD	gene22849	LOC102580796	1.78389	0.0010565	0.0130697	up	yes	pfam07649	C1_3	C1-like domain. This short domain is rich in cysteines and histidines. The pattern of conservation is similar to that found in pfam00130.	.	.	.	.	.
BD vs WD	gene22900	LOC102589067	1.26901	1.77292e-08	2.76873e-06	up	yes	pfam00069	Pkinase	Protein kinase domain.	GO:0009738|abscisic acid-activated signaling pathway;	.	GO:0005524|ATP binding;GO:0004674|protein serine/threonine kinase activity;	K14498	SNRK2; serine/threonine-protein kinase SRK2 [EC:2.7.11.1]
BD vs WD	gene22975	LOC102583667	1.70906	0.00173784	0.0184371	up	yes	pfam02893	GRAM	GRAM domain. The GRAM domain is found in in glucosyltransferases, myotubularins and other putative membrane-associated proteins.	.	.	.	.	.
BD vs WD	gene22977	LOC102584010	2.17587	1.34658e-05	0.000504513	up	yes	pfam02893	GRAM	GRAM domain. The GRAM domain is found in in glucosyltransferases, myotubularins and other putative membrane-associated proteins.	.	.	.	.	.
BD vs WD	gene23038	LOC102602431	1.09098	5.52584e-06	0.000249699	up	yes	pfam05557	MAD	Mitotic checkpoint protein. This family consists of several eukaryotic mitotic checkpoint (Mitotic arrest deficient or MAD) proteins. The mitotic spindle checkpoint monitors proper attachment of the bipolar spindle to the kinetochores of aligned sister chromatids and causes a cell cycle arrest in prometaphase when failures occur. Multiple components of the mitotic spindle checkpoint have been ide…	GO:0006355|regulation of transcription, DNA-templated;GO:0009751|response to salicylic acid;GO:0006351|transcription, DNA-templated;	GO:0016592|mediator complex;GO:0005634|nucleus;	.	K14972	PAXIP1, PTIP; PAX-interacting protein 1
BD vs WD	gene23123	LOC102581681	1.52244	0.00330232	0.0290119	up	yes	pfam00462	Glutaredoxin	Glutaredoxin.	GO:0045454|cell redox homeostasis;	GO:0005737|cytoplasm;	GO:0051537|2 iron, 2 sulfur cluster binding;GO:0009055|electron carrier activity;GO:0046872|metal ion binding;GO:0015035|protein disulfide oxidoreductase activity;	.	.
BD vs WD	gene23232	LOC107063042	1.49287	0.00561647	0.0421689	up	yes	pfam02977	CarbpepA_inh	Carboxypeptidase A inhibitor.	.	.	GO:0004866|endopeptidase inhibitor activity;	.	.
BD vs WD	gene23393	LOC102589273	1.34508	0.00330657	0.0290232	up	yes	pfam00388	PI-PLC-X	Phosphatidylinositol-specific phospholipase C, X domain. This associates with pfam00387 to form a single structural unit.	GO:0006629|lipid metabolic process;	.	GO:0008081|phosphoric diester hydrolase activity;	.	.
BD vs WD	gene23452	LOC102585197	1.72253	1.10265e-08	1.87431e-06	up	yes	pfam00067	p450	Cytochrome P450. Cytochrome P450s are haem-thiolate proteins involved in the oxidative degradation of various compounds. They are particularly well known for their role in the degradation of environmental toxins and mutagens. They can be divided into 4 classes, according to the method by which electrons from NAD(P)H are delivered to the catalytic site. Sequence conservation is relatively low with…	.	GO:0016021|integral component of membrane;	GO:0020037|heme binding;GO:0005506|iron ion binding;GO:0004497|monooxygenase activity;GO:0016705|oxidoreductase activity, acting on paired donors, with incorporation or reduction of molecular oxygen;	.	.
BD vs WD	gene23482	LOC102600865	2.13201	1.39996e-11	6.35549e-09	up	yes	pfam03055	RPE65	Retinal pigment epithelial membrane protein. This family represents a retinal pigment epithelial membrane receptor which is abundantly expressed in retinal pigment epithelium, and binds plasma retinal binding protein. The family also includes the sequence related neoxanthin cleavage enzyme in plants and lignostilbene-alpha,beta-dioxygenase in bacteria.	.	.	GO:0051213|dioxygenase activity;GO:0046872|metal ion binding;	.	.
BD vs WD	gene23567	LOC102593944	1.09908	1.35444e-05	0.000505547	up	yes	pfam00282	Pyridoxal_deC	Pyridoxal-dependent decarboxylase conserved domain.	GO:0019752|carboxylic acid metabolic process;GO:0006580|ethanolamine metabolic process;	GO:0005829|cytosol;GO:0005886|plasma membrane;	GO:0016831|carboxy-lyase activity;GO:0030170|pyridoxal phosphate binding;	K01590	hdc, HDC; histidine decarboxylase [EC:4.1.1.22]
BD vs WD	gene23568	LOC107063117	1.32792	0.000338239	0.00573129	up	yes	pfam00067	p450	Cytochrome P450. Cytochrome P450s are haem-thiolate proteins involved in the oxidative degradation of various compounds. They are particularly well known for their role in the degradation of environmental toxins and mutagens. They can be divided into 4 classes, according to the method by which electrons from NAD(P)H are delivered to the catalytic site. Sequence conservation is relatively low with…	GO:0046345|abscisic acid catabolic process;GO:0009639|response to red or far red light;GO:0009414|response to water deprivation;	GO:0016021|integral component of membrane;	GO:0010295|(+)-abscisic acid 8'-hydroxylase activity;GO:0020037|heme binding;GO:0005506|iron ion binding;	K09843	E1.14.13.93; (+)-abscisic acid 8'-hydroxylase [EC:1.14.13.93]
BD vs WD	gene23623	LOC102586757	1.44663	1.52e-06	8.93735e-05	up	yes	pfam07859	Abhydrolase_3	alpha/beta hydrolase fold. This catalytic domain is found in a very wide range of enzymes.	GO:0009813|flavonoid biosynthetic process;GO:0009717|isoflavonoid biosynthetic process;GO:0046287|isoflavonoid metabolic process;	.	GO:0033987|2-hydroxyisoflavanone dehydratase activity;GO:0052689|carboxylic ester hydrolase activity;	.	.
BD vs WD	gene23624	LOC107057656	1.99839	0.00037558	0.00616627	up	yes	pfam07859	Abhydrolase_3	alpha/beta hydrolase fold. This catalytic domain is found in a very wide range of enzymes.	GO:0009813|flavonoid biosynthetic process;GO:0009717|isoflavonoid biosynthetic process;GO:0046287|isoflavonoid metabolic process;	.	GO:0033987|2-hydroxyisoflavanone dehydratase activity;GO:0052689|carboxylic ester hydrolase activity;	K13258	HID; 2-hydroxyisoflavanone dehydratase [EC:4.2.1.105]
BD vs WD	gene23627	LOC102588409	3.18194	3.85629e-05	0.00109896	up	yes	pfam07859	Abhydrolase_3	alpha/beta hydrolase fold. This catalytic domain is found in a very wide range of enzymes.	GO:0009813|flavonoid biosynthetic process;GO:0009717|isoflavonoid biosynthetic process;GO:0046287|isoflavonoid metabolic process;	.	GO:0033987|2-hydroxyisoflavanone dehydratase activity;GO:0052689|carboxylic ester hydrolase activity;	.	.
BD vs WD	gene23639	LOC102591841	1.61245	1.65411e-11	7.2891e-09	up	yes	pfam00083	Sugar_tr	Sugar (and other) transporter.	GO:0046323|glucose import;GO:0035428|hexose transmembrane transport;GO:0015749|monosaccharide transport;GO:0009737|response to abscisic acid;GO:0009651|response to salt stress;GO:0009414|response to water deprivation;	GO:0005887|integral component of plasma membrane;GO:0005886|plasma membrane;GO:0009506|plasmodesma;	GO:0009679|hexose:proton symporter activity;GO:0005358|high-affinity hydrogen:glucose symporter activity;GO:0015145|monosaccharide transmembrane transporter activity;	.	.
BD vs WD	gene23640	LOC102592172	1.04749	0.00097026	0.0122937	up	yes	pfam02133	Transp_cyt_pur	Permease for cytosine/purines, uracil, thiamine, allantoin.	GO:0048511|rhythmic process;	GO:0005634|nucleus;	.	.	.
BD vs WD	gene2366	LOC102602773	1.1006	0.00390412	0.032695	up	yes	pfam03094	Mlo	Mlo family. A family of plant integral membrane proteins, first discovered in barley. Mutants lacking wild-type Mlo proteins show broad spectrum resistance to the powdery mildew fungus, and dysregulated cell death control, with spontaneous cell death in response to developmental or abiotic stimuli. Thus wild-type Mlo proteins are thought to be inhibitors of cell death whose deficiency lowers the …	GO:0009817|defense response to fungus, incompatible interaction;	GO:0016021|integral component of membrane;GO:0005886|plasma membrane;	.	.	.
BD vs WD	gene23670	LOC102603333	1.53075	0.000348665	0.00585401	up	yes	pfam00067	p450	Cytochrome P450. Cytochrome P450s are haem-thiolate proteins involved in the oxidative degradation of various compounds. They are particularly well known for their role in the degradation of environmental toxins and mutagens. They can be divided into 4 classes, according to the method by which electrons from NAD(P)H are delivered to the catalytic site. Sequence conservation is relatively low with…	.	.	GO:0020037|heme binding;GO:0005506|iron ion binding;GO:0004497|monooxygenase activity;GO:0016705|oxidoreductase activity, acting on paired donors, with incorporation or reduction of molecular oxygen;	.	.
BD vs WD	gene23671	LOC102583793	1.64379	0.00692207	0.0486064	up	yes	pfam01397	Terpene_synth	Terpene synthase, N-terminal domain. It has been suggested that this gene family be designated tps (for terpene synthase). It has been split into six subgroups on the basis of phylogeny, called tpsa-tpsf. tpsa includes vetispiridiene synthase, 5-epi- aristolochene synthase, and (+)-delta-cadinene synthase. tpsb includes (-)-limonene synthase. tpsc includes kaurene synthase A. tpsd includes taxadi…	GO:1902243|copal-8-ol diphosphate(3-) biosynthetic process;GO:1902247|geranylgeranyl diphosphate catabolic process;	GO:0009507|chloroplast;	GO:0016836|hydro-lyase activity;GO:0000287|magnesium ion binding;GO:0010333|terpene synthase activity;	.	.
BD vs WD	gene23808	LOC102599646	1.62734	0.00217472	0.021726	up	yes	pfam07470	Glyco_hydro_88	Glycosyl Hydrolase Family 88. Unsaturated glucuronyl hydrolase catalyses the hydrolytic release of unsaturated glucuronic acids from oligosaccharides (EC:3.2.1.-) produced by the reactions of polysaccharide lyases.	.	.	.	.	.
BD vs WD	gene23814	LOC102602889	1.02404	2.70392e-07	2.26537e-05	up	yes	pfam12624	Chorein_N	N-terminal region of Chorein, a TM vesicle-mediated sorter. Although mutations in the full-length vacuolar protein sorting 13A (VPS13A) protein in vertebrates lead to the disease of chorea-acanthocytosis, the exact function of any of the regions within the protein is not yet known. This region is the proposed leucine zipper at the N-terminus. The full-length protein is a transmembrane protein wit…	.	.	.	.	.
BD vs WD	gene23854	LOC102593625	1.26072	0.00358896	0.0308773	up	yes	pfam00069	Pkinase	Protein kinase domain.	GO:0048544|recognition of pollen;	.	GO:0005524|ATP binding;GO:0005516|calmodulin binding;GO:0030246|carbohydrate binding;GO:0004674|protein serine/threonine kinase activity;	.	.
BD vs WD	gene23855	LOC107057684	3.0412	0.00104123	0.0129382	up	yes	pfam00069	Pkinase	Protein kinase domain.	GO:0048544|recognition of pollen;	.	GO:0005524|ATP binding;GO:0005516|calmodulin binding;GO:0030246|carbohydrate binding;GO:0004674|protein serine/threonine kinase activity;	.	.
BD vs WD	gene2396	LOC102582573	1.10985	0.00659552	0.0468813	up	yes	pfam00092	VWA	von Willebrand factor type A domain.	.	.	.	K07114	yfbK; Ca-activated chloride channel homolog
BD vs WD	gene23967	LOC102593947	2.2707	0.00293514	0.0267118	up	yes	pfam01734	Patatin	Patatin-like phospholipase. This family consists of various patatin glycoproteins from plants. The patatin protein accounts for up to 40% of the total soluble protein in potato tubers. Patatin is a storage protein but it also has the enzymatic activity of lipid acyl hydrolase, catalyzing the cleavage of fatty acids from membrane lipids. Members of this family have been found also in vertebrates.	GO:0006952|defense response;GO:0016042|lipid catabolic process;	.	GO:0016787|hydrolase activity;	.	.
BD vs WD	gene24007	LOC102580127	1.18474	1.51753e-08	2.40844e-06	up	yes	pfam00244	2014-03-03	14-3-3 protein.	.	.	.	K06630	YWHAE; 14-3-3 protein epsilon
BD vs WD	gene24014	LOC102582137	1.33988	0.000100585	0.00226734	up	yes	pfam00201	UDPGT	UDP-glucoronosyl and UDP-glucosyl transferase.	.	.	GO:0035251|UDP-glucosyltransferase activity;	.	.
BD vs WD	gene24016	LOC102582803	1.84495	8.17756e-08	9.22741e-06	up	yes	pfam00201	UDPGT	UDP-glucoronosyl and UDP-glucosyl transferase.	.	.	GO:0035251|UDP-glucosyltransferase activity;	.	.
BD vs WD	gene24023	LOC102584788	1.35469	0.00672304	0.0475165	up	yes	pfam13414	TPR_11	TPR repeat.	GO:0009734|auxin-activated signaling pathway;GO:0009742|brassinosteroid mediated signaling pathway;GO:0045454|cell redox homeostasis;GO:0010305|leaf vascular tissue pattern formation;GO:0006970|response to osmotic stress;	GO:0005623|cell;	.	.	.
BD vs WD	gene24028	LOC102585668	1.41356	9.69974e-06	0.000384855	up	yes	pfam00150	Cellulase	Cellulase (glycosyl hydrolase family 5).	GO:0031589|cell-substrate adhesion;GO:0006073|cellular glucan metabolic process;GO:0031505|fungal-type cell wall organization;GO:0009405|pathogenesis;GO:0044407|single-species biofilm formation in or on host organism;GO:0044011|single-species biofilm formation on inanimate substrate;	GO:0009986|cell surface;GO:0005618|cell wall;GO:0005576|extracellular region;	GO:0050839|cell adhesion molecule binding;GO:0004338|glucan exo-1,3-beta-glucosidase activity;GO:0016740|transferase activity;	K01210	E3.2.1.58; glucan 1,3-beta-glucosidase [EC:3.2.1.58]
BD vs WD	gene24029	LOC102586001	1.4435	0.000188496	0.00365043	up	yes	pfam04570	DUF581	Protein of unknown function (DUF581). Family of uncharacterized proteins.	.	.	.	.	.
BD vs WD	gene24093	LOC102582804	1.25981	1.80975e-07	1.67432e-05	up	yes	pfam00515	TPR_1	Tetratricopeptide repeat.	GO:0010438|cellular response to sulfur starvation;GO:0009658|chloroplast organization;	GO:0005634|nucleus;	.	.	.
BD vs WD	gene2411	LOC102589274	1.95744	2.39742e-10	6.78261e-08	up	yes	pfam04520	Senescence_reg	Senescence regulator. This protein regulates the expression of proteins associated with leaf senescence in plants.	.	.	.	.	.
BD vs WD	gene24124	LOC102594619	2.34344	4.66606e-14	3.50332e-11	up	yes	pfam00847	AP2	AP2 domain. This 60 amino acid residue domain can bind to DNA and is found in transcription factor proteins.	GO:0006952|defense response;GO:0009873|ethylene-activated signaling pathway;GO:0009867|jasmonic acid mediated signaling pathway;GO:0006351|transcription, DNA-templated;	GO:0005634|nucleus;	GO:0003677|DNA binding;GO:0003700|transcription factor activity, sequence-specific DNA binding;	K14516	ERF1; ethylene-responsive transcription factor 1
BD vs WD	gene24125	LOC102594943	1.59793	0.000327834	0.00562854	up	yes	pfam03141	Methyltransf_29	Putative S-adenosyl-L-methionine-dependent methyltransferase. This family is a putative S-adenosyl-L-methionine (SAM)-dependent methyltransferase.	.	GO:0005768|endosome;GO:0005794|Golgi apparatus;GO:0000139|Golgi membrane;GO:0016021|integral component of membrane;GO:0005802|trans-Golgi network;	GO:0008168|methyltransferase activity;	.	.
BD vs WD	gene24216	LOC102591618	1.28482	3.94007e-06	0.000191329	up	yes	pfam07797	DUF1639	Protein of unknown function (DUF1639). This approximately 50 residue region is found in a number of sequences derived from hypothetical plant proteins. This region features a highly basic 5 amino-acid stretch towards its centre.	.	.	.	.	.
BD vs WD	gene24227	LOC102594051	1.59078	1.77783e-06	0.000102073	up	yes	pfam14897	EpsG	EpsG family. This family of proteins are related to the EpsG protein from B. subtilis. These proteins are likely glycosyl transferases belonging to the membrane protein GT-C clan.	.	.	.	.	.
BD vs WD	gene24242	LOC102602552	3.25378	2.24941e-08	3.22873e-06	up	yes	pfam00201	UDPGT	UDP-glucoronosyl and UDP-glucosyl transferase.	.	.	GO:0016758|transferase activity, transferring hexosyl groups;	.	.
BD vs WD	gene24253	LOC102606023	1.09628	0.00101287	0.0126639	up	yes	pfam02338	OTU	OTU-like cysteine protease. This family is comprised of a group of predicted cysteine proteases, homologous to the Ovarian tumor (OTU) gene in Drosophila. Members include proteins from eukaryotes, viruses and pathogenic bacterium. The conserved cysteine and histidine, and possibly the aspartate, represent the catalytic residues in this putative group of proteases.	.	GO:0009507|chloroplast;	.	.	.
BD vs WD	gene24284	LOC102588091	1.14676	0.00048734	0.0075145	up	yes	pfam00782	DSPc	Dual specificity phosphatase, catalytic domain. Ser/Thr and Tyr protein phosphatases. The enzyme's tertiary fold is highly similar to that of tyrosine-specific phosphatases, except for a "recognition" region.	GO:0007623|circadian rhythm;GO:0006470|protein dephosphorylation;GO:0005982|starch metabolic process;	GO:0009501|amyloplast;GO:0005634|nucleus;	GO:0019203|carbohydrate phosphatase activity;GO:0008138|protein tyrosine/serine/threonine phosphatase activity;	.	.
BD vs WD	gene2438	LOC102598326	1.80231	2.86956e-11	1.09837e-08	up	yes	pfam00009	GTP_EFTU	Elongation factor Tu GTP binding domain. This domain contains a P-loop motif, also found in several other families such as pfam00071, pfam00025 and pfam00063. Elongation factor Tu consists of three structural domains, this plus two C-terminal beta barrel domains.	.	GO:0005737|cytoplasm;	GO:0005525|GTP binding;GO:0003924|GTPase activity;GO:0003746|translation elongation factor activity;	K03231	EEF1A; elongation factor 1-alpha
BD vs WD	gene24425	LOC102583676	2.64123	1.43099e-07	1.39672e-05	up	yes	pfam00067	p450	Cytochrome P450. Cytochrome P450s are haem-thiolate proteins involved in the oxidative degradation of various compounds. They are particularly well known for their role in the degradation of environmental toxins and mutagens. They can be divided into 4 classes, according to the method by which electrons from NAD(P)H are delivered to the catalytic site. Sequence conservation is relatively low with…	.	.	GO:0020037|heme binding;GO:0005506|iron ion binding;GO:0004497|monooxygenase activity;GO:0016705|oxidoreductase activity, acting on paired donors, with incorporation or reduction of molecular oxygen;	.	.
BD vs WD	gene24436	LOC102586761	1.33352	2.46148e-05	0.000810296	up	yes	pfam00067	p450	Cytochrome P450. Cytochrome P450s are haem-thiolate proteins involved in the oxidative degradation of various compounds. They are particularly well known for their role in the degradation of environmental toxins and mutagens. They can be divided into 4 classes, according to the method by which electrons from NAD(P)H are delivered to the catalytic site. Sequence conservation is relatively low with…	.	GO:0016021|integral component of membrane;	GO:0020037|heme binding;GO:0005506|iron ion binding;GO:0004497|monooxygenase activity;GO:0016705|oxidoreductase activity, acting on paired donors, with incorporation or reduction of molecular oxygen;	.	.
BD vs WD	gene24458	LOC102592064	1.93881	1.42234e-06	8.62281e-05	up	yes	pfam14009	DUF4228	Domain of unknown function (DUF4228). This domain is found in plants. The function is not known.	.	.	.	.	.
BD vs WD	gene24505	LOC102578373	1.09863	0.00029072	0.00513098	up	yes	pfam10604	Polyketide_cyc2	Polyketide cyclase / dehydrase and lipid transport. This family contains polyketide cylcases/dehydrases which are enzymes involved in polyketide synthesis. It also includes other proteins of the START superfamily.	GO:0009738|abscisic acid-activated signaling pathway;GO:0043086|negative regulation of catalytic activity;GO:0009789|positive regulation of abscisic acid-activated signaling pathway;GO:0009737|response to abscisic acid;	GO:0005737|cytoplasm;GO:0005634|nucleus;GO:0005886|plasma membrane;	GO:0010427|abscisic acid binding;GO:0042803|protein homodimerization activity;GO:0004864|protein phosphatase inhibitor activity;GO:0004872|receptor activity;	K14496	PYL; abscisic acid receptor PYR/PYL family
BD vs WD	gene24537	LOC102594391	1.29377	1.42837e-07	1.39672e-05	up	yes	pfam07714	Pkinase_Tyr	Protein tyrosine kinase.	.	.	GO:0005524|ATP binding;GO:0004674|protein serine/threonine kinase activity;	.	.
BD vs WD	gene24713	LOC102599112	3.16587	1.82126e-05	0.000634314	up	yes	pfam03936	Terpene_synth_C	Terpene synthase family, metal binding domain. It has been suggested that this gene family be designated tps (for terpene synthase). It has been split into six subgroups on the basis of phylogeny, called tpsa-tpsf. tpsa includes vetispiridiene synthase, 5-epi- aristolochene synthase, and (+)-delta-cadinene synthase. tpsb includes (-)-limonene synthase. tpsc includes kaurene synthase A. tpsd inclu…	GO:0016114|terpenoid biosynthetic process;	GO:0005737|cytoplasm;	GO:0000287|magnesium ion binding;GO:0010333|terpene synthase activity;	K15802	SSTLE1; germacrene C synthase [EC:4.2.3.60]
BD vs WD	gene24744	LOC102605695	2.4356	1.40769e-07	1.38785e-05	up	yes	pfam00226	DnaJ	DnaJ domain. DnaJ domains (J-domains) are associated with hsp70 heat-shock system and it is thought that this domain mediates the interaction. DnaJ-domain is therefore part of a chaperone (protein folding) system. The T-antigens, although not in Prosite are confirmed as DnaJ containing domains from literature.	GO:0061077|chaperone-mediated protein folding;GO:1902395|regulation of 1-deoxy-D-xylulose-5-phosphate synthase activity;GO:0010322|regulation of isopentenyl diphosphate biosynthetic process, methylerythritol 4-phosphate pathway;	GO:0009507|chloroplast;GO:0005737|cytoplasm;GO:0005634|nucleus;	.	.	.
BD vs WD	gene24789	LOC102577924	1.35919	2.67847e-05	0.000854353	up	yes	pfam05608	DUF778	Protein of unknown function (DUF778). This family consists of several eukaryotic proteins of unknown function.	GO:0010105|negative regulation of ethylene-activated signaling pathway;GO:0009723|response to ethylene;	GO:0005783|endoplasmic reticulum;GO:0005789|endoplasmic reticulum membrane;GO:0005794|Golgi apparatus;GO:0000139|Golgi membrane;GO:0016021|integral component of membrane;	.	.	.
BD vs WD	gene25006	LOC102580239	1.1958	3.66707e-07	2.87489e-05	up	yes	pfam00153	Mito_carr	Mitochondrial carrier protein.	GO:0006839|mitochondrial transport;	GO:0009507|chloroplast;GO:0016021|integral component of membrane;GO:0005743|mitochondrial inner membrane;GO:0005739|mitochondrion;GO:0009536|plastid;	.	K15109	SLC25A20_29, CACT, CACL, CRC1; solute carrier family 25 (mitochondrial carnitine/acylcarnitine transporter), member 20/29
BD vs WD	gene25135	LOC102605023	1.76	7.33103e-09	1.33747e-06	up	yes	pfam00860	Xan_ur_permease	Permease family. This family includes permeases for diverse substrates such as xanthine, uracil, and vitamin C. However many members of this family are functionally uncharacterized and may transport other substrates. Members of this family have ten predicted transmembrane helices.	GO:0015853|adenine transport;GO:0015854|guanine transport;GO:0006863|purine nucleobase transport;	GO:0016021|integral component of membrane;	GO:0005345|purine nucleobase transmembrane transporter activity;GO:0005215|transporter activity;	K06901	pbuG; putative MFS transporter, AGZA family, xanthine/uracil permease
BD vs WD	gene25265	LOC102591072	1.25105	0.00245461	0.0236274	up	yes	pfam00069	Pkinase	Protein kinase domain.	GO:0009738|abscisic acid-activated signaling pathway;GO:0035556|intracellular signal transduction;GO:0018105|peptidyl-serine phosphorylation;GO:0046777|protein autophosphorylation;GO:0046898|response to cycloheximide;GO:0009416|response to light stimulus;	GO:0005737|cytoplasm;GO:0005886|plasma membrane;	GO:0005524|ATP binding;GO:0009931|calcium-dependent protein serine/threonine kinase activity;GO:0005516|calmodulin binding;GO:0004683|calmodulin-dependent protein kinase activity;GO:0004674|protein serine/threonine kinase activity;	.	.
BD vs WD	gene25266	LOC102577547	1.47364	3.66428e-05	0.00105971	up	yes	pfam00069	Pkinase	Protein kinase domain.	GO:0009738|abscisic acid-activated signaling pathway;GO:0035556|intracellular signal transduction;GO:0018105|peptidyl-serine phosphorylation;GO:0046777|protein autophosphorylation;GO:0046898|response to cycloheximide;GO:0009416|response to light stimulus;	GO:0005737|cytoplasm;GO:0005886|plasma membrane;	GO:0005524|ATP binding;GO:0009931|calcium-dependent protein serine/threonine kinase activity;GO:0005516|calmodulin binding;GO:0004683|calmodulin-dependent protein kinase activity;GO:0004674|protein serine/threonine kinase activity;	.	.
BD vs WD	gene25271	LOC107063420	1.74525	8.73349e-09	1.56011e-06	up	yes	pfam04163	Tht1	Tht1-like nuclear fusion protein.	.	.	GO:0016758|transferase activity, transferring hexosyl groups;	.	.
BD vs WD	gene25304	LOC102602001	1.07518	6.67879e-07	4.70674e-05	up	yes	pfam04893	Yip1	Yip1 domain. The Yip1 integral membrane domain contains four transmembrane alpha helices. The domain is characterized by the motifs DLYGP and GY. The Yip1 protein is a golgi protein involved in vesicular transport that interacts with GTPases.	GO:0015031|protein transport;GO:0016192|vesicle-mediated transport;	GO:0005789|endoplasmic reticulum membrane;GO:0000139|Golgi membrane;GO:0016021|integral component of membrane;	.	.	.
BD vs WD	gene25520	LOC102583916	1.01066	4.84523e-07	3.61007e-05	up	yes	pfam02485	Branch	Core-2/I-Branching enzyme. This is a family of two different beta-1,6-N-acetylglucosaminyltransferase enzymes, I-branching enzyme and core-2 branching enzyme. I-branching enzyme is responsible for the production of the blood group I-antigen during embryonic development. Core-2 branching enzyme forms crucial side-chain branches in O-glycans.	.	.	.	.	.
BD vs WD	gene25592	LOC102605144	1.60749	2.49716e-05	0.000817522	up	yes	pfam03266	NTPase_1	NTPase. This domain is found across all species from bacteria to human, and the function was determined first in a hyperthermophilic bacterium to be an NTPase. The structure of one member-sequence represents a variation of the RecA fold, and implies that the function might be that of a DNA/RNA modifying enzyme. The sequence carries both a Walker A and Walker B motif which together are characteris…	.	GO:0009507|chloroplast;	GO:0005524|ATP binding;GO:0003676|nucleic acid binding;	.	.
BD vs WD	gene25602	LOC102580574	1.28774	2.41981e-05	0.000801989	up	yes	pfam07795	DUF1635	Protein of unknown function (DUF1635). The members of this family include sequences that are parts of hypothetical proteins expressed by plant species. The region in question is about 170 amino acids long.	.	.	.	.	.
BD vs WD	gene25637	LOC102592748	1.01952	0.00016433	0.00330029	up	yes	pfam00856	SET	SET domain. SET domains are protein lysine methyltransferase enzymes. SET domains appear to be protein-protein interaction domains. It has been demonstrated that SET domains mediate interactions with a family of proteins that display similarity with dual-specificity phosphatases (dsPTPases). A subset of SET domains have been called PR domains. These domains are divergent in sequence from other SE…	GO:0030154|cell differentiation;GO:0009294|DNA mediated transformation;GO:0009908|flower development;GO:0016571|histone methylation;GO:0009965|leaf morphogenesis;GO:0045857|negative regulation of molecular function, epigenetic;GO:0006349|regulation of gene expression by genetic imprinting;GO:0006351|transcription, DNA-templated;GO:0010228|vegetative to reproductive phase transition of meristem;	GO:0005634|nucleus;GO:0031519|PcG protein complex;	GO:0018024|histone-lysine N-methyltransferase activity;GO:0003700|transcription factor activity, sequence-specific DNA binding;GO:0003727|single-stranded RNA binding;	K11430	EZH2; histone-lysine N-methyltransferase EZH2 [EC:2.1.1.43]
BD vs WD	gene25685	LOC102582351	1.31276	0.00479614	0.0376635	up	yes	pfam11912	DUF3430	Protein of unknown function (DUF3430). This family of proteins are functionally uncharacterized. This protein is found in eukaryotes. Proteins in this family are typically between 209 to 265 amino acids in length.	.	.	.	.	.
BD vs WD	gene25710	LOC107063518	1.00611	0.0035146	0.0304251	up	yes	pfam00141	peroxidase	Peroxidase.	GO:0050832|defense response to fungus;GO:0042744|hydrogen peroxide catabolic process;GO:0006979|response to oxidative stress;GO:0048511|rhythmic process;	GO:0005829|cytosol;	GO:0020037|heme binding;GO:0046872|metal ion binding;GO:0004601|peroxidase activity;	.	.
BD vs WD	gene25730	LOC102577542	2.45844	0.000672864	0.00947689	up	yes	pfam03171	2OG-FeII_Oxy	2OG-Fe(II) oxygenase superfamily. This family contains members of the 2-oxoglutarate (2OG) and Fe(II)-dependent oxygenase superfamily. This family includes the C-terminal of prolyl 4-hydroxylase alpha subunit. The holoenzyme has the activity EC:1.14.11.2 catalyzing the reaction: Procollagen L-proline + 2-oxoglutarate + O2 <=> procollagen trans- 4-hydroxy-L-proline + succinate + CO2. The full enzy…	GO:0071398|cellular response to fatty acid;GO:0071281|cellular response to iron ion;GO:0071732|cellular response to nitric oxide;GO:0051365|cellular response to potassium ion starvation;GO:0006952|defense response;GO:0009693|ethylene biosynthetic process;	.	GO:0009815|1-aminocyclopropane-1-carboxylate oxidase activity;GO:0031418|L-ascorbic acid binding;GO:0046872|metal ion binding;GO:0016706|oxidoreductase activity, acting on paired donors, with incorporation or reduction of molecular oxygen, 2-oxoglutarate as one donor, and incorporation of one atom each of oxygen into both donors;	K05933	E1.14.17.4; aminocyclopropanecarboxylate oxidase [EC:1.14.17.4]
BD vs WD	gene25803	LOC102590374	1.22494	3.94223e-05	0.00111531	up	yes	pfam00300	His_Phos_1	Histidine phosphatase superfamily (branch 1). The histidine phosphatase superfamily is so named because catalysis centres on a conserved His residue that is transiently phosphorylated during the catalytic cycle. Other conserved residues contribute to a 'phosphate pocket' and interact with the phospho group of substrate before, during and after its transfer to the His residue. Structure and sequen…	GO:0005975|carbohydrate metabolic process;	.	GO:0003824|catalytic activity;	.	.
BD vs WD	gene2583	LOC102579689	1.16716	4.28486e-05	0.00118321	up	yes	pfam00179	UQ_con	Ubiquitin-conjugating enzyme. Proteins destined for proteasome-mediated degradation may be ubiquitinated. Ubiquitination follows conjugation of ubiquitin to a conserved cysteine residue of UBC homologues. TSG101 is one of several UBC homologues that lacks this active site cysteine.	GO:0016567|protein ubiquitination;	.	GO:0005524|ATP binding;GO:0016874|ligase activity;	.	.
BD vs WD	gene25864	LOC102585213	1.08089	3.54881e-05	0.00104489	up	yes	pfam13639	zf-RING_2	Ring finger domain.	.	GO:0009535|chloroplast thylakoid membrane;GO:0016021|integral component of membrane;	GO:0008270|zinc ion binding;	.	.
BD vs WD	gene26007	LOC107057815	2.58752	4.08384e-05	0.00114377	up	yes	pfam10101	DUF2339	Predicted membrane protein (DUF2339). This domain, found in various hypothetical bacterial proteins, has no known function.	.	.	.	.	.
BD vs WD	gene26063	LOC102595614	1.21436	1.47517e-06	8.78423e-05	up	yes	pfam04043	PMEI	Plant invertase/pectin methylesterase inhibitor. This domain inhibits pectin methylesterases (PMEs) and invertases through formation of a non-covalent 1:1 complex. It has been implicated in the regulation of fruit development, carbohydrate metabolizm and cell wall extension. It may also be involved in inhibiting microbial pathogen PMEs. It has been observed that it is often expressed as a large i…	.	.	GO:0004857|enzyme inhibitor activity;GO:0030599|pectinesterase activity;	.	.
BD vs WD	gene26111	LOC102594515	1.23027	0.000648695	0.00927056	up	yes	pfam00067	p450	Cytochrome P450. Cytochrome P450s are haem-thiolate proteins involved in the oxidative degradation of various compounds. They are particularly well known for their role in the degradation of environmental toxins and mutagens. They can be divided into 4 classes, according to the method by which electrons from NAD(P)H are delivered to the catalytic site. Sequence conservation is relatively low with…	GO:0016099|monoterpenoid biosynthetic process;	GO:0005789|endoplasmic reticulum membrane;GO:0016021|integral component of membrane;	GO:0020037|heme binding;GO:0005506|iron ion binding;GO:0016709|oxidoreductase activity, acting on paired donors, with incorporation or reduction of molecular oxygen, NAD(P)H as one donor, and incorporation of one atom of oxygen;	.	.
BD vs WD	gene2621	LOC102589603	1.121	0.00395798	0.0329455	up	yes	pfam14226	DIOX_N	non-haem dioxygenase in morphine synthesis N-terminal. This is the highly conserved N-terminal region of proteins with 2-oxoglutarate/Fe(II)-dependent dioxygenase activity.	.	.	GO:0046872|metal ion binding;GO:0016706|oxidoreductase activity, acting on paired donors, with incorporation or reduction of molecular oxygen, 2-oxoglutarate as one donor, and incorporation of one atom each of oxygen into both donors;	K06892	F6H1; feruloyl-CoA ortho-hydroxylase [EC:1.14.11.-]
BD vs WD	gene26212	LOC102585678	1.3809	6.39849e-08	7.47934e-06	up	yes	pfam00208	ELFV_dehydrog	Glutamate/Leucine/Phenylalanine/Valine dehydrogenase.	GO:0006520|cellular amino acid metabolic process;	GO:0005759|mitochondrial matrix;	GO:0004353|glutamate dehydrogenase [NAD(P)+] activity;	.	.
BD vs WD	gene26216	LOC102587020	1.15636	0.000846476	0.0111309	up	yes	pfam00332	Glyco_hydro_17	Glycosyl hydrolases family 17.	GO:0005975|carbohydrate metabolic process;GO:0071555|cell wall organization;GO:0006952|defense response;	GO:0031225|anchored component of membrane;GO:0046658|anchored component of plasma membrane;GO:0005618|cell wall;GO:0005576|extracellular region;GO:0005886|plasma membrane;GO:0009506|plasmodesma;	GO:0042973|glucan endo-1,3-beta-D-glucosidase activity;	.	.
BD vs WD	gene26217	LOC102587350	1.12446	1.11732e-07	1.16017e-05	up	yes	pfam00230	MIP	Major intrinsic protein. MIP (Major Intrinsic Protein) family proteins exhibit essentially two distinct types of channel properties: (1) specific water transport by the aquaporins, and (2) small neutral solutes transport, such as glycerol by the glycerol facilitators.	.	GO:0016021|integral component of membrane;	GO:0005215|transporter activity;	K09875	SIP; aquaporin SIP
BD vs WD	gene26236	LOC102599659	1.12044	0.00156762	0.0171164	up	yes	pfam15511	CENP-T	Centromere kinetochore component CENP-T. CENP-T is a family of vertebral kinetochore proteins that associates directly with CENP-W. The N-terminus of CENP-T proteins interacts directly with the Ndc80 complex in the outer kinetochore. Importantly, the CENP-T-W complex does not directly associate with CENP-A, but with histone H3 in the centromere region. CENP-T and -W form a hetero-tetramer with CE…	.	.	.	.	.
BD vs WD	gene26242	LOC102601675	2.28916	0.000372092	0.00612445	up	yes	pfam07859	Abhydrolase_3	alpha/beta hydrolase fold. This catalytic domain is found in a very wide range of enzymes.	.	.	GO:0052689|carboxylic ester hydrolase activity;	.	.
BD vs WD	gene26304	LOC107057868	1.08218	0.00198609	0.0204593	up	yes	pfam11891	DUF3411	Domain of unknown function (DUF3411). This presumed domain is functionally uncharacterized. This domain is found in eukaryotes. This domain is typically between 168 to 186 amino acids in length. This domain has a conserved RYQ sequence motif.	.	.	.	.	.
BD vs WD	gene26340	LOC102605031	1.0176	0.000747318	0.0102315	up	yes	pfam07922	Glyco_transf_52	Glycosyltransferase family 52. This family features glycosyltransferases belonging to glycosyltransferase family 52, which have alpha-2,3- sialyltransferase (EC:4.2.99.4) and alpha-glucosyltransferase (EC 2.4.1.-) activity. For example, beta-galactoside alpha-2,3- sialyltransferase expressed by Neisseria meningitidis is a member of this family and is involved in a step of lipooligosaccharide bios…	.	.	.	.	.
BD vs WD	gene26353	LOC107057880	1.01361	0.00406289	0.0336637	up	yes	pfam00808	CBFD_NFYB_HMF	Histone-like transcription factor (CBF/NF-Y) and archaeal histone. This family includes archaebacterial histones and histone like transcription factors from eukaryotes.	GO:0009738|abscisic acid-activated signaling pathway;GO:0006351|transcription, DNA-templated;	GO:0016602|CCAAT-binding factor complex;	GO:0043565|sequence-specific DNA binding;GO:0003700|transcription factor activity, sequence-specific DNA binding;	.	.
BD vs WD	gene26372	LOC102590379	2.40209	3.12048e-06	0.000160786	up	yes	pfam14009	DUF4228	Domain of unknown function (DUF4228). This domain is found in plants. The function is not known.	.	.	.	.	.
BD vs WD	gene26410	LOC102600648	1.37409	1.83001e-06	0.000104762	up	yes	pfam01764	Lipase_3	Lipase (class 3).	GO:0046340|diacylglycerol catabolic process;GO:0019915|lipid storage;GO:0052651|monoacylglycerol catabolic process;GO:0010187|negative regulation of seed germination;	GO:0005737|cytoplasm;	GO:0047372|acylglycerol lipase activity;GO:0008970|phosphatidylcholine 1-acylhydrolase activity;	.	.
BD vs WD	gene26411	LOC102600993	1.21112	1.22275e-07	1.2432e-05	up	yes	pfam01764	Lipase_3	Lipase (class 3).	GO:0046340|diacylglycerol catabolic process;GO:0019915|lipid storage;GO:0052651|monoacylglycerol catabolic process;GO:0010187|negative regulation of seed germination;	GO:0005737|cytoplasm;	GO:0047372|acylglycerol lipase activity;GO:0008970|phosphatidylcholine 1-acylhydrolase activity;	.	.
BD vs WD	gene26544	LOC102590725	1.4846	0.000548384	0.0082432	up	yes	pfam07859	Abhydrolase_3	alpha/beta hydrolase fold. This catalytic domain is found in a very wide range of enzymes.	.	.	GO:0052689|carboxylic ester hydrolase activity;	.	.
BD vs WD	gene26580	LOC102603809	3.11658	0.000258649	0.00471899	up	yes	pfam14299	PP2	Phloem protein 2. Phloem protein 2 (PP2) is one of the most abundant and enigmatic proteins in the phloem sap. PP2 is translocated in the assimilate stream where its lectin activity or RNA-binding properties can exert effects over long distances.	.	.	GO:0030246|carbohydrate binding;	.	.
BD vs WD	gene26863	LOC102605153	1.30149	0.00429688	0.0349643	up	yes	pfam00487	FA_desaturase	Fatty acid desaturase.	.	.	.	.	.
BD vs WD	gene26866	LOC102578850	1.10068	1.84864e-06	0.000105518	up	yes	pfam00646	F-box	F-box domain. This domain is approximately 50 amino acids long, and is usually found in the N-terminal half of a variety of proteins. Two motifs that are commonly found associated with the F-box domain are the leucine rich repeats (LRRs; pfam00560 and pfam07723) and the WD repeat (pfam00400). The F-box domain has a role in mediating protein-protein interactions in a variety of contexts, such as p…	GO:0016567|protein ubiquitination;	GO:0005634|nucleus;	.	.	.
BD vs WD	gene26870	LOC102579710	1.01322	4.93034e-08	6.13175e-06	up	yes	pfam00170	bZIP_1	bZIP transcription factor. The Pfam entry includes the basic region and the leucine zipper region.	GO:0009970|cellular response to sulfate starvation;GO:0006952|defense response;GO:0009294|DNA mediated transformation;GO:0045596|negative regulation of cell differentiation;GO:0051170|nuclear import;GO:0007231|osmosensory signaling pathway;GO:0008272|sulfate transport;GO:0006351|transcription, DNA-templated;	GO:0005829|cytosol;GO:0005634|nucleus;	GO:0051019|mitogen-activated protein kinase binding;GO:0043565|sequence-specific DNA binding;GO:0003700|transcription factor activity, sequence-specific DNA binding;	.	.
[truncated: 5,857 more rows]
