# Supplementary material for: Physiological and Comparative Transcriptome Analysis Reveals the Mechanism by Which Exogenous 24-Epibrassinolide Application Enhances Drought Resistance in Potato (Solanum tuberosum L.)
Source: Antioxidants (Basel). 2022 Aug 30;11(9):1701. doi: 10.3390/antiox11091701 (PMC9495798; doi:10.3390/antiox11091701)
Supplement: Supplementary file 1 [file antioxidants-11-01701-s001.zip › Supplementary/Table S4 GO enrichment analysis of DEGs.xlsx]

## Sheet: Sheet1
Table S4 GO enrichment analysis of DEGs
BC vs. WC
GO Categories	Accession	Term name	p-value	FDR	DE_Gene	DE_Count	Up_Gene	Up_Count	Down_Gene	Down_Count
molecular function	GO:0050366	tyramine N-feruloyltransferase activity	1.13839e-05	0.00541873	gene29375|gene29372|gene29373|gene29378	4	gene29375|gene29373|gene29372|gene29378	4	--	0
molecular function	GO:0005388	calcium-transporting ATPase activity	3.00108e-05	0.00714257	gene26108|gene28667|gene27557|gene33193|gene27563	5	gene27563|gene26108|gene27557|gene33193|gene28667	5	--	0
molecular function	GO:0015085	calcium ion transmembrane transporter activity	0.000120219	0.0190747	gene27563|gene6987|gene26108|gene28667|gene33193|gene27557|gene6400	7	gene26108|gene27557|gene27563|gene33193|gene28667	5	gene6987|gene6400	2
molecular function	GO:0022857	transmembrane transporter activity	0.0001652	0.0196588	gene10078|gene16120|gene21825|gene10294|gene22005|gene6400|gene31343|gene22144|gene31747|gene15140|gene3287|gene27405|gene24191|gene12921|gene14879|gene27557|gene9992|gene16325|gene26108|gene12008|gene2335|gene6788|gene14759|gene6785|gene591|gene3720|gene27563|gene6987|gene4676|gene29263|gene28667|gene29226|gene33193|gene17056|gene31186	35	gene6788|gene28667|gene3720|gene14879|gene26108|gene24191|gene4676|gene6785|gene16325|gene16120|gene22005|gene27557|gene27563|gene31186|gene33193	15	gene31747|gene31343|gene27405|gene22144|gene21825|gene2335|gene10078|gene15140|gene14759|gene29263|gene17056|gene10294|gene12008|gene9992|gene3287|gene6987|gene29226|gene6400|gene12921|gene591	20
molecular function	GO:0015662	ATPase activity, coupled to transmembrane movement of ions, phosphorylative mechanism	0.000260586	0.0248078	gene26108|gene28667|gene27557|gene33193|gene27563	5	gene27563|gene26108|gene27557|gene33193|gene28667	5	--	0
molecular function	GO:0030246	carbohydrate binding	0.00033671	0.0267124	gene16777|gene23842|gene18297|gene14918|gene28418|gene5260|gene9028|gene601|gene9797|gene25730|gene20290|gene22755|gene3774|gene31458|gene23262|gene18198|gene13194|gene26970|gene17636	19	gene23262|gene18297|gene18198|gene26970|gene13194|gene14918|gene23842|gene31458|gene28418|gene22755|gene9797|gene16777|gene20290	13	gene601|gene3774|gene5260|gene25730|gene17636|gene9028	6
molecular function	GO:0005516	calmodulin binding	0.000487042	0.028979	gene23842|gene9797|gene28667|gene33311|gene20290|gene22755|gene31458|gene18198|gene13194|gene26970	10	gene28667|gene18198|gene26970|gene13194|gene31458|gene23842|gene22755|gene33311|gene9797|gene20290	10	--	0
molecular function	GO:0005215	transporter activity	0.000474344	0.028979	gene10078|gene651|gene16120|gene21825|gene10294|gene22005|gene6400|gene31343|gene22144|gene31747|gene15140|gene3287|gene27405|gene14879|gene12921|gene24191|gene27557|gene30713|gene9992|gene16325|gene26108|gene12008|gene29423|gene2335|gene6788|gene14759|gene6785|gene591|gene3720|gene27563|gene6987|gene4676|gene29263|gene28667|gene29226|gene33193|gene17056|gene31186	38	gene6788|gene30713|gene28667|gene29423|gene14879|gene26108|gene24191|gene4676|gene6785|gene16325|gene16120|gene22005|gene27557|gene27563|gene3720|gene31186|gene33193	17	gene31747|gene31343|gene27405|gene29263|gene22144|gene21825|gene2335|gene10078|gene15140|gene14759|gene651|gene17056|gene10294|gene12008|gene9992|gene3287|gene6987|gene29226|gene6400|gene12921|gene591	21
biological process	GO:0010200	response to chitin	2.48273e-05	0.0293459	gene25372|gene13813|gene25371|gene4975|gene6234|gene28281|gene11103|gene11105|gene5631|gene13845|gene15178|gene22244	12	gene25372|gene25371|gene13845|gene11103|gene28281|gene11105|gene13813|gene6234|gene15178|gene22244	10	gene5631|gene4975	2
BD vs. WD
GO Categories	Accession	Term name	p-value	FDR	DE_Gene	DE_Count	Up_Gene	Up_Count	Down_Gene	Down_Count
molecular function	GO:0045548	phenylalanine ammonia-lyase activity	2.77582e-09	2.45937e-06	gene17437|gene28231|gene28234|gene28228|gene17438|gene17439|gene8261|gene32318	8	gene8261	1	gene17438|gene17439|gene32318|gene17437|gene28228|gene28231|gene28234	7
molecular function	GO:0016841	ammonia-lyase activity	9.20176e-08	3.5296e-05	gene17437|gene28231|gene28234|gene28228|gene31377|gene17438|gene17439|gene8261|gene32318	9	gene8261	1	gene17438|gene17439|gene31377|gene17437|gene28228|gene32318|gene28231|gene28234	8
molecular function	GO:0016758	transferase activity, transferring hexosyl groups	1.19512e-07	3.5296e-05	gene21906|gene8835|gene8832|gene8836|gene1148|gene22393|gene8839|gene21446|gene21586|gene19262|gene27246|gene32317|gene8549|gene27223|gene25271|gene21444|gene33210|gene16684|gene30780|gene24242|gene8581|gene20369|gene18974|gene9074|gene18970|gene20574|gene20577|gene12935|gene32965|gene12743|gene20578|gene16091|gene33276|gene21859|gene21858|gene8841|gene16675|gene27821|gene33117|gene24178|gene3232…	59	gene8839|gene8832|gene8836|gene8835|gene16684|gene32409|gene21586|gene24242|gene8549|gene32549|gene20369|gene19262|gene33117|gene32317|gene18974|gene18970|gene16675|gene27821|gene8581|gene8841|gene16679|gene13741|gene32965|gene27508|gene12935|gene21906|gene22393|gene20568|gene7494|gene28060|gene9074|gene27246|gene20574|gene20577|gene27223|gene25271|gene32325|gene24016|gene20578|gene24014	40	gene12743|gene21859|gene21858|gene16091|gene33276|gene4596|gene12615|gene33210|gene24178|gene10727|gene30780|gene21446|gene21444|gene17242|gene22399|gene1095|gene2888|gene1148|gene10230	19
molecular function	GO:0016757	transferase activity, transferring glycosyl groups	3.51341e-07	7.78221e-05	gene21906|gene8835|gene8832|gene8836|gene1148|gene22393|gene24014|gene8839|gene21446|gene27508|gene15788|gene19262|gene27246|gene32317|gene8549|gene27223|gene25271|gene21444|gene28060|gene33276|gene16684|gene11521|gene24242|gene8581|gene20301|gene20369|gene19793|gene9074|gene18970|gene29712|gene20574|gene20577|gene21858|gene32965|gene12743|gene20578|gene16091|gene33210|gene3705|gene21859|gene1293…	69	gene8839|gene29712|gene8832|gene8836|gene8835|gene16684|gene32409|gene21586|gene5896|gene24242|gene8549|gene31382|gene32549|gene20369|gene19262|gene33117|gene32317|gene18974|gene18970|gene16675|gene27821|gene8581|gene8841|gene16679|gene29728|gene13741|gene32965|gene27508|gene12935|gene21906|gene22393|gene20568|gene7494|gene11521|gene28060|gene9074|gene19793|gene27246|gene20574|gene20577|gene27223…	46	gene33210|gene24178|gene1095|gene21859|gene21858|gene12615|gene20301|gene33276|gene16091|gene4596|gene22399|gene3705|gene10727|gene12743|gene2888|gene10230|gene15788|gene30780|gene21446|gene21444|gene17242|gene28800|gene1148	23
molecular function	GO:0046527	glucosyltransferase activity	7.5178e-07	0.000133215	gene8836|gene8835|gene8832|gene1148|gene8839|gene21446|gene21586|gene19262|gene27246|gene21444|gene8581|gene20369|gene18974|gene18970|gene20574|gene20577|gene12935|gene12743|gene20578|gene21859|gene21858|gene8841|gene16675|gene24178|gene32325|gene13741|gene1095|gene10727|gene24016|gene10230|gene22399|gene17242|gene24014|gene20568	34	gene8839|gene8832|gene8836|gene8835|gene21586|gene20369|gene19262|gene18974|gene18970|gene20568|gene8581|gene8841|gene13741|gene12935|gene16675|gene27246|gene20574|gene20577|gene32325|gene24016|gene20578|gene24014	22	gene12743|gene21859|gene21858|gene10727|gene24178|gene21446|gene21444|gene17242|gene22399|gene1095|gene1148|gene10230	12
molecular function	GO:0016705	oxidoreductase activity, acting on paired donors, with incorporation or reduction of molecular oxygen	1.09277e-06	0.000161365	gene23452|gene1585|gene18881|gene10165|gene27874|gene14310|gene29098|gene26111|gene24985|gene13636|gene16310|gene21448|gene21447|gene12105|gene7532|gene24436|gene14918|gene31944|gene31588|gene22655|gene17511|gene32167|gene2893|gene20619|gene8963|gene27546|gene12318|gene18609|gene14744|gene1959|gene8093|gene32756|gene22304|gene24425|gene3764|gene28806|gene22461|gene21748|gene19839|gene14309|gene14…	75	gene1960|gene11045|gene10165|gene31944|gene20620|gene21748|gene22461|gene29054|gene18868|gene2621|gene23670|gene2893|gene23568|gene1291|gene32167|gene27546|gene14309|gene14310|gene12105|gene8963|gene22655|gene12318|gene19839|gene10967|gene29098|gene3764|gene33099|gene17639|gene16697|gene20619|gene14918|gene18875|gene29052|gene24436|gene26111|gene32756|gene1106|gene13636|gene23452|gene25730|gene33…	51	gene11060|gene17511|gene18609|gene18881|gene1585|gene22304|gene7532|gene31588|gene25053|gene14744|gene1959|gene28617|gene14925|gene32640|gene17638|gene21413|gene24985|gene8093|gene7507|gene28415|gene27874|gene21447|gene21448|gene28806	24
molecular function	GO:0035251	UDP-glucosyltransferase activity	3.01921e-06	0.000382146	gene8836|gene8835|gene8832|gene1148|gene8839|gene27246|gene21586|gene19262|gene21446|gene21444|gene8581|gene20369|gene18974|gene18970|gene20574|gene20577|gene20578|gene12935|gene8841|gene16675|gene24178|gene32325|gene13741|gene1095|gene24016|gene10230|gene24014|gene17242|gene20568	29	gene8839|gene8832|gene8836|gene8835|gene21586|gene20369|gene19262|gene18974|gene18970|gene20568|gene8581|gene8841|gene13741|gene12935|gene16675|gene27246|gene20574|gene20577|gene32325|gene24016|gene20578|gene24014	22	gene10230|gene24178|gene21446|gene21444|gene17242|gene1095|gene1148	7
molecular function	GO:0008194	UDP-glycosyltransferase activity	6.41042e-06	0.000709955	gene8836|gene8835|gene8832|gene1148|gene8839|gene21446|gene21586|gene19262|gene27246|gene21444|gene27223|gene30780|gene8581|gene20369|gene18974|gene18970|gene20574|gene20577|gene20578|gene12935|gene8841|gene16675|gene24178|gene32325|gene13741|gene1095|gene24016|gene10230|gene24014|gene4596|gene2888|gene17242|gene7494|gene28060|gene20568|gene27508	36	gene8839|gene8832|gene8836|gene8835|gene21586|gene20369|gene19262|gene7494|gene18974|gene18970|gene16675|gene8581|gene8841|gene13741|gene27508|gene12935|gene20568|gene28060|gene27246|gene20574|gene20577|gene27223|gene32325|gene24016|gene20578|gene24014	26	gene2888|gene10230|gene4596|gene24178|gene30780|gene21446|gene21444|gene17242|gene1095|gene1148	10
molecular function	GO:0016840	carbon-nitrogen lyase activity	1.23204e-05	0.00109159	gene17437|gene28231|gene28234|gene28228|gene31377|gene17438|gene17439|gene8261|gene32318	9	gene8261	1	gene17438|gene17439|gene31377|gene17437|gene28228|gene32318|gene28231|gene28234	8
molecular function	GO:0005506	iron ion binding	1.14397e-05	0.00109159	gene16485|gene1585|gene23452|gene27874|gene14310|gene26111|gene24985|gene11045|gene13636|gene16310|gene21448|gene21447|gene7532|gene24436|gene31944|gene25350|gene3691|gene17511|gene32167|gene2893|gene20619|gene27546|gene12318|gene8093|gene32756|gene1959|gene24425|gene3764|gene22461|gene21748|gene14309|gene14308|gene23670|gene21873|gene22304|gene23568|gene16697|gene33287|gene14488|gene14925|gene75…	59	gene1960|gene11045|gene26111|gene31944|gene21873|gene20620|gene21748|gene22461|gene23670|gene2893|gene23568|gene1291|gene32167|gene27546|gene14309|gene14310|gene16485|gene12318|gene13436|gene10967|gene29054|gene3764|gene33099|gene29052|gene16697|gene20619|gene29098|gene24436|gene32756|gene13636|gene23452|gene33287|gene14488|gene16310|gene14308|gene30419|gene10966|gene22410|gene30944|gene24425|gen…	41	gene22304|gene14925|gene24985|gene32640|gene7532|gene25350|gene17511|gene27874|gene21413|gene3691|gene21447|gene8093|gene7507|gene28415|gene1585|gene1959|gene21448|gene25053	18
molecular function	GO:0004497	monooxygenase activity	1.59961e-05	0.00128842	gene23452|gene1585|gene27874|gene14310|gene22304|gene24985|gene13636|gene16310|gene21448|gene7532|gene24436|gene31944|gene22655|gene14648|gene32167|gene2893|gene27546|gene12318|gene8093|gene32756|gene1959|gene24425|gene3764|gene22461|gene21748|gene14309|gene14308|gene23670|gene26111|gene23568|gene33287|gene28617|gene14488|gene14925|gene7507|gene30419|gene30944|gene16697|gene29052|gene29054|gene25…	52	gene1960|gene14310|gene26111|gene21748|gene22461|gene23670|gene2893|gene23568|gene14648|gene1291|gene32167|gene27546|gene16310|gene24436|gene22655|gene12318|gene10967|gene29054|gene3764|gene33099|gene29052|gene16697|gene29098|gene31944|gene32756|gene13636|gene23452|gene33287|gene14488|gene14309|gene14308|gene30419|gene10966|gene22410|gene30944|gene24425|gene22417	37	gene22304|gene28617|gene14925|gene32640|gene7532|gene27874|gene25053|gene24985|gene8093|gene7507|gene28415|gene1585|gene1959|gene21448|gene28806	15
molecular function	GO:0050275	scopoletin glucosyltransferase activity	4.93291e-05	0.00364213	gene8836|gene8835|gene8832|gene8839|gene8841|gene21446	6	gene8832|gene8839|gene8836|gene8835|gene8841	5	gene21446	1
molecular function	GO:0004351	glutamate decarboxylase activity	6.11943e-05	0.00417063	gene33311|gene33296|gene33227|gene30290	4	gene33311|gene33296|gene30290|gene33227	4	--	0
molecular function	GO:0016491	oxidoreductase activity	7.03653e-05	0.00445312	gene5548|gene16485|gene1585|gene27874|gene13636|gene26989|gene23143|gene14918|gene31588|gene28217|gene17234|gene32756|gene2893|gene11750|gene29052|gene12318|gene8093|gene536|gene29421|gene14744|gene17638|gene17639|gene16697|gene7507|gene1473|gene22640|gene23974|gene2496|gene1775|gene3389|gene27765|gene12055|gene30944|gene25053|gene18713|gene15289|gene11045|gene28806|gene12750|gene23329|gene19839|…	156	gene28923|gene28924|gene5548|gene20620|gene20580|gene9516|gene1473|gene14648|gene27546|gene14310|gene12105|gene8963|gene10165|gene3764|gene33099|gene16073|gene18875|gene23452|gene9762|gene14488|gene24425|gene5311|gene11045|gene19839|gene11750|gene21748|gene11452|gene18713|gene1291|gene26111|gene25710|gene12318|gene10297|gene29098|gene23482|gene29492|gene23123|gene16697|gene20619|gene16511|gene134…	94	gene26569|gene28217|gene10773|gene25350|gene17638|gene18609|gene10302|gene1585|gene14925|gene29421|gene20623|gene16465|gene661|gene22304|gene17511|gene26989|gene9412|gene27368|gene7532|gene1084|gene11060|gene31588|gene2928|gene25053|gene352|gene2496|gene1959|gene4258|gene27765|gene15979|gene28617|gene24908|gene32640|gene14744|gene17234|gene17250|gene16072|gene23329|gene24985|gene8093|gene7507|gen…	62
molecular function	GO:0016630	protochlorophyllide reductase activity	9.61121e-05	0.00567702	gene22640|gene21039|gene26989	3	--	0	gene26989|gene22640|gene21039	3
molecular function	GO:0031320	hexitol dehydrogenase activity	0.000137584	0.00597134	gene18335|gene28923|gene16073|gene16074	4	gene28923|gene16073|gene16074	3	gene18335	1
molecular function	GO:0052640	salicylic acid glucosyltransferase (glucoside-forming) activity	0.000137584	0.00597134	gene20574|gene20577|gene20578|gene20568	4	gene20574|gene20577|gene20578|gene20568	4	--	0
molecular function	GO:0046029	mannitol dehydrogenase activity	0.000137584	0.00597134	gene18335|gene28923|gene16073|gene16074	4	gene28923|gene16073|gene16074	3	gene18335	1
molecular function	GO:0046906	tetrapyrrole binding	0.000141533	0.00597134	gene5548|gene23452|gene27874|gene14310|gene26111|gene1291|gene13636|gene16310|gene21448|gene25710|gene7532|gene24436|gene14889|gene31944|gene13677|gene17234|gene32167|gene2893|gene27546|gene12318|gene9916|gene23868|gene8093|gene32756|gene27368|gene1959|gene24425|gene3764|gene22461|gene21748|gene29953|gene14309|gene14308|gene23670|gene21873|gene23568|gene33287|gene26569|gene14488|gene28415|gene149…	60	gene1960|gene26111|gene31944|gene21873|gene5548|gene25710|gene21748|gene22461|gene23670|gene2893|gene23568|gene1291|gene32167|gene27546|gene16310|gene24436|gene12318|gene10967|gene29054|gene3764|gene33099|gene29052|gene16697|gene29098|gene14310|gene32756|gene13636|gene669|gene668|gene23452|gene33287|gene14488|gene14309|gene14308|gene30419|gene10966|gene22410|gene30944|gene24425|gene22417	40	gene661|gene26569|gene23868|gene29953|gene14925|gene24985|gene32640|gene7532|gene13677|gene17234|gene27874|gene25053|gene27368|gene8093|gene7507|gene28415|gene9916|gene1959|gene21448|gene14889	20
molecular function	GO:0052639	salicylic acid glucosyltransferase (ester-forming) activity	0.000137584	0.00597134	gene20574|gene20577|gene20578|gene20568	4	gene20574|gene20577|gene20578|gene20568	4	--	0
molecular function	GO:0052641	benzoic acid glucosyltransferase activity	0.000137584	0.00597134	gene20574|gene20577|gene20578|gene20568	4	gene20574|gene20577|gene20578|gene20568	4	--	0
molecular function	GO:0020037	heme binding	0.000221865	0.00854662	gene5548|gene23452|gene27874|gene14310|gene26111|gene1291|gene13636|gene16310|gene21448|gene25710|gene7532|gene24436|gene31944|gene13677|gene17234|gene32167|gene2893|gene27546|gene12318|gene8093|gene32756|gene27368|gene1959|gene24425|gene3764|gene22461|gene21748|gene14309|gene14308|gene23670|gene21873|gene23568|gene33287|gene26569|gene14488|gene28415|gene14925|gene7507|gene30419|gene30944|gene326…	56	gene1960|gene26111|gene31944|gene21873|gene5548|gene25710|gene21748|gene22461|gene23670|gene2893|gene23568|gene1291|gene32167|gene27546|gene16310|gene24436|gene12318|gene10967|gene29054|gene3764|gene33099|gene29052|gene16697|gene29098|gene14310|gene32756|gene13636|gene669|gene668|gene23452|gene33287|gene14488|gene14309|gene14308|gene30419|gene10966|gene22410|gene30944|gene24425|gene22417	40	gene661|gene26569|gene14925|gene24985|gene32640|gene7532|gene13677|gene17234|gene27874|gene25053|gene27368|gene8093|gene7507|gene28415|gene1959|gene21448	16
molecular function	GO:0008509	anion transmembrane transporter activity	0.000220864	0.00854662	gene12398|gene19284|gene6805|gene59|gene31742|gene3915|gene555|gene18360|gene11799|gene11705|gene24148|gene791|gene15158|gene10078|gene10119|gene15039|gene31732|gene20725|gene19279|gene27499|gene16120|gene18965|gene27644|gene4816|gene29371|gene557|gene6703	27	gene791|gene3915|gene6805|gene10078|gene15039|gene27499|gene15158|gene6703|gene20725|gene31732|gene11705	11	gene24148|gene19284|gene27644|gene19279|gene12398|gene10119|gene16120|gene11799|gene4816|gene31742|gene18360|gene557|gene555|gene59|gene18965|gene29371	16
molecular function	GO:0080002	UDP-glucose:4-aminobenzoate acylglucosyltransferase activity	0.000265159	0.00978879	gene20574|gene20577|gene20578|gene20568	4	gene20574|gene20577|gene20578|gene20568	4	--	0
molecular function	GO:0022857	transmembrane transporter activity	0.000301465	0.0106839	gene12398|gene26055|gene30446|gene16454|gene6805|gene59|gene18887|gene591|gene31732|gene27691|gene23431|gene31742|gene9561|gene6703|gene23639|gene6987|gene18360|gene11799|gene22186|gene25135|gene16134|gene13886|gene31481|gene24693|gene11718|gene27565|gene10755|gene674|gene11705|gene791|gene7200|gene24148|gene20204|gene8609|gene19511|gene5868|gene19284|gene15158|gene13885|gene3915|gene639|gene7899…	79	gene7899|gene16134|gene15039|gene15158|gene8609|gene18887|gene6987|gene6788|gene20725|gene791|gene15364|gene3915|gene6805|gene639|gene10078|gene9776|gene31481|gene23639|gene22186|gene19141|gene4017|gene31732|gene10294|gene16454|gene25135|gene871|gene27499|gene5185|gene11705|gene9561|gene9767|gene13886|gene13885|gene18861|gene6703|gene20520|gene13477	37	gene4300|gene24679|gene25022|gene4816|gene11718|gene10755|gene27561|gene19511|gene18360|gene674|gene12398|gene11799|gene14475|gene19284|gene27565|gene27564|gene557|gene30446|gene20989|gene29371|gene591|gene20204|gene24148|gene555|gene27644|gene29661|gene10119|gene16120|gene24693|gene59|gene7200|gene19279|gene5868|gene27691|gene18965|gene1753|gene26978|gene13458|gene31742|gene5132|gene26055|gene23…	42
molecular function	GO:0016709	oxidoreductase activity, acting on paired donors, with incorporation or reduction of molecular oxygen, NAD(P)H as one donor, and incorporation of one atom of oxygen	0.000358044	0.012201	gene1585|gene27874|gene22304|gene16310|gene7532|gene22655|gene32167|gene2893|gene27546|gene1959|gene22461|gene22417|gene26111|gene23568|gene33287|gene28617|gene7507|gene29052|gene29054|gene25053|gene22410|gene28806|gene1960|gene33099	24	gene22461|gene1960|gene33099|gene2893|gene29054|gene23568|gene26111|gene29052|gene33287|gene16310|gene32167|gene27546|gene22410|gene22417|gene22655	15	gene22304|gene28617|gene7532|gene27874|gene25053|gene1959|gene7507|gene1585|gene28806	9
molecular function	GO:0003824	catalytic activity	0.000375171	0.0123112	gene16485|gene7186|gene3817|gene9708|gene27423|gene23867|gene27368|gene5899|gene23234|gene987|gene3705|gene17638|gene17639|gene24667|gene1473|gene22640|gene1775|gene11000|gene27765|gene11410|gene27766|gene6040|gene3389|gene26242|gene6048|gene6049|gene33227|gene28822|gene23329|gene16091|gene7939|gene1601|gene5568|gene10165|gene32640|gene22304|gene33296|gene24985|gene19262|gene6882|gene23143|gene23…	607	gene1867|gene13139|gene24028|gene28923|gene22813|gene28924|gene5841|gene5548|gene28400|gene28151|gene6788|gene20620|gene33117|gene11349|gene20580|gene1824|gene12530|gene27746|gene2583|gene32545|gene3916|gene9294|gene9295|gene32549|gene18577|gene1473|gene27093|gene32317|gene25265|gene26410|gene26411|gene16679|gene27546|gene18850|gene14310|gene12105|gene8581|gene9336|gene18970|gene32756|gene20578|g…	325	gene26569|gene29563|gene987|gene14380|gene24916|gene24943|gene10607|gene24913|gene24178|gene23213|gene13853|gene11340|gene17439|gene17441|gene1601|gene1585|gene20623|gene23234|gene25473|gene8062|gene21859|gene21858|gene28217|gene17861|gene28013|gene31588|gene27259|gene10850|gene6487|gene24983|gene10856|gene23589|gene23986|gene31918|gene32318|gene4258|gene1100|gene17071|gene24908|gene22423|gene164…	282
molecular function	GO:0015318	inorganic molecular entity transmembrane transporter activity	0.000399018	0.0125587	gene12398|gene26055|gene30446|gene19284|gene6987|gene59|gene11705|gene27691|gene23431|gene31742|gene9561|gene557|gene555|gene18360|gene11799|gene10755|gene16134|gene6805|gene27565|gene27564|gene27561|gene871|gene791|gene24148|gene8609|gene19511|gene15158|gene7899|gene14475|gene19279|gene20989|gene10119|gene15039|gene1753|gene24693|gene23639|gene31732|gene20725|gene10078|gene15364|gene27499|gene16…	50	gene791|gene31732|gene6805|gene10078|gene871|gene16134|gene15039|gene27499|gene15158|gene8609|gene23639|gene16454|gene6703|gene6987|gene7899|gene15364|gene20725|gene11705|gene9561	19	gene24693|gene4816|gene10755|gene19511|gene19284|gene12398|gene11799|gene14475|gene27565|gene27564|gene557|gene555|gene20989|gene29371|gene24148|gene30446|gene27644|gene10119|gene16120|gene18360|gene59|gene27561|gene19279|gene27691|gene18965|gene1753|gene26978|gene31742|gene5132|gene26055|gene23431	31
molecular function	GO:0005215	transporter activity	0.000411063	0.0125587	gene12398|gene19284|gene24679|gene23431|gene31742|gene6987|gene25135|gene16134|gene8609|gene639|gene19279|gene20989|gene19141|gene23639|gene3782|gene16120|gene27644|gene6703|gene30446|gene6805|gene27691|gene9561|gene557|gene29282|gene31481|gene7200|gene27565|gene27564|gene27561|gene9767|gene791|gene10294|gene19511|gene14475|gene10119|gene26217|gene1753|gene4017|gene31732|gene20725|gene13477|gene2…	90	gene7899|gene6788|gene16134|gene15039|gene1842|gene22186|gene18887|gene6987|gene20725|gene26217|gene791|gene3915|gene8609|gene639|gene10294|gene9776|gene31481|gene23639|gene10078|gene19141|gene4017|gene31732|gene20520|gene13687|gene16454|gene21674|gene25135|gene871|gene27499|gene15364|gene15158|gene6805|gene9561|gene11705|gene5185|gene9767|gene13886|gene13885|gene18861|gene11915|gene6703|gene13477	42	gene24693|gene4300|gene24679|gene25022|gene5868|gene4816|gene11718|gene5775|gene10755|gene19511|gene19284|gene674|gene12398|gene16102|gene11799|gene14475|gene23324|gene27565|gene27564|gene557|gene30446|gene20989|gene29371|gene591|gene20204|gene24148|gene555|gene27561|gene27644|gene29661|gene10119|gene16120|gene18360|gene59|gene7200|gene19279|gene3782|gene27691|gene18965|gene1753|gene26978|gene134…	48
molecular function	GO:0033987	2-hydroxyisoflavanone dehydratase activity	0.000782403	0.023107	gene18832|gene23623|gene23624|gene8914|gene23627	5	gene18832|gene23623|gene23624|gene23627	4	gene8914	1
molecular function	GO:0008028	monocarboxylic acid transmembrane transporter activity	0.00144761	0.0413737	gene6805|gene11705|gene31742|gene15158|gene6703|gene10078	6	gene10078|gene15158|gene6703|gene6805|gene11705	5	gene31742	1
molecular function	GO:0052694	jasmonoyl-isoleucine-12-hydroxylase activity	0.00173161	0.0438346	gene14309|gene14308|gene14310	3	gene14310|gene14309|gene14308	3	--	0
molecular function	GO:0005452	inorganic anion exchanger activity	0.00173161	0.0438346	gene11799|gene10119|gene59	3	--	0	gene10119|gene59|gene11799	3
molecular function	GO:0080139	borate efflux transmembrane transporter activity	0.00173161	0.0438346	gene11799|gene10119|gene59	3	--	0	gene10119|gene59|gene11799	3
molecular function	GO:0008514	organic anion transmembrane transporter activity	0.00169193	0.0438346	gene6805|gene16120|gene791|gene15039|gene18360|gene29371|gene18965|gene31742|gene15158|gene3915|gene31732|gene6703|gene11705|gene24148|gene10078	15	gene791|gene3915|gene6805|gene10078|gene15039|gene15158|gene6703|gene31732|gene11705	9	gene24148|gene18360|gene16120|gene31742|gene18965|gene29371	6
molecular function	GO:0051213	dioxygenase activity	0.00193157	0.047538	gene18881|gene10165|gene669|gene12105|gene21447|gene5841|gene31588|gene20619|gene8963|gene14918|gene17511|gene18875|gene14744|gene20620|gene23700|gene17638|gene17639|gene22606|gene25730|gene18868|gene18869|gene23482|gene11045|gene668|gene11060|gene19839|gene18609|gene1106|gene2621	29	gene25730|gene19839|gene11045|gene2621|gene1106|gene669|gene14918|gene23482|gene10165|gene17639|gene22606|gene5841|gene18868|gene20619|gene668|gene20620|gene18875|gene12105|gene8963|gene18869	20	gene11060|gene14744|gene17511|gene18609|gene31588|gene21447|gene18881|gene17638|gene23700	9
molecular function	GO:0004553	hydrolase activity, hydrolyzing O-glycosyl compounds	0.00212769	0.0496088	gene22718|gene7186|gene19970|gene4336|gene2971|gene3817|gene17184|gene26216|gene14973|gene21788|gene29896|gene21767|gene24028|gene14380|gene12743|gene16197|gene21859|gene21858|gene24667|gene1327|gene6487|gene25473|gene2920|gene10727|gene8062|gene2887|gene22399|gene3144|gene10351|gene16477|gene3000|gene2371|gene1100|gene24943	34	gene24028|gene14973|gene7186|gene22718|gene19970|gene29896|gene21788|gene3144|gene1327|gene26216|gene21767|gene16197	12	gene14380|gene6487|gene25473|gene8062|gene21859|gene16477|gene2920|gene24667|gene3817|gene1100|gene2371|gene24943|gene4336|gene3000|gene22399|gene10727|gene21858|gene12743|gene17184|gene10351|gene2887|gene2971	22
molecular function	GO:0050614	delta24-sterol reductase activity	0.00210008	0.0496088	gene27765|gene15979	2	--	0	gene27765|gene15979	2
cellular component	GO:0031224	intrinsic component of membrane	4.82906e-06	0.00140526	gene10024|gene12398|gene19284|gene5225|gene5035|gene24679|gene7021|gene9684|gene16835|gene27979|gene23431|gene13636|gene17646|gene27657|gene7507|gene10894|gene9708|gene27223|gene16134|gene27423|gene1585|gene29712|gene30029|gene2893|gene28964|gene27546|gene12318|gene23868|gene5925|gene8609|gene13139|gene31717|gene12465|gene12897|gene6204|gene639|gene5899|gene20989|gene25135|gene7531|gene30479|gene…	316	gene13139|gene25006|gene25864|gene7899|gene15158|gene28400|gene5946|gene6788|gene3915|gene9294|gene9295|gene23639|gene27702|gene27546|gene18850|gene4017|gene8581|gene13687|gene17173|gene10078|gene3764|gene33099|gene5669|gene15364|gene17646|gene6048|gene6049|gene6040|gene9561|gene9767|gene23452|gene27080|gene14488|gene6608|gene18668|gene9684|gene28060|gene29712|gene28151|gene12465|gene5568|gene161…	140	gene29563|gene1882|gene24679|gene13853|gene4816|gene23135|gene1585|gene20623|gene10755|gene9359|gene8062|gene19284|gene674|gene675|gene17861|gene25053|gene17763|gene27259|gene10850|gene30446|gene10856|gene5269|gene14768|gene8960|gene14889|gene17071|gene24908|gene5660|gene16477|gene3002|gene24605|gene24985|gene8175|gene3691|gene7200|gene29869|gene24693|gene10230|gene13458|gene2931|gene1753|gene199…	176
cellular component	GO:0044425	membrane part	6.19305e-05	0.00600725	gene10024|gene12398|gene19284|gene5225|gene5035|gene24679|gene7021|gene9684|gene16835|gene27979|gene23431|gene13636|gene17646|gene4596|gene7507|gene10894|gene9708|gene27223|gene16134|gene27423|gene1585|gene29712|gene30029|gene2893|gene28964|gene27546|gene12318|gene23868|gene5925|gene8609|gene13139|gene31717|gene12465|gene12897|gene6204|gene639|gene5899|gene20989|gene25022|gene25135|gene7531|gene3…	332	gene13139|gene25006|gene25864|gene7899|gene15158|gene28400|gene5946|gene6788|gene3915|gene9294|gene9295|gene23639|gene27702|gene27546|gene18850|gene4017|gene8581|gene13687|gene773|gene10078|gene3764|gene33099|gene5669|gene15364|gene17646|gene6048|gene6049|gene6040|gene9561|gene9767|gene23452|gene22215|gene27080|gene14488|gene6608|gene27088|gene18668|gene9684|gene28060|gene29712|gene28151|gene1246…	148	gene29563|gene1882|gene24679|gene802|gene4816|gene23135|gene1585|gene20623|gene10755|gene9359|gene19511|gene19284|gene674|gene675|gene17861|gene25053|gene17763|gene27259|gene10850|gene30446|gene10856|gene5269|gene33013|gene14768|gene8960|gene14889|gene17071|gene24908|gene22423|gene16477|gene3002|gene24605|gene24985|gene24693|gene6278|gene3691|gene7200|gene29869|gene8175|gene10230|gene13458|gene29…	184
cellular component	GO:0016021	integral component of membrane	4.44241e-05	0.00600725	gene10024|gene12398|gene19284|gene5225|gene5035|gene24679|gene7021|gene9684|gene16835|gene27979|gene23431|gene13636|gene17646|gene18668|gene7507|gene10894|gene9708|gene27223|gene16134|gene27423|gene1585|gene29712|gene30029|gene2893|gene28964|gene27546|gene12318|gene23868|gene5925|gene8609|gene13139|gene31717|gene12465|gene12897|gene6204|gene639|gene5899|gene20989|gene25304|gene30479|gene591|gene1…	299	gene13139|gene25006|gene25864|gene7899|gene15158|gene28400|gene5946|gene6788|gene3915|gene9294|gene9295|gene23639|gene27702|gene27546|gene18850|gene14310|gene8581|gene13687|gene17173|gene10078|gene3764|gene33099|gene5669|gene15364|gene17646|gene6048|gene6049|gene6040|gene9561|gene9767|gene23452|gene27080|gene14488|gene6608|gene18668|gene9684|gene28060|gene29712|gene28151|gene12465|gene5568|gene16…	135	gene29563|gene1882|gene24679|gene13853|gene4816|gene23135|gene1585|gene5775|gene10755|gene9359|gene19511|gene19284|gene674|gene675|gene17861|gene25053|gene17763|gene27259|gene10850|gene30446|gene10856|gene5269|gene8960|gene14889|gene17071|gene24908|gene5660|gene31508|gene3002|gene24605|gene24985|gene24693|gene3691|gene7200|gene29869|gene8175|gene10230|gene13458|gene2931|gene11528|gene26985|gene44…	164
cellular component	GO:0005886	plasma membrane	0.00012095	0.00879908	gene10024|gene1924|gene16486|gene19284|gene5035|gene16835|gene14207|gene23431|gene31742|gene9708|gene1994|gene27423|gene4927|gene21117|gene4732|gene5925|gene8609|gene13139|gene12897|gene6204|gene639|gene5899|gene20989|gene591|gene1218|gene6524|gene17861|gene31363|gene16046|gene23639|gene24505|gene1775|gene8175|gene11410|gene4936|gene10230|gene29335|gene15289|gene6048|gene6049|gene27644|gene16102|…	185	gene1867|gene13139|gene5035|gene2366|gene30959|gene5568|gene21333|gene9776|gene28151|gene6788|gene26216|gene18559|gene21962|gene11641|gene31363|gene6204|gene791|gene11453|gene10179|gene9796|gene23567|gene8609|gene639|gene9294|gene9295|gene12465|gene12570|gene14664|gene31481|gene30098|gene25266|gene17173|gene23639|gene14207|gene8400|gene871|gene15081|gene18850|gene31732|gene8581|gene27423|gene1368…	77	gene29563|gene10607|gene13853|gene4816|gene23135|gene20623|gene26985|gene19284|gene9359|gene28013|gene10850|gene30446|gene5269|gene14768|gene8960|gene17071|gene24908|gene16477|gene24605|gene24693|gene3758|gene3002|gene8175|gene10230|gene2931|gene11528|gene1994|gene13516|gene30276|gene1753|gene12461|gene23880|gene1924|gene6524|gene16835|gene987|gene5899|gene25151|gene27561|gene20989|gene591|gene15…	108
cellular component	GO:0031226	intrinsic component of plasma membrane	0.000703046	0.0340977	gene1607|gene59|gene23431|gene9561|gene18784|gene11799|gene17184|gene1994|gene26216|gene5660|gene3018|gene19511|gene14681|gene14768|gene10119|gene10294|gene1753|gene24693|gene13458|gene23639|gene11453|gene15364|gene18861|gene15289|gene16454|gene5581|gene16477|gene465|gene20623|gene26978|gene15448	31	gene11453|gene16454|gene10294|gene15364|gene23639|gene465|gene26216|gene18861|gene9561	9	gene11799|gene5581|gene20623|gene19511|gene1607|gene3018|gene14768|gene5660|gene16477|gene10119|gene15289|gene14681|gene59|gene17184|gene24693|gene13458|gene1753|gene1994|gene26978|gene18784|gene15448|gene23431	22
cellular component	GO:0046658	anchored component of plasma membrane	0.000648579	0.0340977	gene26216|gene24693|gene1607|gene15289|gene5581|gene16477|gene11453|gene23431|gene465|gene18784|gene20623|gene15448|gene17184|gene1994|gene14681|gene14768	16	gene26216|gene11453|gene465	3	gene17184|gene24693|gene16477|gene18784|gene1607|gene1994|gene5581|gene15289|gene14681|gene15448|gene20623|gene14768|gene23431	13
cellular component	GO:0044459	plasma membrane part	0.0012335	0.0479641	gene1607|gene59|gene23431|gene9561|gene18784|gene11799|gene17184|gene1994|gene26216|gene24693|gene3018|gene19511|gene773|gene14681|gene14768|gene10119|gene8980|gene10294|gene802|gene1753|gene6278|gene13458|gene23639|gene22215|gene3782|gene11453|gene15364|gene13516|gene26978|gene5660|gene15289|gene16454|gene5581|gene16477|gene465|gene17242|gene20623|gene18861|gene15448	39	gene11453|gene16454|gene10294|gene773|gene22215|gene15364|gene23639|gene465|gene26216|gene18861|gene9561	11	gene11799|gene802|gene5581|gene20623|gene13516|gene19511|gene1607|gene3018|gene14768|gene5660|gene16477|gene10119|gene15289|gene8980|gene6278|gene14681|gene59|gene17184|gene24693|gene3782|gene13458|gene1753|gene1994|gene26978|gene18784|gene17242|gene15448|gene23431	28
cellular component	GO:0031225	anchored component of membrane	0.0013186	0.0479641	gene26216|gene14681|gene1994|gene1607|gene15289|gene5581|gene16477|gene9064|gene23431|gene465|gene24693|gene18784|gene20623|gene14768|gene15448|gene7531|gene17184|gene11453|gene7500|gene21962	20	gene26216|gene11453|gene7500|gene465|gene21962	5	gene17184|gene9064|gene16477|gene18784|gene1607|gene7531|gene1994|gene5581|gene15289|gene24693|gene15448|gene14681|gene20623|gene14768|gene23431	15
biological process	GO:0042537	benzene-containing compound metabolic process	1.56876e-10	1.23988e-07	gene17437|gene28231|gene28234|gene28228|gene17438|gene17439|gene20574|gene20577|gene8261|gene20568|gene32318|gene6622|gene20578|gene2495	14	gene8261|gene20578|gene20574|gene20577|gene6622|gene20568	6	gene17438|gene17439|gene32318|gene17437|gene28228|gene2495|gene28231|gene28234	8
biological process	GO:0009800	cinnamic acid biosynthetic process	1.68233e-10	1.23988e-07	gene17437|gene28231|gene28234|gene28228|gene17438|gene17439|gene8261|gene32318|gene6622	9	gene6622|gene8261	2	gene17438|gene17439|gene32318|gene17437|gene28228|gene28231|gene28234	7
biological process	GO:0009803	cinnamic acid metabolic process	1.68233e-10	1.23988e-07	gene17437|gene28231|gene28234|gene28228|gene17438|gene17439|gene8261|gene32318|gene6622	9	gene6622|gene8261	2	gene17438|gene17439|gene32318|gene17437|gene28228|gene28231|gene28234	7
biological process	GO:0009072	aromatic amino acid family metabolic process	2.07093e-08	1.14471e-05	gene17437|gene28231|gene7964|gene32318|gene4300|gene28228|gene22606|gene22417|gene17438|gene17439|gene20574|gene20577|gene8261|gene20568|gene1003|gene28234|gene22410|gene536|gene20578|gene2495|gene33099	21	gene20578|gene8261|gene536|gene33099|gene22606|gene20574|gene20577|gene22410|gene20568|gene1003|gene22417	11	gene17438|gene17439|gene4300|gene7964|gene17437|gene28234|gene28228|gene2495|gene28231|gene32318	10
biological process	GO:0006559	L-phenylalanine catabolic process	3.95191e-07	0.000145628	gene17437|gene28231|gene28234|gene28228|gene22606|gene17438|gene17439|gene8261|gene32318	9	gene8261|gene22606	2	gene17438|gene17439|gene32318|gene17437|gene28228|gene28231|gene28234	7
biological process	GO:1902222	erythrose 4-phosphate/phosphoenolpyruvate family amino acid catabolic process	3.95191e-07	0.000145628	gene17437|gene28231|gene28234|gene28228|gene17438|gene17439|gene22606|gene32318|gene8261	9	gene8261|gene22606	2	gene17438|gene17439|gene32318|gene17437|gene28228|gene28231|gene28234	7
biological process	GO:0009074	aromatic amino acid family catabolic process	1.33402e-06	0.000421359	gene17437|gene28231|gene28234|gene28228|gene17438|gene17439|gene22606|gene32318|gene8261	9	gene8261|gene22606	2	gene17438|gene17439|gene32318|gene17437|gene28228|gene28231|gene28234	7
biological process	GO:1902221	erythrose 4-phosphate/phosphoenolpyruvate family amino acid metabolic process	3.77563e-06	0.000927547	gene17437|gene28231|gene28234|gene28228|gene22606|gene17438|gene17439|gene8261|gene32318	9	gene8261|gene22606	2	gene17438|gene17439|gene32318|gene17437|gene28228|gene28231|gene28234	7
biological process	GO:0006558	L-phenylalanine metabolic process	3.77563e-06	0.000927547	gene17437|gene28231|gene28234|gene28228|gene17438|gene17439|gene22606|gene32318|gene8261	9	gene8261|gene22606	2	gene17438|gene17439|gene32318|gene17437|gene28228|gene28231|gene28234	7
biological process	GO:0032787	monocarboxylic acid metabolic process	4.63265e-06	0.00102428	gene1585|gene17437|gene28415|gene22606|gene22304|gene27185|gene668|gene32318|gene19262|gene6622|gene10319|gene5841|gene25350|gene3691|gene32805|gene10078|gene28231|gene2893|gene28234|gene3750|gene15158|gene20577|gene9529|gene20574|gene17250|gene9899|gene16525|gene25351|gene14310|gene14309|gene14308|gene1050|gene23568|gene19108|gene14321|gene17439|gene21184|gene17438|gene32325|gene1473|gene13741|g…	61	gene1867|gene15158|gene20568|gene1473|gene12530|gene2893|gene4850|gene23568|gene19108|gene19262|gene1003|gene17051|gene14310|gene10078|gene13741|gene33099|gene29492|gene5841|gene6622|gene14321|gene8261|gene669|gene668|gene22606|gene20574|gene20577|gene14309|gene14308|gene22410|gene32325|gene27185|gene20578|gene22417	33	gene16525|gene17439|gene3750|gene25350|gene25351|gene17437|gene3691|gene1585|gene28231|gene28234|gene22304|gene1050|gene21184|gene25053|gene23589|gene2495|gene9899|gene32318|gene17250|gene21413|gene28415|gene17438|gene9529|gene26266|gene32805|gene10319|gene1738|gene28228	28
biological process	GO:0006082	organic acid metabolic process	2.20085e-05	0.00442371	gene16485|gene1585|gene31742|gene4596|gene27223|gene5841|gene22655|gene2893|gene536|gene29421|gene1738|gene32805|gene17437|gene17438|gene17439|gene21184|gene1473|gene13741|gene2495|gene21413|gene16250|gene25053|gene11045|gene33227|gene1003|gene1867|gene30290|gene22304|gene33296|gene32318|gene19262|gene11502|gene25350|gene25351|gene6172|gene16465|gene17250|gene9899|gene15578|gene7964|gene1050|gene…	100	gene1867|gene1960|gene11045|gene15578|gene6172|gene15159|gene15158|gene30290|gene33311|gene20568|gene19262|gene26212|gene12530|gene23567|gene14309|gene536|gene2893|gene20580|gene23568|gene19108|gene1473|gene33296|gene21955|gene32167|gene17051|gene8861|gene14310|gene32325|gene22655|gene7157|gene14308|gene10078|gene13741|gene33099|gene29492|gene5841|gene6622|gene13436|gene14321|gene8261|gene669|gen…	56	gene17438|gene17439|gene16250|gene3750|gene25350|gene25351|gene17437|gene27657|gene3691|gene1585|gene29421|gene5775|gene16465|gene28234|gene4300|gene22304|gene28231|gene9412|gene1050|gene21184|gene25053|gene23589|gene2495|gene9899|gene29371|gene32318|gene20204|gene31377|gene7964|gene4596|gene16202|gene21413|gene1959|gene17250|gene28415|gene7547|gene9529|gene26266|gene32805|gene1738|gene10319|gene…	44
biological process	GO:0043436	oxoacid metabolic process	2.66319e-05	0.00452947	gene16485|gene1585|gene31742|gene4596|gene27223|gene5841|gene2893|gene536|gene29421|gene1738|gene32805|gene17437|gene17438|gene17439|gene21184|gene1473|gene13741|gene2495|gene21413|gene16250|gene25053|gene11045|gene33227|gene1003|gene1867|gene30290|gene22304|gene33296|gene32318|gene19262|gene11502|gene25350|gene25351|gene6172|gene16465|gene17250|gene9899|gene15578|gene7964|gene1050|gene8861|gene8…	99	gene1867|gene1960|gene11045|gene15578|gene6172|gene15159|gene15158|gene30290|gene33311|gene20568|gene19262|gene26212|gene12530|gene23567|gene14309|gene536|gene2893|gene20580|gene23568|gene19108|gene1473|gene33296|gene21955|gene32167|gene17051|gene8861|gene14310|gene32325|gene14308|gene7157|gene10078|gene13741|gene33099|gene29492|gene5841|gene6622|gene13436|gene14321|gene8261|gene669|gene668|gene1…	55	gene17438|gene17439|gene16250|gene3750|gene25350|gene25351|gene17437|gene27657|gene3691|gene1585|gene29421|gene5775|gene16465|gene28234|gene4300|gene22304|gene28231|gene9412|gene1050|gene21184|gene25053|gene23589|gene2495|gene9899|gene29371|gene32318|gene20204|gene31377|gene7964|gene4596|gene16202|gene21413|gene1959|gene17250|gene28415|gene7547|gene9529|gene26266|gene32805|gene1738|gene10319|gene…	44
biological process	GO:0010260	animal organ senescence	2.60133e-05	0.00452947	gene18868|gene18869|gene18881|gene7044|gene18875|gene19839|gene1106|gene31588	8	gene19839|gene1106|gene7044|gene18868|gene18869|gene18875	6	gene18881|gene31588	2
biological process	GO:0046482	para-aminobenzoic acid metabolic process	4.16952e-05	0.00658487	gene20574|gene20577|gene20568|gene20578|gene2495	5	gene20574|gene20577|gene20568|gene20578	4	gene2495	1
biological process	GO:0010479	stele development	9.61121e-05	0.0141669	gene26890|gene24906|gene6154	3	gene26890	1	gene24906|gene6154	2
biological process	GO:0009813	flavonoid biosynthetic process	0.00010436	0.0144213	gene10165|gene27874|gene23627|gene23623|gene23624|gene19262|gene12105|gene7532|gene10755|gene16134|gene18832|gene27546|gene12082|gene20574|gene20577|gene23374|gene20578|gene33287|gene32325|gene13741|gene29052|gene29054|gene8914|gene20568	24	gene16134|gene13741|gene20574|gene12105|gene10165|gene29054|gene19262|gene33287|gene18832|gene20577|gene29052|gene27546|gene20568|gene32325|gene23623|gene23624|gene20578|gene23627	18	gene8914|gene7532|gene27874|gene23374|gene12082|gene10755	6
biological process	GO:0044242	cellular lipid catabolic process	0.000142724	0.0185625	gene14134|gene32298|gene2893|gene28585|gene25053|gene23671|gene23568|gene669|gene668|gene29492|gene26410|gene26411|gene1738	13	gene14134|gene23671|gene2893|gene668|gene23568|gene29492|gene669|gene32298|gene26410|gene26411	10	gene28585|gene25053|gene1738	3
biological process	GO:0046395	carboxylic acid catabolic process	0.000182368	0.0204904	gene17437|gene28231|gene2893|gene16250|gene25053|gene29492|gene8861|gene22606|gene23568|gene669|gene668|gene17438|gene17439|gene8261|gene27657|gene32318|gene28234|gene28228	18	gene8261|gene2893|gene668|gene23568|gene22606|gene669|gene8861|gene29492	8	gene17438|gene17439|gene16250|gene17437|gene27657|gene25053|gene28234|gene28231|gene32318|gene28228	10
biological process	GO:0072596	establishment of protein localization to chloroplast	0.000203884	0.0204904	gene25022|gene10302|gene29661|gene29282|gene32805|gene26418	6	--	0	gene29661|gene25022|gene10302|gene26418|gene29282|gene32805	6
biological process	GO:0072598	protein localization to chloroplast	0.000203884	0.0204904	gene25022|gene10302|gene29661|gene29282|gene32805|gene26418	6	--	0	gene29661|gene25022|gene10302|gene26418|gene29282|gene32805	6
biological process	GO:0016054	organic acid catabolic process	0.000182368	0.0204904	gene17437|gene28231|gene2893|gene16250|gene25053|gene29492|gene8861|gene22606|gene23568|gene669|gene668|gene17438|gene17439|gene8261|gene28234|gene32318|gene28228|gene27657	18	gene8261|gene2893|gene668|gene23568|gene22606|gene669|gene8861|gene29492	8	gene17438|gene17439|gene16250|gene17437|gene27657|gene25053|gene32318|gene28231|gene28234|gene28228	10
biological process	GO:0045036	protein targeting to chloroplast	0.000203884	0.0204904	gene25022|gene10302|gene29661|gene29282|gene32805|gene26418	6	--	0	gene29661|gene25022|gene10302|gene26418|gene29282|gene32805	6
biological process	GO:0009694	jasmonic acid metabolic process	0.000223892	0.0215228	gene14309|gene14308|gene29492|gene27185|gene4850|gene14310|gene14321|gene10319	8	gene14321|gene4850|gene29492|gene14309|gene14308|gene14310|gene27185	7	gene10319	1
biological process	GO:0044282	small molecule catabolic process	0.000239293	0.0220449	gene16485|gene32318|gene22655|gene28231|gene2893|gene28234|gene27657|gene17437|gene22167|gene8861|gene23568|gene17438|gene17439|gene22606|gene29492|gene16250|gene25053|gene28228|gene669|gene668|gene8261|gene18713	22	gene8261|gene2893|gene668|gene23568|gene22606|gene669|gene16485|gene18713|gene8861|gene29492|gene22655	11	gene27657|gene17439|gene16250|gene17437|gene25053|gene32318|gene22167|gene17438|gene28231|gene28234|gene28228	11
biological process	GO:0048653	anther development	0.000274414	0.0233357	gene14309|gene14308|gene12055|gene14310|gene25346|gene15064	6	gene14310|gene14309|gene14308	3	gene12055|gene25346|gene15064	3
biological process	GO:0018874	benzoate metabolic process	0.000265159	0.0233357	gene20574|gene20577|gene20578|gene20568	4	gene20574|gene20577|gene20578|gene20568	4	--	0
biological process	GO:0009812	flavonoid metabolic process	0.000317006	0.0259593	gene10165|gene27874|gene23627|gene23623|gene23624|gene19262|gene12105|gene7532|gene10755|gene16134|gene18832|gene27546|gene12082|gene20574|gene20577|gene23374|gene20578|gene33287|gene32325|gene13741|gene29052|gene29054|gene8914|gene20568	24	gene16134|gene13741|gene20574|gene12105|gene10165|gene29054|gene19262|gene33287|gene18832|gene20577|gene29052|gene27546|gene20568|gene32325|gene23623|gene23624|gene20578|gene23627	18	gene8914|gene7532|gene27874|gene23374|gene12082|gene10755	6
biological process	GO:0019752	carboxylic acid metabolic process	0.000329332	0.0260054	gene16485|gene1585|gene30290|gene5841|gene2893|gene536|gene29421|gene1738|gene32805|gene17437|gene17438|gene17439|gene21184|gene1473|gene13741|gene2495|gene21413|gene16250|gene25053|gene11045|gene33227|gene1003|gene1867|gene22304|gene33296|gene32318|gene19262|gene6622|gene25350|gene25351|gene16465|gene17250|gene9899|gene15578|gene7964|gene1050|gene8861|gene8261|gene26212|gene9412|gene26266|gene12…	88	gene1867|gene11045|gene15578|gene15158|gene30290|gene33311|gene20568|gene19262|gene26212|gene12530|gene23567|gene536|gene2893|gene20580|gene23568|gene19108|gene1473|gene33296|gene21955|gene17051|gene8861|gene14310|gene32325|gene14308|gene7157|gene10078|gene13741|gene33099|gene29492|gene5841|gene6622|gene13436|gene14321|gene8261|gene669|gene668|gene11502|gene33227|gene22606|gene20574|gene20577|gen…	49	gene17438|gene17439|gene16250|gene3750|gene25350|gene25351|gene17437|gene27657|gene3691|gene1585|gene29421|gene16465|gene28234|gene4300|gene22304|gene28231|gene9412|gene1050|gene21184|gene25053|gene23589|gene2495|gene9899|gene29371|gene32318|gene31377|gene7964|gene16202|gene21413|gene17250|gene28415|gene7547|gene9529|gene26266|gene32805|gene1738|gene10319|gene16525|gene28228	39
biological process	GO:1901615	organic hydroxy compound metabolic process	0.000461874	0.0352139	gene16485|gene14134|gene1585|gene24908|gene22304|gene27267|gene10755|gene16134|gene27241|gene9979|gene20266|gene2893|gene20574|gene20577|gene15578|gene32805|gene20578|gene23568|gene23567|gene3708|gene22167|gene22606|gene15979|gene21413|gene25053|gene18713|gene669|gene668|gene1003|gene850|gene20568	31	gene14134|gene23567|gene15578|gene850|gene2893|gene18713|gene23568|gene16134|gene669|gene22606|gene9979|gene20574|gene20577|gene3708|gene16485|gene668|gene20568|gene1003|gene20578	19	gene22304|gene15979|gene10755|gene24908|gene20266|gene22167|gene21413|gene25053|gene27241|gene1585|gene27267|gene32805	12
biological process	GO:0046503	glycerolipid catabolic process	0.000604932	0.0445835	gene14134|gene32298|gene28585|gene26410|gene26411|gene1738	6	gene14134|gene32298|gene26410|gene26411	4	gene28585|gene1738	2
biological process	GO:0044550	secondary metabolite biosynthetic process	0.000645058	0.0460072	gene6608|gene3916|gene23623|gene23624|gene32318|gene23627|gene30603|gene10755|gene16134|gene6622|gene18832|gene32167|gene28231|gene28234|gene27546|gene1959|gene19391|gene17437|gene17438|gene17439|gene33287|gene8261|gene7507|gene29052|gene29054|gene28228|gene8914|gene22410|gene22417|gene19262|gene1960|gene33099	32	gene19391|gene1960|gene8261|gene32167|gene3916|gene29054|gene33099|gene16134|gene29052|gene33287|gene18832|gene6608|gene27546|gene22410|gene22417|gene6622|gene23623|gene23624|gene19262|gene23627	20	gene17438|gene28231|gene8914|gene30603|gene17437|gene1959|gene17439|gene28234|gene28228|gene10755|gene32318|gene7507	12
biological process	GO:0072330	monocarboxylic acid biosynthetic process	0.000674572	0.0466087	gene1585|gene22304|gene32318|gene6622|gene5841|gene25350|gene3691|gene28231|gene27185|gene28234|gene3750|gene9529|gene17250|gene9899|gene32805|gene17437|gene17438|gene17439|gene21184|gene14321|gene1473|gene2495|gene21413|gene29492|gene4850|gene28228|gene669|gene668|gene8261|gene28415|gene22410|gene22417|gene33099	33	gene14321|gene8261|gene669|gene4850|gene33099|gene29492|gene5841|gene668|gene22410|gene6622|gene1473|gene27185|gene22417	13	gene22304|gene17438|gene9529|gene17437|gene3750|gene25350|gene21184|gene9899|gene17250|gene3691|gene17439|gene28234|gene28228|gene28415|gene21413|gene1585|gene2495|gene28231|gene32318|gene32805	20
biological process	GO:0046287	isoflavonoid metabolic process	0.000782403	0.0494255	gene18832|gene23623|gene23624|gene8914|gene23627	5	gene18832|gene23623|gene23624|gene23627	4	gene8914	1
biological process	GO:0009717	isoflavonoid biosynthetic process	0.000782403	0.0494255	gene18832|gene23623|gene23624|gene8914|gene23627	5	gene18832|gene23623|gene23624|gene23627	4	gene8914	1
biological process	GO:0009696	salicylic acid metabolic process	0.000738789	0.0494255	gene20574|gene20577|gene20578|gene20568	4	gene20574|gene20577|gene20578|gene20568	4	--	0
WD vs. WC
GO Categories	Accession	Term name	p-value	FDR	DE_Gene	DE_Count	Up_Gene	Up_Count	Down_Gene	Down_Count
molecular function	GO:0004672	protein kinase activity	4.63582e-15	7.60275e-12	gene21806|gene21807|gene24910|gene28907|gene22220|gene29657|gene26013|gene18347|gene18348|gene25754|gene24212|gene9164|gene24210|gene3109|gene7582|gene7580|gene7581|gene23262|gene23263|gene1311|gene18548|gene25106|gene22618|gene30947|gene25530|gene25531|gene8420|gene8818|gene429|gene15851|gene15852|gene32689|gene21069|gene26424|gene11577|gene26343|gene4918|gene28122|gene26345|gene30837|gene10904|…	418	gene10858|gene4726|gene11560|gene18917|gene12897|gene18129|gene23954|gene2455|gene23630|gene20283|gene20286|gene20287|gene29990|gene12459|gene12456|gene12454|gene20289|gene12618|gene23842|gene6559|gene30320|gene25283|gene13439|gene24079|gene6550|gene804|gene28377|gene6557|gene1623|gene29393|gene13858|gene4060|gene2842|gene19469|gene32392|gene13853|gene13855|gene13854|gene25369|gene29143|gene3675|…	299	gene28400|gene28401|gene9164|gene1297|gene28775|gene6013|gene18850|gene16825|gene32559|gene22581|gene29951|gene8225|gene6556|gene26865|gene14730|gene31363|gene9684|gene11424|gene29657|gene9295|gene9294|gene14778|gene22900|gene10090|gene12465|gene13756|gene11622|gene23855|gene25754|gene27423|gene28151|gene6882|gene31672|gene14689|gene32175|gene5556|gene25822|gene2228|gene6037|gene12570|gene20255|g…	119
molecular function	GO:0016773	phosphotransferase activity, alcohol group as acceptor	5.70693e-14	4.67968e-11	gene21806|gene21807|gene24910|gene28907|gene22220|gene29657|gene26013|gene18347|gene27756|gene18348|gene25754|gene24212|gene9164|gene24210|gene3109|gene7582|gene7580|gene7581|gene23262|gene23263|gene1311|gene18548|gene25106|gene22618|gene29879|gene30947|gene25530|gene25531|gene8420|gene8818|gene429|gene15851|gene15852|gene32689|gene21069|gene17975|gene26424|gene11577|gene26343|gene4918|gene28122|…	441	gene10858|gene4726|gene11560|gene18917|gene12897|gene18129|gene23954|gene2455|gene23630|gene20283|gene20286|gene20287|gene29990|gene12459|gene12456|gene12454|gene11564|gene12618|gene23842|gene6559|gene30320|gene25283|gene13439|gene4821|gene24079|gene6550|gene804|gene28377|gene6557|gene1623|gene29393|gene13858|gene4060|gene2842|gene19469|gene32392|gene13853|gene13855|gene13854|gene25369|gene29143|…	308	gene28400|gene28401|gene9164|gene3744|gene1297|gene28775|gene27566|gene6013|gene18850|gene16825|gene32559|gene22581|gene29951|gene8225|gene6556|gene26865|gene14730|gene31363|gene9684|gene11424|gene29657|gene9295|gene9294|gene14778|gene22900|gene10090|gene12465|gene13756|gene11622|gene23855|gene25754|gene27423|gene6882|gene31672|gene14689|gene32175|gene5556|gene19391|gene22215|gene25822|gene24666|…	133
molecular function	GO:0016301	kinase activity	3.28846e-13	1.79769e-10	gene21806|gene21807|gene24910|gene28907|gene22220|gene29657|gene26013|gene18347|gene27756|gene18348|gene25754|gene24212|gene9164|gene24210|gene3109|gene7582|gene7580|gene7581|gene23262|gene23263|gene1311|gene18548|gene25106|gene22618|gene29879|gene30947|gene25530|gene25531|gene8420|gene8818|gene429|gene15851|gene15852|gene32689|gene21069|gene11340|gene17975|gene26424|gene11577|gene26343|gene4918|…	452	gene10858|gene4726|gene11560|gene18917|gene12897|gene18129|gene23954|gene2455|gene23630|gene20283|gene20286|gene20287|gene12459|gene12456|gene12454|gene11564|gene12618|gene23842|gene6559|gene30320|gene25283|gene13439|gene4821|gene24079|gene6550|gene804|gene28377|gene6557|gene1623|gene29393|gene13858|gene2842|gene19469|gene32392|gene13853|gene28700|gene13855|gene13854|gene25369|gene29143|gene3675|…	316	gene28400|gene28401|gene14778|gene1297|gene28775|gene27566|gene6013|gene18850|gene16825|gene32559|gene22581|gene29951|gene8225|gene6556|gene26865|gene14730|gene31363|gene9684|gene11424|gene29657|gene9295|gene9294|gene9164|gene22900|gene10090|gene12465|gene13756|gene11622|gene23855|gene25754|gene27423|gene6882|gene31672|gene14689|gene32175|gene5556|gene19391|gene22215|gene25822|gene2228|gene6037|g…	136
molecular function	GO:0004674	protein serine/threonine kinase activity	9.30273e-13	3.81412e-10	gene21807|gene24910|gene28907|gene26013|gene18347|gene18348|gene24212|gene2455|gene24210|gene3109|gene7580|gene23262|gene23263|gene1311|gene25106|gene22618|gene30947|gene25530|gene25531|gene8420|gene8818|gene429|gene15851|gene15852|gene32689|gene21410|gene26424|gene11577|gene28151|gene4918|gene28122|gene30837|gene10904|gene32907|gene21669|gene11502|gene21667|gene17021|gene10421|gene2931|gene17025…	361	gene4725|gene4726|gene22618|gene18917|gene18129|gene23954|gene2455|gene23630|gene20283|gene20286|gene20287|gene12454|gene20289|gene12618|gene23842|gene6559|gene30320|gene13444|gene13439|gene24079|gene6550|gene28377|gene6557|gene1623|gene29393|gene13858|gene4060|gene2842|gene19469|gene32392|gene13853|gene13855|gene13854|gene25369|gene29143|gene3675|gene29146|gene29147|gene28907|gene30000|gene8858|…	256	gene28400|gene28401|gene14778|gene1297|gene28775|gene6013|gene18850|gene16825|gene32559|gene22581|gene29951|gene8225|gene6556|gene26865|gene14730|gene31363|gene9684|gene9295|gene9294|gene9164|gene22900|gene10090|gene13756|gene11622|gene23855|gene27423|gene28151|gene6882|gene31672|gene14689|gene32175|gene5556|gene25822|gene2228|gene12570|gene20255|gene17726|gene28736|gene21322|gene17646|gene1235|g…	105
molecular function	GO:0015318	inorganic molecular entity transmembrane transporter activity	4.82638e-09	1.58305e-06	gene3101|gene28667|gene27227|gene27557|gene15266|gene33401|gene18360|gene19511|gene21434|gene16220|gene19142|gene1171|gene18656|gene6987|gene2190|gene30568|gene23989|gene16144|gene29863|gene27559|gene59|gene23639|gene28189|gene10387|gene20989|gene11799|gene5377|gene16032|gene15900|gene30498|gene16134|gene1411|gene10078|gene30756|gene24693|gene21150|gene26921|gene30155|gene15443|gene20389|gene9561…	166	gene16032|gene9626|gene557|gene555|gene15900|gene27564|gene19284|gene27561|gene27691|gene5364|gene29880|gene29371|gene12228|gene18187|gene27565|gene16878|gene11799|gene10387|gene12719|gene23916|gene10755|gene10754|gene23912|gene25661|gene17670|gene10119|gene4816|gene16357|gene25780|gene16877|gene5447|gene5132|gene18183|gene31742|gene32515|gene7917|gene1753|gene21150|gene24693|gene13931|gene21381|…	79	gene18966|gene14849|gene20725|gene18292|gene9561|gene15266|gene9562|gene7233|gene791|gene11705|gene27499|gene32069|gene6805|gene25987|gene19142|gene27227|gene396|gene33401|gene29863|gene5895|gene6884|gene5002|gene23989|gene4893|gene16134|gene30498|gene28189|gene7899|gene20389|gene15443|gene20794|gene7607|gene12874|gene10078|gene9903|gene26921|gene30155|gene1171|gene16144|gene28190|gene8526|gene69…	87
molecular function	GO:0022857	transmembrane transporter activity	2.33522e-08	6.38295e-06	gene3101|gene28667|gene27227|gene8526|gene396|gene33401|gene4300|gene19511|gene21434|gene16220|gene24693|gene19142|gene19141|gene1171|gene15900|gene17670|gene18656|gene6987|gene19456|gene30568|gene23989|gene16144|gene23199|gene22005|gene9776|gene29863|gene22186|gene15266|gene1411|gene59|gene5709|gene23639|gene14759|gene29371|gene23907|gene20989|gene11799|gene13477|gene5377|gene19657|gene16032|gen…	261	gene557|gene15778|gene555|gene1753|gene14475|gene16956|gene2122|gene29880|gene25670|gene27564|gene27565|gene24679|gene27561|gene23916|gene23912|gene13367|gene4676|gene5132|gene15961|gene18187|gene21434|gene19511|gene2032|gene18656|gene27557|gene28667|gene9599|gene27559|gene3875|gene11718|gene7200|gene19456|gene9692|gene30568|gene4300|gene16032|gene15900|gene29371|gene4816|gene11799|gene23907|gene…	114	gene18966|gene4625|gene14849|gene20725|gene18292|gene1458|gene9776|gene20520|gene9561|gene15266|gene9562|gene7233|gene791|gene14759|gene11705|gene27499|gene32069|gene20372|gene6805|gene25987|gene19141|gene19142|gene15492|gene27227|gene9767|gene396|gene33401|gene6645|gene22186|gene29863|gene5895|gene6884|gene12484|gene5002|gene23989|gene23199|gene4893|gene16134|gene30498|gene7325|gene28189|gene134…	147
molecular function	GO:0008509	anion transmembrane transporter activity	8.01883e-08	1.8787e-05	gene20300|gene3101|gene396|gene27227|gene8526|gene16868|gene17888|gene9626|gene18292|gene5364|gene19284|gene5366|gene27499|gene16220|gene813|gene16120|gene14743|gene1171|gene30756|gene29226|gene15158|gene3915|gene17670|gene12827|gene7607|gene16144|gene2422|gene18360|gene15040|gene13367|gene27644|gene27835|gene3875|gene31732|gene15266|gene6884|gene24148|gene18656|gene12921|gene15477|gene59|gene206…	81	gene557|gene555|gene15900|gene29371|gene4816|gene11799|gene10119|gene9626|gene31186|gene25661|gene13367|gene16357|gene5447|gene31742|gene7917|gene12719|gene3720|gene19279|gene19278|gene5366|gene19284|gene5364|gene16120|gene18656|gene3101|gene20300|gene29902|gene3875|gene27644|gene12827|gene24148|gene59|gene17670|gene30756|gene18360|gene2422	36	gene21855|gene18966|gene27227|gene1101|gene1411|gene30498|gene15040|gene8415|gene18292|gene20260|gene396|gene10112|gene20794|gene7607|gene17888|gene10408|gene15039|gene791|gene31025|gene11705|gene6703|gene10198|gene10078|gene27499|gene6579|gene6805|gene813|gene16220|gene29226|gene1171|gene8526|gene15158|gene15266|gene16868|gene27835|gene27405|gene20693|gene31732|gene6884|gene15477|gene12921|gene3…	45
molecular function	GO:0015075	ion transmembrane transporter activity	1.59113e-07	3.26182e-05	gene3101|gene28667|gene27227|gene27557|gene15266|gene33401|gene18360|gene19511|gene21434|gene16220|gene19142|gene1171|gene18656|gene6987|gene2190|gene30568|gene23989|gene16144|gene29863|gene27559|gene59|gene23639|gene28189|gene23907|gene20989|gene11799|gene5377|gene16032|gene15900|gene30498|gene16134|gene1411|gene10078|gene30756|gene8021|gene21150|gene26921|gene30155|gene15443|gene20389|gene12719…	172	gene16032|gene9626|gene10387|gene18187|gene555|gene15900|gene19284|gene27561|gene27691|gene5364|gene29880|gene29371|gene12228|gene27564|gene27565|gene16878|gene11799|gene23907|gene12719|gene23916|gene10755|gene10754|gene31186|gene25661|gene17670|gene10119|gene4816|gene16357|gene25780|gene16877|gene5447|gene5132|gene18183|gene31742|gene32515|gene7917|gene21150|gene8021|gene13931|gene21381|gene1927…	79	gene18966|gene14849|gene20725|gene18292|gene9561|gene396|gene9562|gene7233|gene791|gene11705|gene27499|gene6805|gene25987|gene19142|gene27227|gene17888|gene33401|gene29863|gene5895|gene6884|gene5002|gene23989|gene4893|gene16134|gene30498|gene28189|gene7899|gene20389|gene15443|gene20794|gene7607|gene12874|gene10078|gene9903|gene26921|gene30155|gene1171|gene16144|gene28190|gene8526|gene27835|gene69…	93
molecular function	GO:0004871	signal transducer activity	4.53132e-07	8.25707e-05	gene13516|gene21806|gene21807|gene9034|gene24910|gene10716|gene1218|gene10095|gene23601|gene32832|gene28907|gene23954|gene18917|gene31672|gene32076|gene19757|gene14119|gene9325|gene24210|gene31543|gene18900|gene16835|gene7580|gene12088|gene12089|gene23262|gene23263|gene25822|gene14614|gene30628|gene12977|gene4088|gene5568|gene2011|gene24612|gene13304|gene32995|gene339|gene16681|gene17726|gene2508…	180	gene4725|gene4726|gene22618|gene18917|gene12109|gene32832|gene21838|gene23880|gene12618|gene6559|gene24079|gene6557|gene2842|gene1218|gene6249|gene3675|gene28907|gene21807|gene10095|gene13516|gene10716|gene24910|gene5899|gene24210|gene31543|gene4030|gene32076|gene5903|gene5901|gene19757|gene29007|gene12089|gene12088|gene2477|gene23263|gene23262|gene14614|gene5498|gene18900|gene16835|gene29002|gen…	126	gene29388|gene28400|gene28401|gene19837|gene25822|gene31928|gene29608|gene15321|gene24019|gene32952|gene29448|gene20255|gene23422|gene17726|gene16681|gene28151|gene31994|gene21322|gene17646|gene6556|gene15969|gene4367|gene4088|gene32021|gene5568|gene11502|gene2011|gene2012|gene28259|gene20805|gene4771|gene5029|gene30947|gene16867|gene24791|gene13538|gene29951|gene10179|gene30840|gene27016|gene329…	54
molecular function	GO:0005215	transporter activity	5.5504e-07	9.10266e-05	gene18913|gene3101|gene28667|gene27227|gene8526|gene17888|gene33401|gene18360|gene19511|gene21434|gene25987|gene24693|gene19142|gene30245|gene19141|gene1171|gene15900|gene17670|gene18656|gene6987|gene13687|gene2190|gene25135|gene3182|gene17194|gene23989|gene16144|gene23199|gene22005|gene9776|gene29863|gene22186|gene15266|gene15905|gene59|gene5709|gene23639|gene18388|gene10078|gene29371|gene23907|…	293	gene557|gene15778|gene555|gene1753|gene14475|gene26777|gene16956|gene2122|gene9599|gene25670|gene27564|gene27565|gene24679|gene27561|gene23916|gene23912|gene13367|gene4676|gene23324|gene21881|gene5132|gene15961|gene7917|gene21434|gene19511|gene2032|gene18656|gene27557|gene28667|gene29902|gene27559|gene3875|gene11718|gene7200|gene19456|gene9692|gene30568|gene4300|gene16032|gene15900|gene29880|gene…	128	gene18966|gene4625|gene14849|gene20725|gene18292|gene1458|gene9776|gene20520|gene9561|gene17888|gene9562|gene7233|gene26311|gene791|gene10078|gene11705|gene27499|gene32069|gene20604|gene20372|gene6805|gene16220|gene19141|gene30245|gene19142|gene15492|gene18913|gene27227|gene9767|gene15266|gene33401|gene6645|gene22186|gene29863|gene5895|gene6884|gene12484|gene19452|gene13687|gene16144|gene23989|ge…	165
molecular function	GO:0016757	transferase activity, transferring glycosyl groups	1.25703e-06	0.000187411	gene8832|gene24178|gene13758|gene29712|gene27223|gene8839|gene11022|gene28277|gene11426|gene11801|gene8836|gene23197|gene8835|gene32660|gene7064|gene27959|gene32549|gene28060|gene4658|gene21127|gene30407|gene20683|gene5969|gene17505|gene16699|gene33276|gene5896|gene725|gene31382|gene11401|gene149|gene25273|gene17242|gene16684|gene27821|gene22615|gene2888|gene9483|gene19310|gene16723|gene20301|gen…	182	gene28405|gene21580|gene31167|gene11385|gene10727|gene7305|gene18297|gene4941|gene23612|gene16091|gene9965|gene18052|gene4446|gene11801|gene24178|gene11022|gene27131|gene33366|gene1095|gene17657|gene32660|gene27959|gene3194|gene1148|gene725|gene33276|gene23197|gene7353|gene19310|gene11401|gene4701|gene17242|gene420|gene20494|gene21942|gene20301|gene26524|gene30780|gene33210|gene28287|gene11588|ge…	86	gene19636|gene33309|gene13741|gene18294|gene21349|gene32317|gene17701|gene32795|gene9962|gene8581|gene11426|gene18056|gene30886|gene28277|gene2330|gene27223|gene29712|gene13758|gene32549|gene28060|gene12220|gene30407|gene21127|gene27173|gene5896|gene8841|gene8840|gene12884|gene27821|gene16684|gene22615|gene16723|gene31382|gene7813|gene14087|gene18776|gene8832|gene8835|gene8836|gene8839|gene29637|…	96
molecular function	GO:0046527	glucosyltransferase activity	1.71967e-06	0.000235021	gene8832|gene27343|gene24178|gene33285|gene8836|gene8835|gene20578|gene5595|gene8839|gene12935|gene11022|gene18970|gene12884|gene578|gene18974|gene27246|gene28277|gene24014|gene13006|gene21446|gene24015|gene19310|gene22894|gene31561|gene32660|gene17505|gene18056|gene27959|gene24016|gene32325|gene20568|gene12743|gene19263|gene19262|gene23532|gene9549|gene28287|gene1095|gene16699|gene25094|gene1805…	80	gene28405|gene21856|gene21857|gene21449|gene11286|gene21446|gene7482|gene21444|gene21858|gene21859|gene25094|gene1148|gene5969|gene5595|gene10727|gene7305|gene6114|gene13408|gene19310|gene4941|gene10230|gene11401|gene9965|gene7481|gene18052|gene4701|gene17242|gene13006|gene24178|gene11022|gene12743|gene1095|gene28287|gene9549|gene23532|gene30672|gene7064|gene32660|gene27959	39	gene8809|gene19263|gene8841|gene24015|gene33285|gene578|gene16699|gene16723|gene13741|gene8840|gene14087|gene21349|gene20574|gene20575|gene22894|gene20577|gene20578|gene17701|gene14088|gene8581|gene18056|gene12884|gene18970|gene28277|gene27246|gene18974|gene20369|gene27343|gene8832|gene24016|gene8836|gene24014|gene8839|gene22615|gene20568|gene19262|gene32325|gene12935|gene31561|gene17505|gene8835	41
molecular function	GO:0008514	organic anion transmembrane transporter activity	2.05128e-06	0.000258777	gene20300|gene3101|gene27227|gene15158|gene396|gene6805|gene31025|gene16220|gene16120|gene18656|gene6703|gene17670|gene15266|gene16144|gene30756|gene18360|gene9626|gene31732|gene17888|gene24148|gene12921|gene3915|gene15040|gene29371|gene20260|gene18966|gene1101|gene15900|gene30498|gene1411|gene31742|gene10078|gene7917|gene6579|gene3720|gene10112|gene12719|gene10408|gene25661|gene16357|gene791|gen…	45	gene9626|gene12719|gene29902|gene25661|gene24148|gene16120|gene18656|gene31742|gene5447|gene3101|gene17670|gene20300|gene7917|gene15900|gene29371|gene16357|gene3720|gene18360|gene30756	19	gene18966|gene27227|gene1101|gene1411|gene30498|gene15040|gene20260|gene396|gene10112|gene10408|gene15039|gene791|gene31025|gene11705|gene10078|gene3915|gene6579|gene6805|gene16220|gene15158|gene17888|gene15266|gene31732|gene12921|gene6703|gene16144	26
molecular function	GO:0005342	organic acid transmembrane transporter activity	4.18247e-06	0.000457283	gene20300|gene3101|gene27227|gene15158|gene15266|gene6805|gene16220|gene16120|gene18656|gene6703|gene17670|gene16144|gene30756|gene18360|gene9626|gene396|gene24148|gene12921|gene29902|gene15040|gene29371|gene20260|gene18966|gene1101|gene15900|gene30498|gene1411|gene31742|gene10078|gene7917|gene6579|gene12719|gene10408|gene25661|gene16357|gene791|gene15039|gene11705|gene5447	39	gene9626|gene12719|gene29902|gene25661|gene24148|gene16120|gene18656|gene31742|gene5447|gene3101|gene17670|gene20300|gene7917|gene15900|gene29371|gene16357|gene18360|gene30756	18	gene6805|gene27227|gene1101|gene10408|gene6579|gene791|gene1411|gene18966|gene30498|gene12921|gene15039|gene10078|gene6703|gene15040|gene11705|gene15158|gene16144|gene15266|gene20260|gene396|gene16220	21
molecular function	GO:0046943	carboxylic acid transmembrane transporter activity	4.18247e-06	0.000457283	gene20300|gene3101|gene27227|gene15158|gene396|gene6805|gene16220|gene16120|gene18656|gene6703|gene17670|gene16144|gene30756|gene18360|gene9626|gene15266|gene24148|gene12921|gene29902|gene15040|gene29371|gene20260|gene18966|gene1101|gene15900|gene30498|gene1411|gene31742|gene10078|gene7917|gene6579|gene12719|gene10408|gene25661|gene16357|gene791|gene15039|gene11705|gene5447	39	gene9626|gene12719|gene29902|gene25661|gene24148|gene16120|gene18656|gene31742|gene5447|gene3101|gene17670|gene20300|gene7917|gene15900|gene29371|gene16357|gene18360|gene30756	18	gene6805|gene27227|gene1101|gene10408|gene6579|gene791|gene1411|gene18966|gene30498|gene12921|gene15039|gene10078|gene6703|gene15040|gene11705|gene15158|gene16144|gene396|gene20260|gene15266|gene16220	21
molecular function	GO:0003700	DNA binding transcription factor activity	1.05673e-05	0.00104957	gene15177|gene2794|gene15572|gene17885|gene19867|gene25609|gene9237|gene17951|gene2762|gene30960|gene9982|gene15178|gene32702|gene19020|gene8865|gene14444|gene28565|gene7044|gene23110|gene2363|gene23599|gene6622|gene480|gene22516|gene26072|gene32984|gene28864|gene32176|gene18559|gene8037|gene18023|gene1322|gene32892|gene29949|gene28587|gene6018|gene15106|gene26716|gene5878|gene30655|gene27737|gen…	316	gene14478|gene21325|gene21937|gene5333|gene29316|gene17890|gene10944|gene24906|gene6018|gene1920|gene10122|gene23841|gene12178|gene23914|gene3866|gene3869|gene12190|gene6242|gene1895|gene24987|gene26466|gene14444|gene20812|gene8882|gene19867|gene17885|gene15178|gene6184|gene9341|gene9611|gene29949|gene26716|gene31074|gene6337|gene6134|gene4030|gene15161|gene6234|gene8266|gene32176|gene1228|gene18…	163	gene22489|gene9284|gene20913|gene8865|gene24904|gene28565|gene28563|gene15393|gene26312|gene20277|gene3297|gene30571|gene27960|gene26864|gene27492|gene31163|gene2849|gene32702|gene9119|gene19020|gene12949|gene23110|gene25609|gene11670|gene17951|gene8507|gene30960|gene6132|gene28587|gene31548|gene15106|gene27737|gene30655|gene27139|gene9825|gene480|gene4342|gene23599|gene12550|gene22516|gene14689|…	153
molecular function	GO:0005516	calmodulin binding	1.08797e-05	0.00104957	gene20292|gene20293|gene28667|gene14273|gene23855|gene5681|gene28230|gene13855|gene18347|gene18002|gene13860|gene15852|gene11534|gene15851|gene9797|gene9796|gene18348|gene23920|gene24316|gene20286|gene13194|gene20283|gene20287|gene10087|gene20289|gene20288|gene23842|gene13858|gene23948|gene14478|gene4763|gene11528|gene10851|gene1978|gene14778|gene31458|gene13853|gene22755|gene5132|gene3929|gene11…	52	gene14478|gene10851|gene28230|gene20283|gene20286|gene20287|gene20288|gene20289|gene23842|gene25106|gene31458|gene11561|gene11560|gene24302|gene11564|gene13858|gene5132|gene11528|gene11527|gene13853|gene13855|gene13854|gene4763|gene5681|gene22755|gene20293|gene20292|gene28667|gene3929|gene23920|gene13194|gene24316|gene26969|gene13860|gene18002|gene18347|gene11534|gene9797|gene15851|gene15852|gene…	41	gene14558|gene6044|gene14273|gene14778|gene1978|gene25266|gene10087|gene25265|gene9796|gene23855|gene23948	11
molecular function	GO:0004872	receptor activity	1.48868e-05	0.00135636	gene21806|gene9034|gene24910|gene10716|gene1218|gene10095|gene5556|gene32832|gene28907|gene18917|gene31672|gene32076|gene19757|gene24505|gene9325|gene24210|gene27734|gene31543|gene16835|gene7580|gene12088|gene12089|gene23262|gene23263|gene25822|gene31717|gene30628|gene12977|gene4088|gene5568|gene24612|gene13304|gene32995|gene17726|gene11560|gene11561|gene11564|gene17646|gene21322|gene30947|gene13…	141	gene4725|gene4726|gene18917|gene21838|gene23880|gene12618|gene6559|gene6557|gene2842|gene1218|gene28907|gene10095|gene10716|gene24910|gene5899|gene24210|gene31543|gene32076|gene5903|gene30322|gene19757|gene3758|gene12089|gene12088|gene23263|gene23262|gene5498|gene16835|gene32995|gene13304|gene24612|gene11561|gene11560|gene6531|gene11564|gene3512|gene30628|gene12977|gene13141|gene429|gene12090|gen…	100	gene18923|gene25822|gene24783|gene21069|gene29608|gene15321|gene24019|gene32952|gene20255|gene23422|gene17726|gene28151|gene31994|gene21322|gene17646|gene6556|gene6237|gene4088|gene32021|gene5568|gene6831|gene28259|gene20805|gene5029|gene30947|gene13538|gene29951|gene10179|gene30840|gene27016|gene5946|gene31717|gene27734|gene28148|gene15081|gene29162|gene31672|gene23601|gene6254|gene24505|gene5556	41
molecular function	GO:0016758	transferase activity, transferring hexosyl groups	1.74226e-05	0.00146668	gene8832|gene24178|gene8836|gene8835|gene27223|gene8839|gene11022|gene28277|gene11801|gene13758|gene17657|gene32660|gene7064|gene27959|gene32549|gene28060|gene30407|gene12743|gene5969|gene6114|gene725|gene11401|gene23532|gene17242|gene16684|gene27821|gene12850|gene22615|gene2888|gene8549|gene19310|gene16723|gene26524|gene30780|gene12884|gene1269|gene17505|gene21145|gene20568|gene20569|gene33210|g…	142	gene11286|gene28405|gene21856|gene21857|gene12893|gene21449|gene725|gene7481|gene7482|gene21444|gene21858|gene21859|gene25094|gene11385|gene1148|gene5969|gene10727|gene33299|gene5595|gene514|gene6114|gene23197|gene13408|gene7353|gene19310|gene11588|gene2888|gene18297|gene10230|gene11401|gene23612|gene16091|gene9965|gene21446|gene7305|gene18052|gene4446|gene17242|gene13006|gene11801|gene24178|gene…	63	gene8809|gene32317|gene19263|gene8841|gene8836|gene19636|gene24014|gene20369|gene25271|gene578|gene16699|gene12935|gene21906|gene33117|gene24016|gene14088|gene13741|gene33309|gene8840|gene20570|gene21349|gene27821|gene16684|gene20574|gene20575|gene22615|gene20577|gene24242|gene8549|gene17701|gene32795|gene16723|gene22393|gene12850|gene16679|gene8581|gene17451|gene18056|gene30886|gene15930|gene128…	79
molecular function	GO:0016168	chlorophyll binding	1.78864e-05	0.00146668	gene33176|gene33175|gene26495|gene19438|gene19439|gene25370|gene28860|gene27059|gene17926|gene14889|gene7639|gene8272|gene8274|gene23868|gene12726|gene19445|gene14679|gene14677|gene29953|gene12710|gene5733|gene29954	22	gene8272|gene8274|gene17926|gene23868|gene12710|gene29953|gene29954|gene5733|gene19445|gene12726|gene14677|gene14679|gene19439|gene19438|gene33175|gene33176|gene26495|gene27059|gene14889|gene7639|gene25370|gene28860	22	--	0
molecular function	GO:0008194	UDP-glycosyltransferase activity	2.12809e-05	0.00166194	gene27223|gene24178|gene8836|gene8835|gene8832|gene8839|gene11022|gene28277|gene11801|gene23197|gene28060|gene5969|gene6114|gene11401|gene17242|gene22615|gene2888|gene16723|gene26524|gene30780|gene12884|gene20494|gene1665|gene17505|gene21145|gene20568|gene9549|gene16699|gene514|gene8809|gene12893|gene7482|gene7481|gene4596|gene13408|gene14087|gene20577|gene20575|gene20574|gene11588|gene20578|gene…	88	gene28405|gene1148|gene12893|gene21449|gene11286|gene7481|gene7482|gene21444|gene25094|gene5969|gene514|gene6114|gene13408|gene11588|gene2888|gene18297|gene10230|gene11401|gene23612|gene9965|gene21446|gene18052|gene4701|gene17242|gene20494|gene13006|gene11801|gene24178|gene26524|gene11022|gene30780|gene1095|gene9549|gene23532|gene23197|gene4596|gene4941	37	gene8809|gene32325|gene8841|gene24015|gene19636|gene24014|gene27508|gene16699|gene24016|gene14088|gene13741|gene8840|gene14087|gene21349|gene20574|gene20575|gene22615|gene20577|gene20578|gene16723|gene12850|gene8581|gene18056|gene12884|gene18970|gene28277|gene27246|gene18974|gene20369|gene1665|gene27343|gene27223|gene8835|gene8836|gene33285|gene8839|gene7494|gene578|gene28060|gene20568|gene12940|…	51
molecular function	GO:0060089	molecular transducer activity	2.32582e-05	0.00173379	gene21806|gene9034|gene24910|gene10716|gene1218|gene10095|gene23601|gene32832|gene28907|gene18917|gene31672|gene4497|gene32076|gene19757|gene24505|gene9325|gene24210|gene27734|gene31543|gene16835|gene7580|gene12088|gene12089|gene23262|gene23263|gene25822|gene31717|gene30628|gene12977|gene4088|gene5568|gene24612|gene13304|gene32995|gene17726|gene11560|gene11561|gene11564|gene17646|gene21322|gene30…	145	gene4725|gene4726|gene18917|gene21838|gene23880|gene12618|gene6559|gene6557|gene2842|gene1218|gene28907|gene10095|gene10716|gene24910|gene5899|gene24210|gene31543|gene32076|gene5903|gene30322|gene19757|gene29007|gene12089|gene12088|gene2476|gene23263|gene23262|gene5498|gene16835|gene32995|gene13304|gene24612|gene11561|gene11560|gene6531|gene11564|gene3512|gene30628|gene12977|gene13141|gene429|gen…	102	gene18923|gene25822|gene24783|gene21069|gene29608|gene15321|gene24019|gene32952|gene20255|gene23422|gene17726|gene28151|gene31994|gene28736|gene21322|gene17646|gene6556|gene6237|gene4088|gene32021|gene5568|gene6831|gene28259|gene20805|gene17214|gene5029|gene30947|gene13538|gene29951|gene10179|gene30840|gene27016|gene5946|gene31717|gene27734|gene28148|gene15081|gene29162|gene31672|gene5556|gene625…	43
molecular function	GO:0038023	signaling receptor activity	2.99348e-05	0.00213448	gene21806|gene9034|gene24910|gene10716|gene1218|gene10095|gene23601|gene32832|gene28907|gene18917|gene31672|gene32076|gene19757|gene9325|gene24210|gene31543|gene16835|gene7580|gene12088|gene12089|gene23262|gene23263|gene25822|gene31717|gene30628|gene12977|gene4088|gene5568|gene24612|gene13304|gene32995|gene17726|gene11560|gene11561|gene11564|gene17646|gene21322|gene30947|gene1366|gene28215|gene10…	134	gene4725|gene4726|gene18917|gene21838|gene23880|gene12618|gene6559|gene6557|gene2842|gene1218|gene28907|gene10095|gene10716|gene24910|gene5899|gene24210|gene31543|gene32076|gene5903|gene30322|gene19757|gene3758|gene12089|gene12088|gene23263|gene23262|gene5498|gene16835|gene32995|gene13304|gene24612|gene11561|gene11560|gene6531|gene11564|gene3512|gene30628|gene12977|gene13141|gene429|gene12090|gen…	99	gene25822|gene29608|gene15321|gene24019|gene32952|gene20255|gene23422|gene17726|gene28151|gene31994|gene21322|gene17646|gene6556|gene4088|gene32021|gene5568|gene6831|gene28259|gene20805|gene5029|gene30947|gene13538|gene29951|gene10179|gene30840|gene27016|gene31717|gene28148|gene15081|gene29162|gene31672|gene5556|gene6254|gene21069|gene23601	35
molecular function	GO:0035251	UDP-glucosyltransferase activity	3.62652e-05	0.00247812	gene8832|gene27343|gene24178|gene33285|gene8836|gene22894|gene8839|gene12935|gene11022|gene18970|gene12884|gene25094|gene18974|gene24016|gene28277|gene24014|gene13006|gene7481|gene24015|gene8835|gene31561|gene17505|gene18056|gene18052|gene20568|gene19263|gene19262|gene23532|gene9549|gene1095|gene16699|gene578|gene5969|gene6114|gene13741|gene1148|gene32325|gene28405|gene8809|gene20369|gene21449|ge…	65	gene28405|gene1148|gene21449|gene11286|gene7481|gene7482|gene21444|gene25094|gene5969|gene6114|gene13408|gene4941|gene10230|gene11401|gene9965|gene21446|gene18052|gene4701|gene17242|gene13006|gene24178|gene11022|gene1095|gene9549|gene23532	25	gene8809|gene32325|gene8841|gene8836|gene33285|gene578|gene16699|gene24016|gene16723|gene13741|gene8840|gene14087|gene21349|gene20574|gene20575|gene22615|gene20577|gene12935|gene20578|gene14088|gene8581|gene18056|gene12884|gene18970|gene28277|gene27246|gene18974|gene27343|gene8832|gene8835|gene24015|gene24014|gene8839|gene20568|gene19262|gene19263|gene20369|gene31561|gene17505|gene22894	40
molecular function	GO:0045548	phenylalanine ammonia-lyase activity	5.3586e-05	0.00351524	gene28234|gene28231|gene8261|gene17438|gene17439|gene28228|gene32318|gene17437	8	gene28228|gene17439|gene17438|gene32318|gene17437|gene28234|gene28231	7	gene8261	1
molecular function	GO:0019199	transmembrane receptor protein kinase activity	6.07982e-05	0.00383497	gene10095|gene9034|gene24910|gene10716|gene1218|gene32832|gene28907|gene18917|gene31672|gene19757|gene9325|gene24210|gene31543|gene16835|gene7580|gene12088|gene12089|gene23262|gene23263|gene25822|gene31717|gene30628|gene12977|gene4088|gene5568|gene24612|gene32995|gene17726|gene11560|gene11561|gene11564|gene21322|gene30947|gene28215|gene10179|gene8420|gene13141|gene429|gene12090|gene6560|gene31652…	113	gene4725|gene4726|gene18917|gene21838|gene23880|gene12618|gene6559|gene6557|gene2842|gene1218|gene28907|gene10095|gene10716|gene24910|gene5899|gene24210|gene31543|gene5903|gene30322|gene19757|gene3758|gene12089|gene12088|gene23263|gene23262|gene5498|gene16835|gene32995|gene24612|gene11561|gene11560|gene6531|gene11564|gene3512|gene30628|gene12977|gene13141|gene429|gene12090|gene16777|gene28215|gen…	89	gene25822|gene29608|gene15321|gene32952|gene20255|gene23422|gene17726|gene28151|gene31994|gene21322|gene6556|gene4088|gene5568|gene6831|gene5029|gene30947|gene10179|gene30840|gene31717|gene28148|gene29951|gene31672|gene21069|gene5556	24
molecular function	GO:0140110	transcription regulator activity	6.4879e-05	0.0039408	gene15177|gene2794|gene17885|gene19867|gene25609|gene9237|gene17951|gene2762|gene30960|gene9982|gene15178|gene32702|gene19020|gene8865|gene14444|gene28565|gene11464|gene23110|gene2363|gene30275|gene23599|gene6622|gene480|gene22516|gene26072|gene32984|gene28997|gene28864|gene32176|gene18559|gene8037|gene18023|gene1322|gene32892|gene29949|gene28587|gene6018|gene9341|gene15106|gene26716|gene5878|gen…	330	gene14478|gene21325|gene21937|gene5333|gene29316|gene30275|gene17890|gene15161|gene24906|gene6018|gene1920|gene26466|gene23841|gene12178|gene23914|gene3866|gene3869|gene12190|gene6242|gene1895|gene3240|gene31684|gene24987|gene14444|gene20812|gene8882|gene19867|gene17885|gene1799|gene15178|gene6184|gene9341|gene9611|gene29949|gene26716|gene31074|gene6337|gene6134|gene4030|gene10944|gene6234|gene82…	172	gene22489|gene9284|gene20913|gene8865|gene24904|gene28565|gene10087|gene15393|gene26312|gene20277|gene14273|gene3297|gene30571|gene27960|gene26864|gene27492|gene31163|gene2849|gene32702|gene9119|gene19020|gene12949|gene23110|gene25609|gene11670|gene17951|gene8507|gene30960|gene6132|gene28587|gene31548|gene15106|gene27737|gene30655|gene27139|gene9825|gene480|gene4342|gene23599|gene12550|gene22516|…	158
molecular function	GO:0003824	catalytic activity	9.25587e-05	0.0054098	gene29712|gene11022|gene14850|gene4415|gene22220|gene4417|gene11802|gene11801|gene19307|gene23199|gene23478|gene20580|gene11157|gene23374|gene26123|gene29378|gene29379|gene30195|gene29372|gene29375|gene23262|gene23263|gene31660|gene3826|gene18548|gene5274|gene2805|gene5270|gene10772|gene10773|gene18784|gene18781|gene31883|gene16579|gene31885|gene31886|gene10179|gene421|gene420|gene424|gene32559|g…	2083	gene14775|gene28405|gene3748|gene15778|gene18129|gene3512|gene3747|gene31167|gene30977|gene20723|gene209|gene12109|gene12459|gene12456|gene4286|gene12454|gene23842|gene6559|gene23329|gene1463|gene21935|gene24076|gene24079|gene6550|gene23322|gene32318|gene4237|gene6557|gene29393|gene13858|gene3675|gene1466|gene30766|gene19469|gene24985|gene30769|gene13853|gene8420|gene13855|gene13854|gene24983|gen…	1120	gene22269|gene28400|gene28401|gene18641|gene14473|gene14778|gene3744|gene1297|gene15675|gene1291|gene9672|gene3039|gene12105|gene12106|gene6010|gene33142|gene15372|gene16825|gene32310|gene32317|gene15377|gene8613|gene157|gene8991|gene2347|gene30646|gene6556|gene12850|gene8581|gene33099|gene23123|gene31363|gene14675|gene31365|gene30886|gene14850|gene12530|gene29657|gene850|gene24080|gene18704|gene…	963
molecular function	GO:0033612	receptor serine/threonine kinase binding	9.56611e-05	0.0054098	gene4367|gene7387|gene4088|gene17071|gene28215|gene11627|gene7580|gene4726|gene29005|gene4725|gene29002|gene5899|gene5901|gene5902|gene5903|gene29800|gene29801|gene21322	18	gene7580|gene29005|gene5899|gene29002|gene4725|gene5903|gene5902|gene5901|gene17071|gene29801|gene29800|gene4726|gene28215	13	gene7387|gene4367|gene21322|gene4088|gene11627	5
molecular function	GO:0099600	transmembrane receptor activity	0.000132156	0.00663318	gene10095|gene9034|gene24910|gene10716|gene1218|gene32832|gene28907|gene18917|gene31672|gene19757|gene9325|gene24210|gene31543|gene16835|gene7580|gene12088|gene12089|gene23262|gene23263|gene25822|gene31717|gene30628|gene12977|gene4088|gene5568|gene24612|gene32995|gene17726|gene11560|gene11561|gene11564|gene21322|gene30947|gene28215|gene10179|gene8420|gene13141|gene429|gene12090|gene6560|gene31652…	119	gene4725|gene4726|gene18917|gene21838|gene23880|gene12618|gene6559|gene6557|gene2842|gene1218|gene28907|gene10095|gene10716|gene24910|gene5899|gene24210|gene31543|gene5903|gene30322|gene19757|gene3758|gene12089|gene12088|gene23263|gene23262|gene5498|gene16835|gene32995|gene24612|gene11561|gene11560|gene6531|gene11564|gene3512|gene30628|gene12977|gene13141|gene429|gene12090|gene16777|gene28215|gen…	93	gene25822|gene29608|gene15321|gene32952|gene20255|gene23422|gene17726|gene28151|gene31994|gene21322|gene6556|gene4088|gene32021|gene5568|gene6831|gene5029|gene30947|gene29951|gene10179|gene30840|gene31717|gene28148|gene15081|gene31672|gene21069|gene5556	26
molecular function	GO:0016740	transferase activity	0.000121914	0.00663318	gene29999|gene1647|gene21806|gene24178|gene24910|gene29712|gene27223|gene21906|gene10095|gene11022|gene14018|gene28907|gene28277|gene28573|gene22220|gene29657|gene26013|gene11801|gene13758|gene18347|gene5166|gene23197|gene738|gene17250|gene10090|gene23213|gene18348|gene25754|gene2891|gene32549|gene2455|gene11157|gene32545|gene21858|gene18917|gene32543|gene9962|gene29378|gene29379|gene24080|gene30…	916	gene28405|gene3748|gene21935|gene18129|gene31167|gene12459|gene12456|gene4286|gene12454|gene23842|gene6559|gene24079|gene6550|gene4237|gene6557|gene29393|gene13858|gene19469|gene13853|gene13855|gene13854|gene24983|gene29017|gene28907|gene7964|gene22220|gene11801|gene26013|gene21807|gene21806|gene523|gene24910|gene11022|gene5080|gene24210|gene24212|gene1095|gene32543|gene9853|gene23197|gene18347|g…	532	gene28400|gene28401|gene14473|gene14778|gene3744|gene1297|gene33142|gene2915|gene16825|gene32310|gene32317|gene8613|gene6556|gene12850|gene8581|gene31363|gene31365|gene31364|gene28277|gene29657|gene28573|gene29712|gene30287|gene20530|gene25754|gene32549|gene32545|gene8724|gene6882|gene9911|gene5649|gene8490|gene19391|gene7896|gene22615|gene19584|gene24242|gene6425|gene6013|gene3351|gene16600|gene…	384
molecular function	GO:0004888	transmembrane signaling receptor activity	0.000132156	0.00663318	gene10095|gene9034|gene24910|gene10716|gene1218|gene32832|gene28907|gene18917|gene31672|gene19757|gene9325|gene24210|gene31543|gene16835|gene7580|gene12088|gene12089|gene23262|gene23263|gene25822|gene31717|gene30628|gene12977|gene4088|gene5568|gene24612|gene32995|gene17726|gene11560|gene11561|gene11564|gene21322|gene30947|gene28215|gene10179|gene8420|gene13141|gene429|gene12090|gene6560|gene31652…	119	gene4725|gene4726|gene18917|gene21838|gene23880|gene12618|gene6559|gene6557|gene2842|gene1218|gene28907|gene10095|gene10716|gene24910|gene5899|gene24210|gene31543|gene5903|gene30322|gene19757|gene3758|gene12089|gene12088|gene23263|gene23262|gene5498|gene16835|gene32995|gene24612|gene11561|gene11560|gene6531|gene11564|gene3512|gene30628|gene12977|gene13141|gene429|gene12090|gene16777|gene28215|gen…	93	gene25822|gene29608|gene15321|gene32952|gene20255|gene23422|gene17726|gene28151|gene31994|gene21322|gene6556|gene4088|gene32021|gene5568|gene6831|gene5029|gene30947|gene29951|gene10179|gene30840|gene31717|gene28148|gene15081|gene31672|gene21069|gene5556	26
molecular function	GO:0030246	carbohydrate binding	0.000133472	0.00663318	gene14744|gene12088|gene23855|gene1875|gene650|gene12089|gene14918|gene115|gene18347|gene17655|gene23197|gene5260|gene18348|gene24210|gene10969|gene10968|gene23262|gene23263|gene22755|gene6044|gene25106|gene11560|gene11561|gene2920|gene11564|gene20657|gene10179|gene12090|gene13860|gene30631|gene15851|gene15852|gene9796|gene9724|gene30936|gene17638|gene20398|gene17637|gene31717|gene18293|gene3835|…	113	gene28230|gene12089|gene12088|gene21447|gene3835|gene23263|gene23262|gene20283|gene29336|gene20286|gene6557|gene7531|gene10968|gene20288|gene20289|gene18297|gene10969|gene6559|gene13860|gene7353|gene25106|gene9724|gene11561|gene11560|gene10851|gene24302|gene6531|gene11564|gene31458|gene12582|gene22755|gene11527|gene3929|gene30837|gene26969|gene13854|gene3216|gene23254|gene14918|gene11528|gene1438…	78	gene10814|gene21767|gene26579|gene12309|gene601|gene10165|gene3033|gene650|gene18293|gene12106|gene25730|gene26375|gene17629|gene26580|gene6556|gene12105|gene3774|gene27979|gene30287|gene10179|gene23855|gene30840|gene26577|gene21571|gene20398|gene28151|gene30936|gene1875|gene31717|gene26578|gene6044|gene28148|gene9796|gene5260|gene5556	35
molecular function	GO:0004675	transmembrane receptor protein serine/threonine kinase activity	0.00014131	0.00681615	gene10095|gene9034|gene24910|gene10716|gene1218|gene32832|gene28907|gene18917|gene31672|gene19757|gene9325|gene24210|gene31543|gene16835|gene7580|gene12088|gene12089|gene23262|gene23263|gene25822|gene31717|gene30628|gene5568|gene24612|gene32995|gene17726|gene11560|gene11561|gene11564|gene21322|gene30947|gene28215|gene10179|gene8420|gene13141|gene429|gene12090|gene6560|gene31652|gene15851|gene1585…	109	gene4725|gene4726|gene18917|gene21838|gene12618|gene6559|gene6557|gene2842|gene1218|gene28907|gene10095|gene10716|gene24910|gene5899|gene24210|gene31543|gene5903|gene30322|gene19757|gene3758|gene12089|gene12088|gene23263|gene23262|gene5498|gene16835|gene32995|gene24612|gene11561|gene11560|gene6531|gene11564|gene3512|gene30628|gene13141|gene429|gene12090|gene16777|gene28215|gene9034|gene9325|gene2…	86	gene25822|gene29608|gene15321|gene32952|gene20255|gene23422|gene17726|gene28151|gene31994|gene21322|gene6556|gene5568|gene6831|gene5029|gene30947|gene10179|gene30840|gene31717|gene28148|gene29951|gene31672|gene21069|gene5556	23
molecular function	GO:0042802	identical protein binding	0.000173498	0.00790381	gene8639|gene8832|gene8836|gene8835|gene8839|gene17491|gene32702|gene18656|gene31672|gene4249|gene11885|gene24505|gene33366|gene27734|gene5385|gene26892|gene11877|gene33276|gene640|gene25822|gene17128|gene23677|gene25022|gene23589|gene1550|gene9723|gene24203|gene33265|gene3240|gene13141|gene4081|gene12491|gene29162|gene7162|gene16991|gene13412|gene33210|gene11886|gene33299|gene10905|gene8808|gene…	90	gene21937|gene640|gene21446|gene17873|gene33299|gene33276|gene10905|gene21449|gene4329|gene10421|gene4941|gene2867|gene22632|gene17763|gene23589|gene25022|gene4081|gene13141|gene27180|gene5022|gene18656|gene8639|gene31443|gene3240|gene33366|gene33210|gene13412|gene11885|gene4249|gene13122|gene21679|gene7162|gene12491	33	gene28817|gene8808|gene8841|gene8840|gene18923|gene17128|gene17167|gene25822|gene24783|gene24904|gene8839|gene30975|gene4639|gene11112|gene11877|gene26892|gene9723|gene30571|gene1831|gene27513|gene24203|gene29055|gene29054|gene23677|gene6237|gene29052|gene29053|gene31518|gene11421|gene1550|gene5354|gene20800|gene32702|gene14642|gene8832|gene8835|gene8836|gene7097|gene33265|gene24019|gene26508|gen…	57
molecular function	GO:0008144	drug binding	0.000169694	0.00790381	gene21807|gene24910|gene24678|gene30195|gene28907|gene14642|gene19909|gene29657|gene26013|gene18347|gene5166|gene27557|gene6821|gene24212|gene2455|gene11157|gene31226|gene3109|gene30667|gene11871|gene7580|gene23262|gene23263|gene13200|gene24753|gene1310|gene24757|gene24755|gene17975|gene24758|gene15209|gene24592|gene25106|gene22618|gene29752|gene30947|gene1297|gene25530|gene10179|gene31492|gene88…	767	gene14775|gene15778|gene21934|gene9285|gene12454|gene23842|gene6559|gene23282|gene23281|gene6125|gene24079|gene6550|gene6557|gene29393|gene13858|gene30766|gene18129|gene13853|gene13855|gene13854|gene2032|gene28907|gene26013|gene21807|gene24910|gene9599|gene24678|gene11157|gene24212|gene6334|gene7633|gene9853|gene8351|gene22554|gene18347|gene18348|gene23263|gene23262|gene5498|gene11871|gene30327|g…	518	gene28400|gene28401|gene3743|gene14978|gene29317|gene14778|gene8861|gene1297|gene28775|gene27566|gene12457|gene20520|gene19585|gene6166|gene6013|gene2915|gene16825|gene32559|gene15377|gene22195|gene26311|gene11703|gene8225|gene8991|gene6556|gene27966|gene26865|gene14730|gene31363|gene9684|gene24686|gene30072|gene21218|gene19909|gene25987|gene19141|gene29657|gene9295|gene9294|gene9164|gene12508|ge…	249
molecular function	GO:0031625	ubiquitin protein ligase binding	0.000189205	0.00838641	gene10095|gene9034|gene24910|gene10716|gene1218|gene32832|gene28907|gene18917|gene31672|gene19757|gene9325|gene24210|gene31543|gene16835|gene7580|gene12088|gene12089|gene23262|gene23263|gene25822|gene31717|gene30628|gene2842|gene5568|gene24612|gene32995|gene17726|gene11560|gene11561|gene3835|gene11564|gene21322|gene30947|gene28215|gene10179|gene8420|gene13141|gene429|gene12090|gene6560|gene31652|…	117	gene4725|gene4726|gene18917|gene21838|gene23880|gene12618|gene6559|gene6557|gene2842|gene1218|gene28907|gene10095|gene10716|gene24910|gene5899|gene24210|gene31543|gene5903|gene30322|gene19757|gene3758|gene12089|gene12088|gene23263|gene23262|gene5498|gene16835|gene32995|gene24612|gene11561|gene11560|gene6531|gene11564|gene3512|gene30628|gene13141|gene429|gene12090|gene16777|gene28215|gene9034|gene…	89	gene25822|gene3013|gene29608|gene15321|gene32952|gene20255|gene23422|gene17726|gene28151|gene31994|gene21322|gene6556|gene5568|gene6831|gene2915|gene5029|gene22269|gene1765|gene30947|gene10179|gene30840|gene12534|gene31717|gene28148|gene29951|gene31672|gene21069|gene5556	28
molecular function	GO:0001653	peptide receptor activity	0.000215873	0.00931664	gene10095|gene9034|gene24910|gene10716|gene1218|gene32832|gene28907|gene18917|gene31672|gene19757|gene9325|gene24210|gene31543|gene16835|gene7580|gene12088|gene12089|gene23262|gene23263|gene25822|gene31717|gene30628|gene5568|gene24612|gene32995|gene17726|gene11560|gene11561|gene11564|gene21322|gene30947|gene28215|gene10179|gene8420|gene13141|gene429|gene12090|gene6560|gene31652|gene15851|gene1585…	109	gene4725|gene4726|gene18917|gene21838|gene12618|gene6559|gene6557|gene2842|gene1218|gene28907|gene10095|gene10716|gene24910|gene5899|gene24210|gene31543|gene5903|gene30322|gene19757|gene3758|gene12089|gene12088|gene23263|gene23262|gene5498|gene16835|gene32995|gene24612|gene11561|gene11560|gene6531|gene11564|gene3512|gene30628|gene13141|gene429|gene12090|gene16777|gene28215|gene9034|gene9325|gene2…	86	gene25822|gene29608|gene15321|gene32952|gene20255|gene23422|gene17726|gene28151|gene31994|gene21322|gene6556|gene5568|gene6831|gene5029|gene30947|gene10179|gene30840|gene31717|gene28148|gene29951|gene31672|gene21069|gene5556	23
molecular function	GO:0044389	ubiquitin-like protein ligase binding	0.000222043	0.00933721	gene10095|gene9034|gene24910|gene10716|gene1218|gene32832|gene28907|gene18917|gene5269|gene19757|gene9325|gene24210|gene31543|gene16835|gene7580|gene12088|gene12089|gene23262|gene23263|gene25822|gene31717|gene30628|gene2842|gene5568|gene24612|gene32995|gene17726|gene11560|gene11561|gene31712|gene11564|gene21322|gene30947|gene28215|gene10179|gene8420|gene13141|gene429|gene12090|gene6560|gene31652|…	117	gene4725|gene4726|gene18917|gene21838|gene23880|gene12618|gene6559|gene6557|gene2842|gene1218|gene28907|gene10095|gene10716|gene24910|gene5899|gene24210|gene31543|gene5903|gene30322|gene19757|gene3758|gene12089|gene12088|gene23263|gene23262|gene5498|gene16835|gene32995|gene24612|gene11561|gene11560|gene6531|gene11564|gene3512|gene30628|gene13141|gene429|gene12090|gene16777|gene28215|gene9034|gene…	89	gene25822|gene3013|gene29608|gene15321|gene32952|gene20255|gene23422|gene17726|gene28151|gene31994|gene21322|gene6556|gene5568|gene6831|gene2915|gene5029|gene22269|gene1765|gene30947|gene10179|gene30840|gene12534|gene31717|gene28148|gene29951|gene31672|gene21069|gene5556	28
molecular function	GO:0005310	dicarboxylic acid transmembrane transporter activity	0.000304914	0.0125015	gene20300|gene16144|gene7917|gene15266|gene29371|gene25661|gene6579|gene16120|gene24148|gene1101	10	gene25661|gene24148|gene16120|gene20300|gene7917|gene29371	6	gene16144|gene15266|gene6579|gene1101	4
molecular function	GO:0050275	scopoletin glucosyltransferase activity	0.000321255	0.0128502	gene8832|gene8836|gene8835|gene8839|gene21449|gene8840|gene8841|gene21446|gene4941	9	gene21446|gene21449|gene4941	3	gene8841|gene8840|gene8832|gene8835|gene8836|gene8839	6
molecular function	GO:0005515	protein binding	0.000340597	0.0132995	gene8639|gene8832|gene10095|gene5132|gene28667|gene8836|gene8835|gene1765|gene23855|gene26870|gene8839|gene11627|gene26892|gene12145|gene13200|gene4763|gene26051|gene32834|gene28907|gene13281|gene8402|gene24210|gene18917|gene18347|gene4249|gene11885|gene10716|gene8801|gene23920|gene29801|gene23213|gene24505|gene9325|gene20283|gene33366|gene27088|gene11719|gene27734|gene31543|gene5385|gene11112|ge…	335	gene4725|gene4726|gene11560|gene21937|gene18917|gene28230|gene14478|gene10421|gene20283|gene20286|gene20287|gene32832|gene1592|gene23880|gene12618|gene18217|gene6559|gene30320|gene4941|gene26946|gene6557|gene22632|gene13858|gene5132|gene2842|gene1218|gene6249|gene17763|gene13853|gene13855|gene13854|gene3441|gene28907|gene25022|gene18656|gene10095|gene10716|gene24910|gene28667|gene27561|gene13200|…	196	gene14778|gene24904|gene10087|gene30975|gene12107|gene2915|gene21349|gene156|gene14273|gene6556|gene30571|gene11421|gene30926|gene32702|gene13281|gene3671|gene12511|gene15568|gene11703|gene23855|gene17491|gene11627|gene11719|gene27734|gene11886|gene31672|gene24505|gene5556|gene4639|gene8841|gene8840|gene17128|gene25822|gene1430|gene11877|gene26892|gene20255|gene28592|gene17726|gene21322|gene1978|…	139
molecular function	GO:0016840	carbon-nitrogen lyase activity	0.000360959	0.0137668	gene28234|gene7757|gene17562|gene28231|gene8261|gene15209|gene19097|gene17438|gene13710|gene2576|gene28228|gene17439|gene32318|gene17437	14	gene28228|gene2576|gene17439|gene17438|gene19097|gene15209|gene32318|gene17437|gene28234|gene7757|gene28231	11	gene13710|gene8261|gene17562	3
molecular function	GO:0015171	amino acid transmembrane transporter activity	0.000387028	0.014408	gene20300|gene3101|gene27227|gene396|gene18656|gene16144|gene30756|gene18360|gene9626|gene29902|gene12921|gene15040|gene29371|gene20260|gene18966|gene15900|gene1411|gene7917|gene6579|gene12719|gene10408|gene16357|gene791|gene15039|gene11705	25	gene9626|gene12719|gene29902|gene15900|gene16357|gene18656|gene3101|gene20300|gene7917|gene29371|gene18360|gene30756	12	gene18966|gene10408|gene15039|gene791|gene1411|gene11705|gene12921|gene15040|gene27227|gene16144|gene396|gene20260|gene6579	13
molecular function	GO:0005102	receptor binding	0.000395343	0.014408	gene25083|gene28215|gene7097|gene11627|gene29005|gene20492|gene29002|gene4367|gene7387|gene30751|gene17071|gene1826|gene5899|gene5901|gene5902|gene8980|gene29800|gene29801|gene4726|gene4725|gene5903|gene4088|gene23589|gene6249|gene7580|gene7056|gene11703|gene21322	28	gene20492|gene29005|gene5899|gene29002|gene4725|gene8980|gene5902|gene5901|gene7580|gene17071|gene29801|gene29800|gene25083|gene5903|gene4726|gene28215|gene23589|gene6249|gene30751|gene7056	20	gene1826|gene11703|gene21322|gene7387|gene4367|gene4088|gene7097|gene11627	8
molecular function	GO:0008889	glycerophosphodiester phosphodiesterase activity	0.000455134	0.0162265	gene33339|gene8633|gene10849|gene7258|gene10858|gene29999|gene850|gene27267|gene27264|gene31052|gene27263|gene29990|gene29982	13	gene10858|gene29999|gene27264|gene27267|gene29982|gene29990|gene27263|gene31052|gene33339|gene8633|gene7258|gene10849	12	gene850	1
molecular function	GO:0016841	ammonia-lyase activity	0.000520387	0.0181582	gene28234|gene15209|gene28231|gene8261|gene17438|gene17439|gene28228|gene19097|gene32318|gene17437	10	gene28228|gene17439|gene17438|gene19097|gene15209|gene32318|gene17437|gene28234|gene28231	9	gene8261	1
molecular function	GO:0043565	sequence-specific DNA binding	0.000615527	0.0210305	gene15177|gene19867|gene9236|gene9237|gene17951|gene15178|gene32702|gene14715|gene14444|gene4889|gene16145|gene14689|gene8037|gene18023|gene31074|gene4975|gene30655|gene28997|gene4763|gene1799|gene9487|gene7935|gene18030|gene10378|gene11569|gene8865|gene8654|gene1854|gene28051|gene13461|gene5361|gene20826|gene18002|gene21254|gene22689|gene21392|gene21394|gene16991|gene32567|gene16286|gene6607|gen…	112	gene5697|gene14478|gene10238|gene21937|gene14238|gene15820|gene4763|gene28636|gene1799|gene19043|gene1920|gene27447|gene23332|gene28997|gene11569|gene1837|gene22244|gene27068|gene19614|gene2935|gene8654|gene2954|gene29316|gene6242|gene27849|gene21679|gene8266|gene3441|gene26466|gene5333|gene14707|gene22001|gene14444|gene13002|gene20812|gene1854|gene15177|gene19867|gene15178|gene13461|gene9611|gen…	60	gene22793|gene8865|gene28565|gene14094|gene9237|gene14237|gene30926|gene543|gene156|gene23948|gene9487|gene1978|gene8778|gene27960|gene7935|gene7155|gene14715|gene18030|gene20800|gene28581|gene32702|gene10807|gene9119|gene5361|gene16505|gene20826|gene4889|gene11821|gene12625|gene17951|gene28051|gene9236|gene20277|gene26312|gene15063|gene12949|gene4975|gene16286|gene30655|gene31739|gene6607|gene10…	52
molecular function	GO:0016798	hydrolase activity, acting on glycosyl bonds	0.000654213	0.0218961	gene6024|gene24678|gene650|gene3069|gene710|gene18223|gene29896|gene14686|gene3817|gene32660|gene5260|gene1326|gene1327|gene32664|gene27959|gene7614|gene31073|gene25604|gene30651|gene7186|gene10872|gene9576|gene3072|gene3073|gene31660|gene19256|gene198|gene10772|gene9724|gene28287|gene5178|gene12871|gene19310|gene15282|gene10676|gene22203|gene32111|gene30631|gene24523|gene17429|gene412|gene23646|…	109	gene21856|gene21857|gene1100|gene19783|gene8044|gene21858|gene21859|gene3073|gene3072|gene10872|gene24667|gene10727|gene22869|gene5595|gene412|gene24943|gene7305|gene6390|gene10772|gene6487|gene25473|gene9724|gene19310|gene12871|gene5178|gene2971|gene16477|gene5247|gene8062|gene30672|gene4446|gene710|gene198|gene3069|gene18223|gene18434|gene20526|gene15282|gene6024|gene25604|gene24678|gene21882|g…	62	gene21767|gene24028|gene19970|gene17701|gene4740|gene23646|gene7186|gene3231|gene21788|gene17167|gene4351|gene21786|gene14371|gene31660|gene22654|gene1231|gene16551|gene19256|gene3357|gene29110|gene32108|gene32109|gene30128|gene22203|gene22149|gene20809|gene2399|gene29432|gene30127|gene29896|gene14973|gene16058|gene650|gene9576|gene33333|gene24771|gene22718|gene24251|gene30651|gene13690|gene32111…	47
molecular function	GO:0015144	carbohydrate transmembrane transporter activity	0.000699028	0.0229281	gene33280|gene26640|gene19511|gene6805|gene1266|gene16220|gene17670|gene22761|gene23154|gene31527|gene23431|gene5629|gene18861|gene13458|gene264|gene29880|gene12228|gene9562|gene9992|gene9561|gene5377|gene19657|gene4893|gene31343|gene1753|gene30498|gene23639|gene16454|gene24693|gene32069|gene10293|gene10292|gene10294|gene4625	34	gene19657|gene19511|gene23431|gene1753|gene13458|gene17670|gene26640|gene29880|gene12228|gene24693	10	gene4893|gene5377|gene31343|gene30498|gene9561|gene9992|gene9562|gene10292|gene10293|gene10294|gene4625|gene23639|gene16454|gene32069|gene1266|gene6805|gene16220|gene33280|gene18861|gene5629|gene264|gene22761|gene31527|gene23154	24
molecular function	GO:0022804	active transmembrane transporter activity	0.00100182	0.032066	gene3101|gene28667|gene27227|gene27557|gene27559|gene19511|gene16220|gene19141|gene19456|gene30568|gene23199|gene29863|gene4017|gene11718|gene4764|gene59|gene23639|gene10387|gene11799|gene13477|gene16032|gene15900|gene30498|gene16134|gene1411|gene21150|gene30155|gene25222|gene25223|gene20794|gene20206|gene25987|gene26640|gene33076|gene639|gene31393|gene23767|gene29284|gene27565|gene4676|gene27839…	122	gene16032|gene15778|gene15900|gene4764|gene29661|gene10341|gene16877|gene16956|gene29880|gene25670|gene12228|gene27564|gene27565|gene16878|gene11799|gene10387|gene27005|gene10755|gene10754|gene25461|gene23912|gene10119|gene25780|gene27691|gene31742|gene5132|gene21150|gene15961|gene27561|gene21381|gene19511|gene2032|gene29902|gene6786|gene3101|gene25115|gene26640|gene28667|gene11718|gene27559|gene…	55	gene17469|gene21855|gene18887|gene31732|gene18948|gene4893|gene264|gene14849|gene29426|gene1411|gene16134|gene30498|gene7325|gene28713|gene20725|gene20260|gene8415|gene18292|gene20520|gene13477|gene25987|gene10112|gene20794|gene9561|gene9562|gene23639|gene9903|gene16454|gene591|gene17192|gene6579|gene31481|gene25223|gene25222|gene30155|gene6805|gene16220|gene22005|gene19141|gene639|gene191|gene22…	67
molecular function	GO:0004645	phosphorylase activity	0.00103628	0.032066	gene11385|gene33299|gene33276|gene21349|gene33366|gene33210	6	gene33299|gene33210|gene11385|gene33276|gene33366	5	gene21349	1
molecular function	GO:0030151	molybdenum ion binding	0.00103628	0.032066	gene32805|gene27224|gene22519|gene26742|gene8490|gene14053	6	gene22519|gene32805|gene27224|gene26742	4	gene8490|gene14053	2
molecular function	GO:0080044	quercetin 7-O-glucosyltransferase activity	0.00108143	0.0322463	gene22894|gene31561|gene17505|gene9965|gene18056|gene13741|gene19263|gene18052|gene20568|gene20577|gene20575|gene19262|gene32325|gene7482|gene7481|gene20578|gene20574	17	gene7481|gene18052|gene9965|gene7482	4	gene20577|gene32325|gene20574|gene20575|gene20568|gene20578|gene19262|gene19263|gene31561|gene22894|gene17505|gene13741|gene18056	13
molecular function	GO:0080043	quercetin 3-O-glucosyltransferase activity	0.00108143	0.0322463	gene22894|gene31561|gene17505|gene9965|gene18056|gene13741|gene19263|gene18052|gene20568|gene20577|gene20575|gene19262|gene32325|gene7482|gene7481|gene20578|gene20574	17	gene7481|gene18052|gene9965|gene7482	4	gene20577|gene32325|gene20574|gene20575|gene20568|gene20578|gene19262|gene19263|gene31561|gene22894|gene17505|gene13741|gene18056	13
molecular function	GO:0008324	cation transmembrane transporter activity	0.0011668	0.032433	gene3101|gene28667|gene27557|gene27559|gene33401|gene26978|gene19511|gene21434|gene25987|gene19142|gene6987|gene2190|gene30568|gene23989|gene29863|gene11718|gene28189|gene10387|gene20989|gene5377|gene16032|gene16134|gene30756|gene21150|gene26921|gene30155|gene15443|gene20558|gene264|gene12874|gene28190|gene16220|gene26640|gene31391|gene7169|gene871|gene29284|gene15040|gene12228|gene23248|gene1069…	106	gene16032|gene27561|gene14475|gene16877|gene29880|gene12228|gene27564|gene27565|gene16878|gene10387|gene9626|gene23916|gene10755|gene10754|gene25780|gene27691|gene5132|gene18183|gene32515|gene18187|gene21150|gene13931|gene21381|gene21434|gene19511|gene20986|gene3101|gene26640|gene28667|gene18388|gene25461|gene27559|gene11718|gene27407|gene26055|gene20980|gene20983|gene31391|gene18360|gene30446|ge…	46	gene4893|gene18966|gene5377|gene23248|gene20206|gene14849|gene29426|gene16134|gene6935|gene15040|gene28189|gene9561|gene7899|gene16220|gene7233|gene20558|gene15443|gene10408|gene15039|gene12874|gene30905|gene23639|gene9903|gene16454|gene10691|gene26921|gene16880|gene6579|gene9562|gene30155|gene10196|gene10801|gene191|gene25987|gene19142|gene20389|gene32021|gene28190|gene10112|gene29346|gene23989|…	60
molecular function	GO:0015267	channel activity	0.00114721	0.032433	gene28190|gene32021|gene8526|gene33401|gene10801|gene1266|gene25987|gene813|gene19142|gene18656|gene31391|gene20983|gene31393|gene20986|gene20372|gene23989|gene20989|gene23154|gene26978|gene27835|gene3875|gene23431|gene5895|gene15477|gene20980|gene20725|gene28189|gene23907|gene6987|gene5377|gene1753|gene10198|gene25022|gene32515|gene24693|gene26921|gene32069|gene15443|gene7233|gene31186|gene8021|…	42	gene3875|gene23431|gene20980|gene1753|gene25022|gene18656|gene8021|gene31393|gene20983|gene31391|gene32515|gene20986|gene20989|gene24693|gene31186|gene26978|gene23907	17	gene5377|gene20725|gene28189|gene7233|gene15443|gene12874|gene10198|gene32021|gene32069|gene1266|gene10801|gene813|gene25987|gene19142|gene26921|gene28190|gene8526|gene33401|gene20372|gene27835|gene5895|gene15477|gene6987|gene23989|gene23154	25
molecular function	GO:0015556	C4-dicarboxylate transmembrane transporter activity	0.00116602	0.032433	gene20300|gene16144|gene7917|gene15266|gene29371|gene25661|gene1101	7	gene29371|gene20300|gene7917|gene25661	4	gene16144|gene15266|gene1101	3
molecular function	GO:0022803	passive transmembrane transporter activity	0.00114721	0.032433	gene28190|gene32021|gene8526|gene33401|gene10801|gene1266|gene25987|gene813|gene19142|gene18656|gene31391|gene20983|gene31393|gene20986|gene20372|gene23989|gene20989|gene23154|gene26978|gene27835|gene3875|gene23431|gene5895|gene15477|gene20980|gene20725|gene28189|gene23907|gene6987|gene5377|gene1753|gene10198|gene25022|gene32515|gene24693|gene26921|gene32069|gene15443|gene7233|gene31186|gene8021|…	42	gene3875|gene23431|gene20980|gene1753|gene25022|gene18656|gene8021|gene31393|gene20983|gene31391|gene32515|gene20986|gene20989|gene24693|gene31186|gene26978|gene23907	17	gene5377|gene20725|gene28189|gene7233|gene15443|gene12874|gene10198|gene32021|gene32069|gene1266|gene10801|gene813|gene25987|gene19142|gene26921|gene28190|gene8526|gene33401|gene20372|gene27835|gene5895|gene15477|gene6987|gene23989|gene23154	25
molecular function	GO:0032559	adenyl ribonucleotide binding	0.0015753	0.0430581	gene29999|gene21807|gene24910|gene28907|gene14642|gene19909|gene29657|gene26013|gene18347|gene27756|gene27557|gene6821|gene24212|gene31227|gene24210|gene31226|gene3109|gene30667|gene11871|gene7580|gene23262|gene23263|gene1311|gene1310|gene24757|gene24756|gene24755|gene18230|gene15209|gene24592|gene25106|gene22618|gene30947|gene25530|gene10179|gene8420|gene8818|gene16044|gene18520|gene429|gene3148…	719	gene14775|gene3190|gene15778|gene21934|gene9285|gene12454|gene23842|gene6559|gene23282|gene23281|gene6125|gene24079|gene6550|gene6557|gene29393|gene13858|gene30766|gene18129|gene13853|gene13855|gene13854|gene2032|gene28907|gene26013|gene21807|gene24910|gene9599|gene24210|gene24212|gene6334|gene7633|gene9853|gene8351|gene22554|gene18347|gene18348|gene23263|gene23262|gene5498|gene11871|gene4918|gen…	494	gene28400|gene28401|gene3743|gene21322|gene14978|gene29317|gene14778|gene8861|gene1297|gene28775|gene27566|gene12457|gene20520|gene19585|gene6166|gene6013|gene2915|gene16825|gene32559|gene15377|gene22581|gene26311|gene11703|gene29506|gene8991|gene6556|gene26865|gene14730|gene31363|gene9684|gene30072|gene21218|gene19909|gene25987|gene19141|gene29657|gene9295|gene9294|gene9164|gene12508|gene22900|g…	225
molecular function	GO:0030554	adenyl nucleotide binding	0.00162076	0.0435744	gene29999|gene21807|gene24910|gene28907|gene14642|gene19909|gene29657|gene26013|gene699|gene27756|gene27557|gene6821|gene24212|gene31227|gene24210|gene31226|gene3109|gene30195|gene11871|gene7580|gene23262|gene23263|gene1311|gene1310|gene24757|gene24756|gene24755|gene18230|gene15209|gene24592|gene25106|gene22618|gene30947|gene25530|gene10179|gene8420|gene8818|gene16044|gene429|gene31489|gene10683|…	720	gene14775|gene3190|gene15778|gene21934|gene9285|gene12454|gene23842|gene6559|gene23282|gene23281|gene6125|gene24079|gene6550|gene6557|gene29393|gene13858|gene5799|gene30766|gene18129|gene13853|gene13855|gene13854|gene2032|gene28907|gene26013|gene21807|gene24910|gene9599|gene24210|gene24212|gene6334|gene7633|gene9853|gene8351|gene22554|gene18347|gene18348|gene23263|gene23262|gene5498|gene11871|gen…	495	gene28400|gene28401|gene3743|gene21322|gene14978|gene29317|gene14778|gene8861|gene1297|gene28775|gene27566|gene12457|gene20520|gene19585|gene8223|gene6013|gene2915|gene16825|gene32559|gene15377|gene22581|gene26311|gene11703|gene17918|gene8991|gene6556|gene26865|gene14730|gene31363|gene9684|gene30072|gene19909|gene25987|gene19141|gene29657|gene9295|gene9294|gene9164|gene12508|gene22900|gene10090|g…	225
molecular function	GO:0015291	secondary active transmembrane transporter activity	0.00175706	0.0464771	gene3101|gene27227|gene17888|gene19511|gene16220|gene30568|gene29863|gene11718|gene1411|gene59|gene31742|gene11799|gene16032|gene15900|gene30498|gene16134|gene4764|gene21150|gene20794|gene26640|gene33076|gene4676|gene27839|gene6703|gene8415|gene12228|gene31481|gene10691|gene16454|gene6579|gene10112|gene10755|gene16878|gene10119|gene5002|gene27691|gene26055|gene16868|gene191|gene3915|gene2422|gene…	86	gene16032|gene15900|gene29880|gene4764|gene10341|gene16877|gene16956|gene12228|gene25461|gene16878|gene11799|gene27005|gene10755|gene10754|gene23912|gene10119|gene25780|gene27691|gene31742|gene21150|gene23201|gene19511|gene2032|gene29902|gene3101|gene25115|gene26640|gene9692|gene11718|gene33076|gene15961|gene4676|gene27407|gene12827|gene59|gene20204|gene26055|gene30568|gene2422	39	gene21855|gene31732|gene18948|gene4893|gene14849|gene29426|gene1411|gene16134|gene30498|gene28713|gene20725|gene8415|gene18292|gene20260|gene31481|gene10112|gene20794|gene9561|gene3915|gene9903|gene16454|gene10691|gene16880|gene6579|gene9562|gene23639|gene6805|gene16220|gene191|gene22532|gene21825|gene27227|gene9767|gene17888|gene16868|gene17194|gene27405|gene17192|gene29863|gene791|gene5629|gene…	47
molecular function	GO:0008184	glycogen phosphorylase activity	0.00185456	0.0482774	gene11385|gene33210|gene33299|gene33366|gene33276	5	gene33299|gene33210|gene11385|gene33276|gene33366	5	--	0
cellular component	GO:0031224	intrinsic component of membrane	6.53531e-19	3.85583e-16	gene19298|gene24910|gene29712|gene27223|gene24679|gene16786|gene7217|gene11022|gene19511|gene19510|gene14018|gene4550|gene28907|gene29621|gene28792|gene22220|gene1171|gene26013|gene18917|gene29506|gene27059|gene19757|gene25135|gene8139|gene23745|gene23199|gene18348|gene25754|gene32961|gene22364|gene27559|gene26495|gene21333|gene24316|gene11976|gene13072|gene30195|gene29279|gene29371|gene24523|gen…	1125	gene28405|gene1513|gene557|gene29157|gene555|gene18129|gene3668|gene31167|gene14475|gene8272|gene12108|gene16956|gene8274|gene12459|gene12456|gene412|gene12454|gene415|gene15778|gene9359|gene6550|gene23324|gene9350|gene5733|gene29393|gene13858|gene14679|gene19469|gene24985|gene30769|gene13853|gene14677|gene13855|gene13854|gene19511|gene2032|gene28907|gene22220|gene26013|gene24910|gene30152|gene16…	630	gene28400|gene28401|gene18966|gene6155|gene31552|gene9776|gene5631|gene157|gene4236|gene30646|gene4235|gene12850|gene8581|gene16551|gene31363|gene23994|gene20372|gene19510|gene7960|gene29712|gene396|gene20530|gene5946|gene25754|gene9859|gene6885|gene6884|gene21333|gene10346|gene23199|gene16235|gene4424|gene13072|gene11976|gene29279|gene7899|gene28357|gene2863|gene22416|gene32167|gene6831|gene1099…	495
cellular component	GO:0044425	membrane part	3.50246e-17	1.03323e-14	gene9796|gene19298|gene24910|gene29712|gene27223|gene24679|gene16786|gene7217|gene11022|gene19511|gene26156|gene14018|gene4550|gene28907|gene29621|gene28792|gene4414|gene1171|gene26013|gene18917|gene29506|gene27059|gene19299|gene19284|gene19757|gene25135|gene8139|gene23745|gene23199|gene13367|gene25754|gene32961|gene22364|gene12816|gene26495|gene21333|gene24316|gene11976|gene13072|gene30195|gene2…	1201	gene28405|gene1513|gene557|gene29157|gene555|gene18129|gene3668|gene31167|gene14475|gene8272|gene12108|gene16956|gene8274|gene12459|gene12456|gene412|gene12454|gene415|gene15778|gene9359|gene6550|gene23324|gene9350|gene5733|gene29393|gene13858|gene14679|gene19469|gene24985|gene30769|gene13853|gene14677|gene13855|gene13854|gene19511|gene2032|gene28907|gene22220|gene25022|gene26013|gene24910|gene30…	663	gene28400|gene28401|gene18966|gene1297|gene20725|gene31552|gene9776|gene5631|gene157|gene4236|gene30646|gene4235|gene12850|gene8581|gene16551|gene31363|gene23994|gene20372|gene19510|gene7960|gene29712|gene396|gene20530|gene20532|gene5946|gene25754|gene9859|gene6885|gene6884|gene21333|gene30155|gene10346|gene23199|gene16235|gene4424|gene13072|gene11976|gene29279|gene7899|gene28357|gene2863|gene224…	538
cellular component	GO:0016021	integral component of membrane	5.47459e-17	1.07667e-14	gene19298|gene24910|gene29712|gene27223|gene24679|gene16786|gene7217|gene11022|gene19511|gene26156|gene14018|gene4550|gene28907|gene29621|gene28792|gene22220|gene1171|gene26013|gene18917|gene29506|gene27059|gene19757|gene25135|gene8139|gene23745|gene23199|gene18348|gene25754|gene32961|gene22364|gene27559|gene26495|gene21333|gene24316|gene11976|gene13072|gene30195|gene29279|gene29371|gene11799|gen…	1077	gene28405|gene1513|gene557|gene29157|gene555|gene18129|gene31167|gene14475|gene8272|gene12108|gene16956|gene8274|gene12459|gene12456|gene412|gene12454|gene415|gene15778|gene9359|gene6550|gene23324|gene9350|gene5733|gene29393|gene13858|gene14679|gene19469|gene24985|gene30769|gene13853|gene14677|gene13855|gene13854|gene19511|gene2032|gene28907|gene22220|gene26013|gene24910|gene30152|gene16786|gene9…	596	gene28400|gene28401|gene18966|gene6155|gene31552|gene9776|gene5631|gene157|gene4236|gene30646|gene4235|gene12850|gene8581|gene16551|gene31363|gene23994|gene20372|gene26156|gene7960|gene29712|gene396|gene20530|gene5946|gene25754|gene9859|gene6885|gene6884|gene21333|gene27173|gene23199|gene16235|gene4424|gene13072|gene11976|gene29279|gene7899|gene28357|gene2863|gene22416|gene32167|gene6831|gene1099…	481
cellular component	GO:0005886	plasma membrane	2.26991e-11	3.34812e-09	gene24910|gene20539|gene7217|gene24174|gene19510|gene28907|gene22220|gene26013|gene27227|gene18347|gene8136|gene8137|gene8135|gene18027|gene8139|gene32987|gene18348|gene25754|gene24212|gene24210|gene21333|gene24523|gene11799|gene5377|gene7580|gene7581|gene23262|gene23263|gene1311|gene18548|gene5132|gene2805|gene10772|gene18784|gene25106|gene30947|gene10174|gene25924|gene10179|gene19837|gene8420|g…	643	gene1513|gene557|gene555|gene3668|gene12109|gene12459|gene12456|gene12454|gene6559|gene9359|gene6557|gene29393|gene13858|gene19469|gene13853|gene13855|gene13854|gene29017|gene28907|gene22220|gene26013|gene7334|gene30152|gene24174|gene24210|gene24212|gene9503|gene9853|gene18347|gene25792|gene18027|gene18348|gene25791|gene4300|gene8297|gene23263|gene23262|gene1738|gene5498|gene11799|gene18784|gene1…	398	gene18966|gene12465|gene12874|gene33285|gene14778|gene23736|gene10128|gene6037|gene27566|gene18293|gene385|gene15505|gene16825|gene30099|gene22581|gene26311|gene29951|gene25266|gene4236|gene5520|gene11705|gene6556|gene27499|gene6245|gene8581|gene33099|gene13698|gene31363|gene2640|gene11421|gene9684|gene9685|gene19510|gene4734|gene25987|gene32878|gene9295|gene9294|gene10269|gene12508|gene23130|gen…	245
cellular component	GO:0016020	membrane	2.82251e-09	3.33057e-07	gene21806|gene21807|gene24910|gene29712|gene27223|gene6037|gene7217|gene24174|gene19511|gene19510|gene28907|gene17238|gene24693|gene4415|gene4414|gene1171|gene26013|gene27227|gene24186|gene5166|gene6987|gene23197|gene8136|gene8137|gene8135|gene18027|gene8139|gene23213|gene23199|gene18348|gene25754|gene23478|gene24212|gene24210|gene12816|gene21333|gene21127|gene31742|gene2201|gene11976|gene30195|g…	1164	gene14775|gene28405|gene1513|gene557|gene29157|gene555|gene3668|gene31167|gene8272|gene12109|gene8274|gene12459|gene12456|gene12454|gene6559|gene15778|gene9359|gene24079|gene6557|gene5733|gene29393|gene13858|gene14679|gene19469|gene13853|gene14677|gene13855|gene13854|gene29017|gene19511|gene28907|gene22220|gene25022|gene26013|gene21807|gene21806|gene8858|gene7334|gene30152|gene11202|gene24174|gen…	687	gene21322|gene14778|gene1297|gene20725|gene9776|gene16825|gene4236|gene4235|gene12850|gene27499|gene8581|gene16551|gene31363|gene2640|gene18709|gene19510|gene4734|gene29712|gene396|gene20532|gene25754|gene6885|gene6884|gene21333|gene24186|gene30155|gene27173|gene23199|gene19391|gene2109|gene4424|gene11976|gene29279|gene6425|gene32167|gene18230|gene6831|gene639|gene30944|gene30947|gene10174|gene10…	477
cellular component	GO:0031226	intrinsic component of plasma membrane	5.71573e-09	5.62047e-07	gene27227|gene8633|gene33401|gene19511|gene19142|gene14768|gene14681|gene5660|gene20372|gene23989|gene22624|gene59|gene30650|gene28189|gene23907|gene11799|gene5377|gene19657|gene15900|gene1411|gene1994|gene19256|gene29751|gene24693|gene26921|gene15443|gene12719|gene8021|gene19310|gene5447|gene12874|gene28190|gene26640|gene15289|gene11862|gene10676|gene27633|gene17238|gene1266|gene17236|gene22761|…	103	gene19657|gene23486|gene15900|gene18784|gene3668|gene198|gene10119|gene3018|gene16956|gene13458|gene28706|gene12228|gene7258|gene16477|gene11799|gene23907|gene12719|gene27676|gene17184|gene19310|gene16357|gene31979|gene5447|gene27633|gene1994|gene32515|gene5581|gene1753|gene8021|gene15090|gene17238|gene29751|gene19511|gene18434|gene14768|gene17236|gene21882|gene26640|gene29880|gene8633|gene15289|…	54	gene4893|gene5377|gene31343|gene1411|gene28713|gene27003|gene28189|gene9561|gene9992|gene9562|gene10292|gene10293|gene15443|gene2109|gene10294|gene12874|gene8326|gene23639|gene16454|gene19256|gene26921|gene6579|gene32069|gene1266|gene17194|gene19142|gene465|gene28190|gene27227|gene11862|gene16868|gene33401|gene20372|gene28803|gene27405|gene28959|gene17192|gene18861|gene5895|gene5629|gene264|gene3…	49
cellular component	GO:0044459	plasma membrane part	1.15694e-07	9.75134e-06	gene13516|gene27227|gene8633|gene33401|gene11022|gene19511|gene19142|gene4414|gene14768|gene14681|gene5660|gene20372|gene23989|gene22624|gene59|gene30650|gene28189|gene23907|gene11799|gene5377|gene19657|gene22215|gene15900|gene1411|gene1994|gene19256|gene198|gene24693|gene26921|gene17242|gene15443|gene18784|gene27827|gene19310|gene5447|gene12874|gene28190|gene1468|gene26640|gene15289|gene15090|ge…	129	gene19657|gene23486|gene802|gene15900|gene29880|gene3668|gene29751|gene10119|gene3018|gene16956|gene13458|gene28706|gene21882|gene12228|gene16477|gene11799|gene23907|gene18784|gene6278|gene27827|gene17184|gene19310|gene27100|gene16357|gene8021|gene5447|gene7258|gene1994|gene32515|gene5581|gene1753|gene6249|gene24693|gene12719|gene17242|gene15090|gene17238|gene198|gene19511|gene18434|gene4414|gene…	67	gene4893|gene5377|gene31343|gene22215|gene1411|gene28713|gene27003|gene28189|gene9561|gene9992|gene9562|gene10292|gene10293|gene15443|gene2109|gene10294|gene31188|gene12874|gene5520|gene16629|gene8326|gene23639|gene16454|gene19256|gene26921|gene6645|gene6579|gene32069|gene9685|gene1266|gene17194|gene773|gene14642|gene4771|gene19142|gene465|gene7869|gene28190|gene27227|gene11862|gene16868|gene3340…	62
cellular component	GO:0009536	plastid	2.40501e-07	1.77369e-05	gene15177|gene1647|gene24911|gene24912|gene11024|gene29492|gene15178|gene17250|gene8860|gene8526|gene7459|gene11157|gene12771|gene15109|gene11097|gene29371|gene5377|gene19391|gene640|gene725|gene28752|gene32161|gene3826|gene28292|gene9849|gene3734|gene8550|gene27938|gene8493|gene28122|gene22869|gene3011|gene26266|gene7917|gene25324|gene28|gene16510|gene13408|gene33117|gene4359|gene23369|gene17214…	359	gene5338|gene9043|gene1354|gene707|gene18217|gene29157|gene1274|gene16426|gene27790|gene11385|gene12108|gene3232|gene10929|gene32092|gene22935|gene11024|gene22587|gene6482|gene316|gene9849|gene6487|gene705|gene20433|gene22983|gene13200|gene23322|gene26549|gene25687|gene17764|gene15968|gene1080|gene8346|gene17763|gene23201|gene4446|gene12997|gene11427|gene1122|gene14285|gene20636|gene7964|gene3777…	268	gene3743|gene1003|gene8860|gene11382|gene27566|gene26944|gene29492|gene21504|gene7736|gene16151|gene6805|gene30481|gene3671|gene850|gene24080|gene25592|gene25798|gene3043|gene406|gene27130|gene21129|gene10668|gene480|gene16144|gene28867|gene24744|gene19391|gene28914|gene30498|gene7325|gene9458|gene536|gene16435|gene27122|gene19725|gene28858|gene1247|gene14585|gene8830|gene8526|gene12569|gene15523…	91
cellular component	GO:0009507	chloroplast	4.76333e-07	3.12262e-05	gene15177|gene1647|gene24911|gene24912|gene11024|gene20433|gene29492|gene15178|gene7696|gene8860|gene8526|gene7459|gene11157|gene12771|gene15109|gene11097|gene29371|gene5377|gene19391|gene640|gene725|gene28752|gene32161|gene3826|gene9849|gene3734|gene8550|gene27938|gene8493|gene22869|gene3011|gene7917|gene25324|gene28|gene16510|gene13408|gene33117|gene4359|gene23369|gene17214|gene1033|gene5184|ge…	345	gene5338|gene9043|gene1354|gene707|gene705|gene1274|gene16426|gene27790|gene11385|gene12108|gene3232|gene10929|gene32092|gene22935|gene11024|gene22587|gene6482|gene4825|gene9849|gene6487|gene24579|gene20433|gene22983|gene13200|gene23322|gene26549|gene25687|gene17764|gene15968|gene1080|gene8346|gene26961|gene4446|gene12997|gene11427|gene1122|gene14285|gene20636|gene7964|gene3777|gene26962|gene2103…	257	gene3743|gene1003|gene8860|gene11382|gene30975|gene26944|gene29492|gene21504|gene7736|gene16151|gene6805|gene30481|gene3671|gene850|gene24080|gene25592|gene25798|gene3043|gene406|gene27130|gene21129|gene10668|gene480|gene16144|gene28867|gene24744|gene19391|gene28914|gene7325|gene9458|gene536|gene16435|gene27122|gene19725|gene28858|gene1247|gene14585|gene8830|gene8526|gene12569|gene15523|gene7459|…	88
cellular component	GO:0009522	photosystem I	5.90814e-07	3.4858e-05	gene33176|gene33175|gene26495|gene15134|gene19438|gene19439|gene24895|gene25370|gene28860|gene27059|gene17926|gene14889|gene15552|gene7639|gene8272|gene8274|gene23868|gene12726|gene19445|gene29953|gene12710|gene5733|gene29954	23	gene8272|gene8274|gene17926|gene23868|gene12710|gene29953|gene29954|gene5733|gene19445|gene12726|gene19439|gene19438|gene33175|gene33176|gene26495|gene15134|gene27059|gene14889|gene7639|gene15552|gene25370|gene24895|gene28860	23	--	0
cellular component	GO:0009521	photosystem	1.62612e-06	8.72192e-05	gene33176|gene33175|gene26495|gene15134|gene15663|gene7639|gene19438|gene19439|gene24895|gene25370|gene28860|gene12497|gene27059|gene23868|gene12726|gene15552|gene14889|gene8272|gene8274|gene17926|gene28082|gene19445|gene14679|gene14677|gene33013|gene29953|gene12710|gene5733|gene29954	29	gene28082|gene8272|gene8274|gene17926|gene23868|gene33013|gene12710|gene29953|gene29954|gene5733|gene19445|gene14679|gene14677|gene19439|gene19438|gene15663|gene33175|gene33176|gene26495|gene15134|gene27059|gene7639|gene12726|gene15552|gene14889|gene25370|gene24895|gene12497|gene28860	29	--	0
cellular component	GO:0009523	photosystem II	2.07651e-06	0.000102095	gene33176|gene33175|gene15663|gene19438|gene19439|gene25370|gene28860|gene12497|gene27059|gene17926|gene14889|gene7639|gene8272|gene8274|gene23868|gene28082|gene12726|gene19445|gene14679|gene14677|gene33013|gene29953|gene12710|gene5733|gene29954	25	gene28082|gene8272|gene8274|gene23868|gene17926|gene33013|gene12710|gene29953|gene29954|gene5733|gene19445|gene12726|gene14677|gene14679|gene19439|gene19438|gene15663|gene33175|gene33176|gene27059|gene14889|gene7639|gene25370|gene12497|gene28860	25	--	0
cellular component	GO:0009579	thylakoid	3.37859e-06	0.000153336	gene3043|gene26495|gene30868|gene5188|gene21654|gene5360|gene20636|gene1033|gene21758|gene10302|gene24895|gene4825|gene17250|gene16144|gene3734|gene21048|gene15308|gene31073|gene12741|gene2473|gene27938|gene25115|gene26186|gene15552|gene25795|gene7633|gene28463|gene23322|gene28140|gene3232|gene17259|gene17926|gene32092|gene33324|gene29371|gene25932|gene18316|gene14357|gene13185|gene12361|gene1673…	53	gene18316|gene12361|gene18608|gene5447|gene28463|gene12108|gene3232|gene29371|gene33324|gene32092|gene17926|gene25932|gene1312|gene4825|gene25661|gene1834|gene23322|gene17259|gene26549|gene7506|gene14357|gene17764|gene7917|gene21654|gene5188|gene20636|gene5360|gene1033|gene3903|gene26495|gene30868|gene28140|gene31073|gene21048|gene25115|gene27938|gene15552|gene26186|gene7633|gene25795|gene10302|g…	47	gene28132|gene12741|gene2473|gene3043|gene16144|gene15308	6
cellular component	GO:0044435	plastid part	8.40355e-06	0.000354149	gene8639|gene1647|gene13510|gene12771|gene25604|gene10929|gene655|gene19511|gene11053|gene6343|gene20636|gene15663|gene13436|gene18656|gene7514|gene23197|gene4491|gene30567|gene17250|gene28867|gene16144|gene28860|gene30498|gene31073|gene11362|gene7459|gene11157|gene25115|gene26495|gene15939|gene10668|gene18901|gene28463|gene11013|gene7633|gene3171|gene23868|gene27657|gene29371|gene19445|gene25932…	231	gene14775|gene9043|gene1354|gene28082|gene27259|gene8272|gene12108|gene3232|gene8274|gene25018|gene6395|gene382|gene4825|gene9849|gene33013|gene6125|gene20433|gene19445|gene3903|gene23161|gene29954|gene26549|gene5733|gene25681|gene14679|gene3432|gene23201|gene14677|gene8193|gene19511|gene32705|gene1150|gene3777|gene23778|gene18656|gene13510|gene25604|gene12771|gene655|gene27657|gene31073|gene2995…	190	gene19391|gene5377|gene19618|gene4996|gene15499|gene12080|gene30498|gene8860|gene6805|gene13641|gene29725|gene27566|gene15308|gene4359|gene148|gene5655|gene21260|gene1266|gene1264|gene22203|gene25987|gene3671|gene20809|gene24932|gene1003|gene14689|gene33583|gene8550|gene7459|gene12741|gene25864|gene13436|gene10668|gene23337|gene7169|gene3915|gene4491|gene16144|gene28867|gene2984|gene23154	41
cellular component	GO:0005887	integral component of plasma membrane	9.03231e-06	0.000355271	gene33280|gene27227|gene26640|gene16868|gene23154|gene33401|gene31527|gene19511|gene1266|gene19142|gene1753|gene22761|gene5660|gene10292|gene17194|gene23989|gene14743|gene26978|gene20372|gene17192|gene23431|gene27405|gene5629|gene18861|gene59|gene264|gene3018|gene29880|gene16956|gene9562|gene12228|gene28189|gene23907|gene9992|gene11799|gene9561|gene5377|gene19657|gene4893|gene31343|gene13458|gene…	63	gene19657|gene1753|gene13458|gene3018|gene16956|gene29880|gene12228|gene11799|gene23907|gene12719|gene10119|gene16357|gene5447|gene32515|gene15900|gene24693|gene19511|gene26640|gene8021|gene23431|gene59|gene19310|gene5660|gene26978	24	gene4893|gene5377|gene31343|gene1411|gene28713|gene28189|gene9561|gene9992|gene9562|gene10292|gene10293|gene15443|gene10294|gene12874|gene23639|gene16454|gene26921|gene6579|gene32069|gene1266|gene17194|gene19142|gene33280|gene27227|gene16868|gene33401|gene20372|gene27405|gene17192|gene18861|gene5629|gene264|gene28190|gene5895|gene22761|gene23989|gene23154|gene31527|gene14743	39
cellular component	GO:0044434	chloroplast part	1.00673e-05	0.000371233	gene8639|gene1647|gene13510|gene12771|gene25604|gene10929|gene655|gene19511|gene11053|gene6343|gene20636|gene15663|gene13436|gene18656|gene7514|gene23197|gene30567|gene17250|gene28867|gene16144|gene28860|gene30498|gene31073|gene11362|gene7459|gene11157|gene25115|gene26495|gene29954|gene15939|gene10668|gene18901|gene28463|gene11013|gene7633|gene3171|gene17926|gene27657|gene29371|gene19445|gene2593…	229	gene14775|gene9043|gene1354|gene28082|gene27259|gene8272|gene12108|gene3232|gene8274|gene25018|gene6395|gene382|gene4825|gene9849|gene33013|gene6125|gene20433|gene19445|gene3903|gene23161|gene29954|gene26549|gene5733|gene25681|gene14679|gene3432|gene23201|gene32092|gene8193|gene19511|gene32705|gene1150|gene3777|gene15663|gene18656|gene13510|gene14677|gene25604|gene12771|gene655|gene27657|gene3107…	189	gene19391|gene5377|gene19618|gene4996|gene15499|gene12080|gene30498|gene8860|gene6805|gene13641|gene29725|gene27566|gene15308|gene4359|gene5655|gene21260|gene1266|gene1264|gene22203|gene25987|gene3671|gene20809|gene24932|gene1003|gene14689|gene33583|gene8550|gene7459|gene12741|gene25864|gene13436|gene10668|gene23337|gene7169|gene3915|gene148|gene16144|gene28867|gene2984|gene23154	40
cellular component	GO:0046658	anchored component of plasma membrane	3.54991e-05	0.00123203	gene15289|gene8633|gene11862|gene1607|gene10676|gene7258|gene29751|gene17238|gene17236|gene14768|gene14681|gene18434|gene28803|gene8297|gene24523|gene465|gene28143|gene23431|gene22624|gene11453|gene28706|gene30650|gene8326|gene5581|gene23486|gene27633|gene28959|gene3668|gene2109|gene1994|gene19256|gene198|gene24693|gene15090|gene18784|gene17184|gene27003|gene27676|gene31979|gene15448|gene16477|ge…	42	gene23486|gene3668|gene198|gene8633|gene16477|gene18784|gene27676|gene17184|gene15448|gene31979|gene21882|gene7258|gene1994|gene10676|gene24693|gene15090|gene17238|gene29751|gene14768|gene17236|gene28706|gene15289|gene27633|gene5581|gene1607|gene23431|gene28143|gene22624|gene30650|gene14681|gene18434|gene8297	32	gene465|gene27003|gene11453|gene19256|gene8326|gene2109|gene28959|gene11862|gene28803|gene24523	10
cellular component	GO:0009501	amyloplast	3.99513e-05	0.00130951	gene11385|gene16699|gene578|gene13408|gene4446|gene33299|gene6114|gene1200|gene8663|gene33366|gene33276|gene33210|gene9209|gene31349	14	gene13408|gene33366|gene33210|gene9209|gene31349|gene8663|gene33276|gene11385|gene33299|gene4446|gene1200|gene6114	12	gene578|gene16699	2
cellular component	GO:0009506	plasmodesma	4.94426e-05	0.00153532	gene12460|gene10095|gene8830|gene9034|gene24910|gene10716|gene8633|gene4405|gene30251|gene29492|gene24174|gene29146|gene32832|gene28907|gene29147|gene24693|gene22220|gene7597|gene26013|gene18917|gene31672|gene13687|gene19456|gene11528|gene18027|gene17019|gene19757|gene12465|gene25754|gene9325|gene320|gene17026|gene9526|gene24210|gene3747|gene30650|gene23639|gene26424|gene16835|gene5377|gene22643|…	263	gene16250|gene4725|gene4726|gene11560|gene24910|gene12897|gene12454|gene1753|gene3747|gene7582|gene8276|gene12459|gene12456|gene21838|gene23880|gene12618|gene27561|gene6559|gene6487|gene6557|gene2842|gene1218|gene29017|gene29146|gene29147|gene28907|gene22220|gene26013|gene10095|gene12460|gene10716|gene18917|gene24174|gene24693|gene1252|gene24062|gene320|gene5899|gene24210|gene31543|gene30650|gene…	189	gene17173|gene5377|gene14047|gene28803|gene25822|gene7896|gene6037|gene29951|gene29608|gene15321|gene29351|gene20255|gene16435|gene28132|gene10112|gene27122|gene17726|gene4367|gene31994|gene3916|gene21322|gene12813|gene6556|gene23639|gene6425|gene11486|gene25229|gene19256|gene26921|gene5568|gene6578|gene25223|gene32069|gene23678|gene6831|gene14647|gene15919|gene6311|gene23422|gene32952|gene5029|g…	74
cellular component	GO:0005911	cell-cell junction	8.72188e-05	0.00257295	gene12460|gene10095|gene8830|gene2350|gene18917|gene10716|gene8633|gene4405|gene30251|gene29492|gene24174|gene26051|gene28907|gene29147|gene29146|gene22220|gene7597|gene26013|gene12465|gene31672|gene13687|gene19456|gene18027|gene17019|gene19757|gene25754|gene10269|gene320|gene24062|gene9526|gene198|gene24210|gene3747|gene30650|gene7598|gene23639|gene28132|gene22727|gene16835|gene5377|gene22643|ge…	264	gene16250|gene4725|gene4726|gene11560|gene24910|gene12897|gene12454|gene1753|gene3747|gene7582|gene8276|gene12459|gene12456|gene21838|gene23880|gene12618|gene27561|gene6559|gene6487|gene6557|gene7580|gene2842|gene1218|gene29017|gene29146|gene29147|gene28907|gene22220|gene26013|gene10095|gene12460|gene10716|gene18917|gene24174|gene18548|gene24062|gene320|gene5899|gene24210|gene31543|gene30650|gene…	190	gene17173|gene5377|gene14047|gene25822|gene7896|gene6037|gene29951|gene29608|gene15321|gene29351|gene20255|gene16435|gene28132|gene10112|gene27122|gene17726|gene4367|gene31994|gene26921|gene3916|gene21322|gene12813|gene6556|gene23639|gene6425|gene11486|gene25229|gene19256|gene18704|gene5568|gene6578|gene25223|gene32069|gene23678|gene6831|gene14647|gene15919|gene6311|gene23422|gene32952|gene5029|g…	74
cellular component	GO:0009505	plant-type cell wall	0.000183398	0.0051526	gene1941|gene18917|gene14973|gene10156|gene27766|gene1607|gene1924|gene15919|gene14647|gene7866|gene7863|gene29568|gene7813|gene30264|gene1940|gene6487|gene3817|gene27346|gene23154|gene14307|gene27349|gene320|gene24062|gene22727|gene12296|gene27352|gene27353|gene27350|gene27351|gene29764|gene25524|gene22491|gene5377|gene1100|gene5192|gene1413|gene18767|gene3747|gene7757|gene7865|gene31433|gene139…	57	gene1100|gene29764|gene3747|gene27351|gene27350|gene27353|gene27352|gene25524|gene18784|gene10156|gene6487|gene27826|gene12296|gene31433|gene4895|gene16477|gene7757|gene13971|gene28792|gene15967|gene5192|gene15090|gene29568|gene24612|gene18917|gene5482|gene27766|gene27349|gene1607|gene24062|gene320|gene1941|gene27825|gene1924|gene13639|gene3817	36	gene7866|gene21987|gene14647|gene15919|gene22727|gene7863|gene5175|gene5377|gene22491|gene18767|gene30264|gene1413|gene14307|gene7865|gene16579|gene1940|gene14973|gene7864|gene27346|gene7813|gene23154	21
cellular component	GO:0030054	cell junction	0.000234248	0.00628211	gene12460|gene10095|gene8830|gene2350|gene18917|gene10716|gene8633|gene4405|gene30251|gene29492|gene24174|gene32832|gene28907|gene29147|gene29146|gene22220|gene7597|gene26013|gene12465|gene31672|gene13687|gene19456|gene18027|gene17019|gene19757|gene25754|gene9325|gene320|gene24062|gene9526|gene198|gene24210|gene20879|gene30650|gene23639|gene28132|gene22727|gene16835|gene5377|gene22643|gene7580|ge…	267	gene16250|gene4725|gene4726|gene11560|gene24910|gene12897|gene12454|gene1753|gene3747|gene7582|gene8276|gene12459|gene12456|gene21838|gene12618|gene27561|gene6559|gene7232|gene6487|gene6557|gene2842|gene1218|gene29017|gene29146|gene29147|gene28907|gene22220|gene26013|gene10095|gene12460|gene10716|gene18917|gene24174|gene18548|gene1252|gene24062|gene320|gene5899|gene24210|gene31543|gene30650|gene5…	192	gene17173|gene5377|gene16435|gene28803|gene25822|gene7896|gene6037|gene29951|gene29608|gene15321|gene29351|gene20255|gene3916|gene28132|gene10112|gene27122|gene17726|gene4367|gene31994|gene31188|gene21322|gene12813|gene6556|gene23639|gene6425|gene11486|gene25229|gene19256|gene18704|gene5568|gene6578|gene25223|gene32069|gene23678|gene6831|gene14647|gene15919|gene6311|gene23422|gene32952|gene5029|g…	75
cellular component	GO:0009534	chloroplast thylakoid	0.000505064	0.0124161	gene26495|gene30868|gene5188|gene21654|gene5360|gene20636|gene1033|gene21758|gene17259|gene16144|gene3734|gene21048|gene31073|gene12741|gene27938|gene16732|gene15552|gene25795|gene12108|gene17926|gene32092|gene33324|gene29371|gene18316|gene13185|gene12361|gene1312|gene7917|gene1834|gene25661|gene3903|gene5447	32	gene18316|gene12361|gene12108|gene29371|gene33324|gene32092|gene17926|gene25661|gene1834|gene13185|gene5447|gene1312|gene7917|gene21654|gene5188|gene20636|gene5360|gene1033|gene26495|gene30868|gene31073|gene21048|gene27938|gene15552|gene16732|gene25795|gene17259|gene21758|gene3903|gene3734	30	gene16144|gene12741	2
cellular component	GO:0031976	plastid thylakoid	0.000505064	0.0124161	gene26495|gene30868|gene5188|gene21654|gene5360|gene20636|gene1033|gene21758|gene17259|gene16144|gene3734|gene21048|gene31073|gene12741|gene27938|gene16732|gene15552|gene25795|gene12108|gene17926|gene32092|gene33324|gene29371|gene18316|gene3903|gene12361|gene1312|gene7917|gene1834|gene25661|gene13185|gene5447	32	gene18316|gene12361|gene12108|gene29371|gene33324|gene32092|gene17926|gene25661|gene1834|gene3903|gene5447|gene1312|gene7917|gene21654|gene5188|gene20636|gene5360|gene1033|gene26495|gene30868|gene31073|gene21048|gene27938|gene15552|gene16732|gene25795|gene17259|gene21758|gene13185|gene3734	30	gene16144|gene12741	2
cellular component	GO:0000407	phagophore assembly site	0.00103628	0.0244562	gene21953|gene11785|gene18758|gene7023|gene8874|gene23642	6	--	0	gene18758|gene8874|gene7023|gene21953|gene11785|gene23642	6
cellular component	GO:0044436	thylakoid part	0.00217603	0.0493791	gene8639|gene33176|gene33175|gene20592|gene20636|gene26495|gene30868|gene14889|gene15134|gene4476|gene27368|gene15308|gene32705|gene28828|gene15663|gene13062|gene19438|gene19439|gene14585|gene33583|gene8274|gene7514|gene14357|gene24895|gene25370|gene15408|gene3734|gene12497|gene27059|gene23868|gene31073|gene7639|gene24584|gene25115|gene15552|gene25795|gene21048|gene18901|gene8272|gene29725|gene27…	83	gene18316|gene17926|gene640|gene4406|gene5733|gene28082|gene27259|gene8272|gene18901|gene8274|gene7306|gene33324|gene32092|gene23868|gene382|gene32705|gene1312|gene4825|gene27938|gene33013|gene24579|gene1834|gene26569|gene12710|gene29953|gene28860|gene19211|gene29954|gene26549|gene7506|gene14357|gene19445|gene15983|gene17764|gene12726|gene28140|gene23145|gene14677|gene13062|gene14679|gene27368|ge…	75	gene12080|gene33583|gene14585|gene25864|gene5655|gene29725|gene15308|gene13641	8
biological process	GO:0009620	response to fungus	1.06178e-10	4.1696e-07	gene13516|gene27659|gene8830|gene29269|gene19867|gene20532|gene21807|gene19020|gene14444|gene4889|gene18946|gene32176|gene18794|gene28347|gene26405|gene26404|gene27139|gene28617|gene26894|gene26892|gene16835|gene2762|gene3075|gene25822|gene30628|gene10372|gene10373|gene18704|gene22197|gene6510|gene22618|gene31806|gene3240|gene27633|gene19920|gene17238|gene4771|gene17236|gene22689|gene15851|gene15…	92	gene16250|gene12325|gene2762|gene12322|gene12323|gene18090|gene20812|gene18940|gene28617|gene32135|gene14347|gene16835|gene13714|gene31458|gene19614|gene22618|gene17861|gene3512|gene30628|gene24079|gene3929|gene24983|gene15090|gene2656|gene17238|gene28684|gene14444|gene17236|gene21807|gene27659|gene13516|gene19867|gene32176|gene22530|gene27633|gene3240|gene8882|gene28347|gene32805|gene26404|gene2…	50	gene18769|gene18946|gene18767|gene4740|gene25822|gene24904|gene12550|gene668|gene669|gene26894|gene11112|gene2226|gene26892|gene22197|gene26312|gene6510|gene31806|gene3075|gene6408|gene10373|gene10372|gene18704|gene11502|gene18431|gene27185|gene3613|gene19920|gene79|gene19020|gene4771|gene4889|gene8830|gene16058|gene29269|gene672|gene20532|gene32987|gene18794|gene9284|gene27139|gene25710|gene24791	42
biological process	GO:0009605	response to external stimulus	8.65095e-10	1.69861e-06	gene15177|gene13516|gene21806|gene12463|gene24911|gene29269|gene19867|gene24912|gene10156|gene3109|gene11627|gene20532|gene15178|gene16226|gene31742|gene21807|gene19020|gene14444|gene23954|gene7575|gene11785|gene32075|gene23599|gene6987|gene23197|gene24913|gene1200|gene32176|gene16144|gene32078|gene20841|gene28752|gene20326|gene27016|gene18794|gene11719|gene28581|gene30655|gene31811|gene26405|gen…	287	gene16250|gene4725|gene1354|gene21937|gene557|gene555|gene4726|gene3232|gene1592|gene27561|gene6559|gene20326|gene26090|gene159|gene24079|gene1959|gene6557|gene22632|gene6242|gene24983|gene16227|gene16226|gene15745|gene14444|gene21807|gene21806|gene13516|gene15177|gene24912|gene19867|gene24911|gene5899|gene10156|gene15178|gene31073|gene25115|gene24210|gene31811|gene26404|gene26405|gene23197|gene1…	157	gene27499|gene11785|gene9284|gene5099|gene21622|gene24904|gene668|gene669|gene9672|gene12457|gene21349|gene26312|gene29951|gene6556|gene6408|gene22031|gene11421|gene19020|gene32167|gene12463|gene29269|gene20532|gene11627|gene6645|gene28581|gene6136|gene18794|gene30655|gene27139|gene23599|gene11915|gene16144|gene672|gene20841|gene3613|gene30498|gene25822|gene21953|gene26894|gene2226|gene26892|gene…	130
biological process	GO:0050832	defense response to fungus	7.23815e-09	7.10605e-06	gene13516|gene27659|gene8830|gene29269|gene19867|gene32805|gene20532|gene27633|gene19920|gene3613|gene17238|gene2656|gene14444|gene4771|gene18304|gene17236|gene4889|gene18431|gene22003|gene18946|gene25372|gene22004|gene22689|gene25371|gene22530|gene32176|gene28806|gene16058|gene8882|gene32987|gene18794|gene20812|gene28347|gene14347|gene26404|gene27139|gene25710|gene28617|gene672|gene669|gene668|g…	70	gene16250|gene12325|gene2762|gene12322|gene12323|gene18090|gene20812|gene18940|gene32805|gene32135|gene26405|gene16835|gene19614|gene17861|gene3512|gene24983|gene15090|gene2656|gene17238|gene28684|gene14444|gene17236|gene27659|gene13516|gene19867|gene27633|gene3240|gene8882|gene28347|gene28617|gene26404|gene14347|gene22003|gene25371|gene22689|gene22004|gene25372|gene32176|gene22530|gene18304|gene…	41	gene18769|gene18946|gene18767|gene16058|gene25822|gene25710|gene668|gene669|gene26894|gene2226|gene22197|gene26312|gene31806|gene9284|gene10373|gene10372|gene3613|gene19920|gene4771|gene4889|gene8830|gene4740|gene29269|gene672|gene20532|gene32987|gene18794|gene27139|gene18431	29
biological process	GO:0009755	hormone-mediated signaling pathway	6.56035e-09	7.10605e-06	gene12460|gene24137|gene10095|gene21807|gene9034|gene18917|gene19867|gene6557|gene1218|gene12089|gene4725|gene25169|gene23601|gene26051|gene28907|gene21812|gene14444|gene22220|gene7597|gene21069|gene13308|gene12465|gene31672|gene23599|gene15333|gene9284|gene13141|gene5556|gene11528|gene19119|gene32176|gene22456|gene24505|gene31070|gene28587|gene27047|gene6645|gene4793|gene24210|gene27734|gene4656…	338	gene4725|gene4726|gene11560|gene24910|gene12897|gene13308|gene15161|gene27792|gene8276|gene6531|gene32832|gene12456|gene21838|gene12618|gene6559|gene30320|gene25283|gene23914|gene26704|gene24079|gene3869|gene6557|gene12582|gene1895|gene2842|gene1218|gene22689|gene28907|gene22220|gene14444|gene22707|gene21807|gene10095|gene12460|gene10716|gene18917|gene25169|gene9341|gene5899|gene24210|gene31543|g…	205	gene10525|gene9284|gene8865|gene14778|gene17609|gene1297|gene10087|gene25265|gene8507|gene26312|gene29951|gene25266|gene6556|gene1236|gene31365|gene31364|gene5174|gene9119|gene22900|gene12465|gene3744|gene6645|gene28587|gene31070|gene27734|gene27139|gene23599|gene31672|gene11452|gene16145|gene24505|gene5556|gene15699|gene21812|gene17128|gene25822|gene6037|gene27543|gene20255|gene17726|gene25104|g…	133
biological process	GO:0009765	photosynthesis, light harvesting	2.73045e-08	2.11409e-05	gene33176|gene33175|gene19438|gene19439|gene24895|gene25370|gene28860|gene27059|gene17926|gene14889|gene7639|gene8272|gene8274|gene23868|gene12726|gene19445|gene14679|gene14677|gene29953|gene12710|gene5733|gene29954	22	gene8272|gene8274|gene23868|gene17926|gene12710|gene29953|gene29954|gene5733|gene19445|gene12726|gene14677|gene14679|gene19439|gene19438|gene33175|gene33176|gene27059|gene14889|gene7639|gene25370|gene24895|gene28860	22	--	0
biological process	GO:0051707	response to other organism	3.76843e-08	2.11409e-05	gene15177|gene13516|gene27659|gene8830|gene24911|gene29269|gene19867|gene24912|gene10156|gene3109|gene11627|gene20532|gene15178|gene16226|gene31742|gene21807|gene19020|gene14444|gene4889|gene32075|gene23599|gene9284|gene24913|gene32176|gene16144|gene33100|gene28752|gene20326|gene31073|gene18794|gene28581|gene31811|gene26405|gene26404|gene27139|gene6408|gene2201|gene26894|gene29371|gene26892|gene1…	207	gene16250|gene4725|gene1354|gene4726|gene3232|gene1592|gene27561|gene20326|gene26090|gene159|gene24079|gene1959|gene6242|gene24983|gene16227|gene16226|gene15745|gene14444|gene21807|gene27659|gene13516|gene15177|gene24912|gene19867|gene24911|gene5899|gene10156|gene15178|gene31073|gene25115|gene31811|gene26404|gene26405|gene31543|gene32075|gene5902|gene32176|gene1920|gene28752|gene28617|gene29371|g…	123	gene26024|gene26998|gene18769|gene4472|gene79|gene9284|gene18767|gene4740|gene25822|gene1361|gene24904|gene12550|gene668|gene669|gene26894|gene33099|gene11112|gene2226|gene26892|gene28336|gene18946|gene22197|gene26312|gene6510|gene15081|gene29951|gene22416|gene31806|gene22417|gene6703|gene3075|gene8326|gene6408|gene6425|gene10373|gene32167|gene18704|gene30098|gene30099|gene25710|gene22409|gene271…	84
biological process	GO:0055085	transmembrane transport	3.489e-08	2.11409e-05	gene3101|gene396|gene24679|gene33401|gene26978|gene19511|gene19142|gene18656|gene6987|gene2190|gene20372|gene23989|gene16144|gene5669|gene4795|gene29863|gene15266|gene4764|gene59|gene5709|gene29279|gene28189|gene23907|gene20989|gene11799|gene5377|gene19657|gene640|gene16032|gene4409|gene30498|gene16134|gene1411|gene10078|gene32161|gene25022|gene24693|gene21150|gene26921|gene30155|gene15443|gene28…	178	gene19657|gene557|gene640|gene555|gene4409|gene1753|gene29880|gene4764|gene16032|gene27691|gene32805|gene16877|gene16956|gene2122|gene27694|gene29371|gene12228|gene13458|gene25623|gene11799|gene23907|gene9626|gene10755|gene10754|gene29157|gene25661|gene20980|gene10119|gene16878|gene16357|gene25780|gene5447|gene32161|gene7402|gene19274|gene32515|gene7917|gene9599|gene25022|gene21150|gene8021|gene2…	79	gene18966|gene4625|gene14849|gene20725|gene9776|gene9561|gene15266|gene9562|gene15505|gene791|gene27499|gene32069|gene20372|gene6805|gene19142|gene396|gene33401|gene29863|gene5895|gene5002|gene23989|gene4893|gene16134|gene30498|gene28189|gene29279|gene9992|gene15443|gene7607|gene28357|gene12874|gene31552|gene10078|gene9903|gene26921|gene30155|gene639|gene16144|gene28190|gene4795|gene27835|gene698…	99
biological process	GO:1901615	organic hydroxy compound metabolic process	5.05086e-08	2.47934e-05	gene8633|gene850|gene25053|gene30970|gene28866|gene2893|gene4973|gene29863|gene26482|gene6114|gene16032|gene3708|gene16134|gene31052|gene21150|gene23679|gene25924|gene25747|gene10849|gene22167|gene23760|gene23078|gene21413|gene22606|gene20568|gene22304|gene14134|gene3011|gene10858|gene15276|gene9979|gene4996|gene21260|gene23567|gene3927|gene23568|gene13795|gene10754|gene13710|gene20577|gene20574|…	98	gene10858|gene16032|gene33339|gene16013|gene15713|gene29982|gene20266|gene25974|gene26482|gene32805|gene16877|gene2324|gene31984|gene16878|gene6114|gene10755|gene10754|gene30970|gene3927|gene1585|gene21150|gene23532|gene25747|gene23679|gene29999|gene8879|gene27264|gene27267|gene22304|gene22167|gene29990|gene23799|gene27263|gene11053|gene8633|gene7258|gene10849|gene28700|gene15278|gene22722|gene49…	53	gene4996|gene14849|gene16134|gene3708|gene14098|gene7896|gene668|gene669|gene3011|gene15276|gene13710|gene20574|gene20577|gene20578|gene26867|gene23567|gene17570|gene21260|gene16880|gene23568|gene24771|gene13795|gene16485|gene191|gene16551|gene850|gene5221|gene11308|gene12080|gene28769|gene672|gene578|gene22606|gene2893|gene29863|gene20568|gene15578|gene25578|gene1003|gene14134|gene23760|gene2307…	45
biological process	GO:0005975	carbohydrate metabolic process	1.08773e-07	4.74613e-05	gene29999|gene6024|gene12463|gene29269|gene29712|gene24678|gene31694|gene650|gene8838|gene6114|gene10849|gene11022|gene3069|gene601|gene710|gene32705|gene14850|gene850|gene33285|gene24523|gene11802|gene11801|gene14307|gene24710|gene14686|gene7064|gene3817|gene32660|gene5260|gene1326|gene1327|gene12983|gene32078|gene3073|gene412|gene7614|gene33366|gene7459|gene5876|gene30936|gene31349|gene8633|gen…	273	gene25018|gene28405|gene21580|gene32664|gene11385|gene10727|gene7305|gene30970|gene6390|gene6487|gene4821|gene24076|gene22983|gene21882|gene12582|gene32066|gene9965|gene8062|gene18052|gene4446|gene710|gene5247|gene18223|gene32705|gene11801|gene11802|gene25604|gene24678|gene11022|gene33366|gene2874|gene21184|gene14686|gene32660|gene32078|gene12983|gene12088|gene725|gene28504|gene29005|gene10872|ge…	160	gene19970|gene24710|gene17145|gene12457|gene13741|gene21349|gene17701|gene8326|gene14371|gene12850|gene8581|gene19636|gene18056|gene19133|gene28277|gene12530|gene3774|gene850|gene29896|gene12463|gene2330|gene29712|gene29269|gene650|gene5896|gene30651|gene18713|gene28867|gene32665|gene5005|gene32109|gene24666|gene21955|gene18781|gene16723|gene31660|gene19256|gene7813|gene8121|gene22203|gene5221|ge…	113
biological process	GO:0043207	response to external biotic stimulus	1.28108e-07	5.03081e-05	gene15177|gene13516|gene27659|gene8830|gene24911|gene29269|gene19867|gene24912|gene10156|gene3109|gene11627|gene20532|gene15178|gene16226|gene31742|gene21807|gene19020|gene14444|gene4889|gene32075|gene23599|gene9284|gene24913|gene32176|gene16144|gene33100|gene28752|gene20326|gene31073|gene18794|gene28581|gene31811|gene26405|gene26404|gene27139|gene6408|gene2201|gene26894|gene29371|gene26892|gene1…	209	gene16250|gene4725|gene1354|gene4726|gene3232|gene1592|gene27561|gene20326|gene26090|gene159|gene24079|gene1959|gene6242|gene24983|gene16227|gene16226|gene15745|gene14444|gene21807|gene27659|gene13516|gene15177|gene24912|gene19867|gene24911|gene5899|gene10156|gene15178|gene31073|gene25115|gene31811|gene26404|gene26405|gene19260|gene32075|gene5902|gene32176|gene1920|gene28752|gene28617|gene29371|g…	124	gene26024|gene26998|gene18769|gene4472|gene79|gene9284|gene18767|gene4740|gene25822|gene1361|gene24904|gene12550|gene668|gene669|gene26894|gene33099|gene11112|gene2226|gene26892|gene28336|gene18946|gene22197|gene26312|gene6510|gene15081|gene29951|gene22416|gene31806|gene22417|gene6703|gene3075|gene8326|gene6408|gene6425|gene10373|gene32167|gene18704|gene30098|gene30099|gene25710|gene22409|gene271…	85
biological process	GO:0006468	protein phosphorylation	2.71324e-07	8.87907e-05	gene12460|gene10095|gene21807|gene9034|gene18917|gene10716|gene6557|gene13756|gene26051|gene28907|gene22220|gene7597|gene7575|gene12465|gene4367|gene13141|gene19757|gene32078|gene25754|gene9325|gene24210|gene31543|gene28736|gene3109|gene14192|gene12570|gene7582|gene22643|gene7580|gene7581|gene12088|gene12089|gene23262|gene23263|gene25822|gene31717|gene773|gene1311|gene30628|gene12977|gene26343|ge…	215	gene4725|gene4726|gene11560|gene18917|gene12897|gene12459|gene12456|gene21838|gene23880|gene12618|gene6559|gene25283|gene24079|gene6557|gene1623|gene2842|gene1218|gene3675|gene28907|gene22220|gene21807|gene10095|gene12460|gene10716|gene24910|gene30322|gene5899|gene24210|gene31543|gene32746|gene9853|gene30320|gene25792|gene29002|gene25791|gene32078|gene19757|gene29007|gene12089|gene12088|gene23263…	152	gene28400|gene13538|gene14778|gene25822|gene1297|gene13756|gene25265|gene29608|gene28736|gene12570|gene29351|gene28401|gene20255|gene28131|gene17726|gene17975|gene31994|gene15321|gene21322|gene25266|gene17646|gene6556|gene24019|gene31672|gene29951|gene17173|gene14518|gene11502|gene1044|gene773|gene4472|gene23422|gene32952|gene5029|gene17177|gene30947|gene16867|gene24791|gene12465|gene5568|gene310…	63
biological process	GO:0046777	protein autophosphorylation	2.67787e-07	8.87907e-05	gene12460|gene10095|gene21807|gene9034|gene24910|gene10716|gene1218|gene13756|gene32832|gene28907|gene22220|gene7597|gene18917|gene31672|gene19757|gene32078|gene12465|gene25754|gene9325|gene24210|gene31543|gene3109|gene32273|gene16835|gene7582|gene22643|gene7580|gene7581|gene12088|gene12089|gene23262|gene23263|gene25822|gene31717|gene30628|gene12977|gene26343|gene6599|gene18548|gene5568|gene1044|…	178	gene4725|gene4726|gene32273|gene18917|gene12897|gene12459|gene12456|gene21838|gene12618|gene6559|gene24079|gene6557|gene2842|gene1218|gene28907|gene22220|gene21807|gene10095|gene12460|gene10716|gene24910|gene1623|gene5899|gene24210|gene31543|gene30320|gene25792|gene25791|gene32078|gene19757|gene29007|gene12089|gene12088|gene23263|gene23262|gene5498|gene33180|gene16835|gene29002|gene32995|gene2461…	133	gene14778|gene25822|gene1297|gene13756|gene6037|gene29608|gene28736|gene24019|gene29351|gene20255|gene23422|gene17726|gene28151|gene31994|gene15321|gene21322|gene25266|gene25265|gene6556|gene4367|gene6831|gene17173|gene5568|gene11502|gene1044|gene4472|gene32952|gene5029|gene17177|gene30947|gene24791|gene12465|gene3109|gene10179|gene30840|gene14558|gene25754|gene31717|gene28148|gene29951|gene31672…	45
biological process	GO:0044281	small molecule metabolic process	3.6357e-07	0.000109826	gene12771|gene29492|gene29426|gene14850|gene11801|gene17259|gene23197|gene17250|gene8860|gene17520|gene2893|gene7459|gene11157|gene26123|gene2201|gene22910|gene29371|gene2362|gene32167|gene15209|gene22618|gene25924|gene421|gene1264|gene16044|gene424|gene21413|gene3737|gene17735|gene8558|gene8559|gene14134|gene4850|gene3011|gene6172|gene18761|gene25747|gene7917|gene11502|gene23568|gene31535|gene16…	421	gene14775|gene9043|gene9285|gene21580|gene1698|gene29990|gene2324|gene30970|gene24908|gene2321|gene23328|gene7547|gene9849|gene26704|gene4821|gene22983|gene1959|gene32318|gene10797|gene26417|gene32066|gene9965|gene6403|gene18052|gene28749|gene7964|gene11801|gene27224|gene21184|gene11202|gene12771|gene1585|gene27657|gene11157|gene16250|gene11362|gene9855|gene25350|gene23352|gene23197|gene10068|gen…	201	gene20608|gene18641|gene17145|gene823|gene8861|gene8860|gene1297|gene668|gene669|gene3231|gene9672|gene30975|gene12457|gene13741|gene6652|gene21349|gene28378|gene15377|gene8613|gene8991|gene2823|gene16551|gene26867|gene7736|gene24771|gene18056|gene31275|gene14850|gene12530|gene3774|gene850|gene1003|gene12463|gene27223|gene8261|gene15568|gene29269|gene650|gene29492|gene21231|gene31070|gene5943|gen…	220
biological process	GO:0007165	signal transduction	7.03108e-07	0.000197222	gene21806|gene21807|gene24910|gene19867|gene28907|gene19909|gene22220|gene13243|gene4683|gene25754|gene28587|gene24210|gene28581|gene5385|gene28617|gene7582|gene7580|gene7581|gene19396|gene16233|gene23262|gene23263|gene2363|gene1311|gene24757|gene24756|gene24755|gene18548|gene24758|gene25104|gene22618|gene31700|gene18788|gene30947|gene10179|gene8420|gene429|gene15991|gene1985|gene22689|gene15851|…	478	gene1468|gene4726|gene11560|gene21937|gene18917|gene12897|gene4683|gene21580|gene14848|gene4686|gene18789|gene1924|gene15161|gene27792|gene8276|gene12109|gene12459|gene12456|gene21838|gene23880|gene12618|gene6559|gene23282|gene23281|gene23914|gene16941|gene26704|gene29702|gene24079|gene3869|gene6557|gene22632|gene12582|gene1895|gene2842|gene1218|gene6249|gene24987|gene26742|gene8946|gene25369|gen…	300	gene28400|gene28401|gene6812|gene9284|gene8865|gene14778|gene3744|gene1297|gene10087|gene8483|gene6013|gene31717|gene26312|gene11703|gene6556|gene15969|gene1236|gene31365|gene31364|gene7960|gene19909|gene9119|gene22900|gene12465|gene8507|gene29260|gene6645|gene28587|gene31070|gene28581|gene30755|gene27008|gene27734|gene27139|gene23599|gene31672|gene7575|gene14689|gene16145|gene14119|gene5556|gene…	178
biological process	GO:0044262	cellular carbohydrate metabolic process	9.85067e-07	0.000257891	gene25604|gene8838|gene11022|gene28277|gene850|gene32660|gene7064|gene18713|gene12983|gene27959|gene29982|gene8633|gene30651|gene7186|gene26482|gene5969|gene6114|gene2765|gene17242|gene18781|gene19310|gene16723|gene14850|gene25747|gene30780|gene22203|gene19646|gene20494|gene1665|gene20809|gene21858|gene11076|gene7578|gene14134|gene412|gene28287|gene16699|gene514|gene5595|gene10858|gene18297|gene2…	113	gene10858|gene28405|gene21856|gene2765|gene21580|gene21444|gene21858|gene21859|gene9209|gene26482|gene291|gene21857|gene5969|gene25604|gene412|gene514|gene30970|gene6114|gene6390|gene11580|gene13408|gene6487|gene25473|gene15788|gene19310|gene10351|gene2971|gene18297|gene10230|gene12582|gene16218|gene10849|gene27264|gene7305|gene4446|gene17242|gene19646|gene7499|gene29999|gene20494|gene10727|gene2…	72	gene14098|gene31342|gene19636|gene17145|gene27508|gene16699|gene7186|gene24028|gene14850|gene18781|gene25578|gene4351|gene21453|gene16723|gene8581|gene21260|gene7813|gene11521|gene13690|gene16485|gene22203|gene28277|gene20809|gene850|gene5221|gene2330|gene578|gene33285|gene9312|gene1665|gene17701|gene12746|gene12530|gene21218|gene5896|gene30651|gene14134|gene32011|gene18713|gene18637|gene8121	41
biological process	GO:0018298	protein-chromophore linkage	1.43802e-06	0.000352943	gene33176|gene33175|gene24019|gene28259|gene21806|gene20805|gene27180|gene19438|gene19439|gene32076|gene25370|gene12491|gene6254|gene28860|gene27059|gene17926|gene14889|gene7639|gene8272|gene8274|gene23868|gene12726|gene19445|gene18426|gene14679|gene14677|gene29162|gene29953|gene12710|gene10421|gene5733|gene29954	32	gene8272|gene8274|gene23868|gene17926|gene10421|gene12710|gene29953|gene29954|gene5733|gene19445|gene12726|gene18426|gene14677|gene14679|gene27180|gene19439|gene19438|gene21806|gene33176|gene27059|gene14889|gene7639|gene33175|gene32076|gene25370|gene12491|gene28860	27	gene6254|gene24019|gene28259|gene20805|gene29162	5
biological process	GO:0098542	defense response to other organism	1.53482e-06	0.000354543	gene15177|gene13516|gene27659|gene21807|gene24911|gene29269|gene19867|gene24912|gene10156|gene3109|gene11627|gene20532|gene15178|gene16226|gene16227|gene8830|gene15745|gene14444|gene4889|gene32075|gene18946|gene24913|gene32176|gene33100|gene20326|gene31073|gene18794|gene28581|gene31811|gene26405|gene26404|gene27139|gene28617|gene2201|gene26894|gene16835|gene2762|gene4763|gene10372|gene6851|gene25…	160	gene16250|gene4725|gene4726|gene1354|gene3232|gene20326|gene26090|gene159|gene24079|gene1959|gene6242|gene24983|gene16227|gene16226|gene15745|gene14444|gene21807|gene27659|gene13516|gene15177|gene24912|gene19867|gene24911|gene10156|gene15178|gene31073|gene5899|gene28347|gene26404|gene26405|gene31811|gene32075|gene5902|gene32176|gene28752|gene28617|gene16835|gene32995|gene13304|gene22618|gene3512|…	99	gene26024|gene18769|gene18074|gene18946|gene18767|gene4740|gene25822|gene1361|gene25710|gene668|gene669|gene26894|gene33099|gene2226|gene28336|gene21349|gene22197|gene26312|gene29951|gene31806|gene9284|gene8326|gene16598|gene10373|gene32167|gene16579|gene30098|gene30099|gene22409|gene3613|gene19920|gene773|gene4472|gene32987|gene4771|gene10372|gene4889|gene5029|gene8830|gene16058|gene24791|gene29…	61
biological process	GO:0006082	organic acid metabolic process	2.50415e-06	0.000468277	gene27223|gene12463|gene1003|gene27224|gene11053|gene12771|gene17272|gene18076|gene27657|gene29492|gene30667|gene25018|gene31275|gene14850|gene32075|gene17259|gene6622|gene23197|gene3815|gene30567|gene6136|gene7696|gene25974|gene22102|gene21218|gene19262|gene24743|gene31070|gene17520|gene11362|gene7459|gene21231|gene25350|gene10832|gene14053|gene26212|gene30401|gene26123|gene28463|gene11013|gene2…	301	gene14775|gene9043|gene2324|gene2321|gene23328|gene7547|gene9849|gene26704|gene4821|gene1959|gene32318|gene10797|gene26417|gene32066|gene9965|gene6403|gene18052|gene28749|gene7964|gene27224|gene21184|gene25018|gene12771|gene1585|gene27657|gene11157|gene16250|gene11362|gene9855|gene25350|gene23352|gene23197|gene17259|gene25053|gene30567|gene22102|gene17250|gene24743|gene4300|gene5318|gene10341|gen…	139	gene18641|gene5099|gene17145|gene1003|gene8861|gene1297|gene668|gene669|gene30975|gene18293|gene13741|gene21349|gene28378|gene15377|gene8613|gene8991|gene22655|gene21504|gene26867|gene7736|gene18056|gene31275|gene14850|gene12463|gene27223|gene8261|gene29492|gene6136|gene31070|gene21231|gene11490|gene6885|gene6884|gene30401|gene14053|gene22108|gene13436|gene16144|gene28867|gene12080|gene536|gene23…	162
biological process	GO:0016310	phosphorylation	2.45519e-06	0.000468277	gene12460|gene10095|gene21807|gene9034|gene18917|gene10716|gene3109|gene4725|gene32832|gene28907|gene22215|gene22220|gene7597|gene7575|gene12465|gene31672|gene13141|gene6628|gene19757|gene32078|gene25754|gene9325|gene7459|gene24210|gene31543|gene28736|gene24666|gene13756|gene14192|gene12570|gene7582|gene22643|gene19391|gene7581|gene12088|gene12089|gene23262|gene23263|gene25822|gene31717|gene773|g…	237	gene4725|gene4726|gene11560|gene18917|gene7580|gene12459|gene12456|gene21838|gene12618|gene6559|gene25283|gene4821|gene24079|gene6557|gene1623|gene32066|gene2842|gene1218|gene3675|gene28907|gene22220|gene21807|gene10095|gene12460|gene10716|gene24910|gene30322|gene5899|gene24210|gene31543|gene32746|gene9853|gene30320|gene25792|gene29002|gene25791|gene32078|gene19757|gene30251|gene12089|gene12088|g…	162	gene19391|gene28400|gene13538|gene22215|gene14778|gene25822|gene9312|gene3109|gene24666|gene25265|gene27566|gene29608|gene28736|gene12570|gene29351|gene28401|gene20255|gene28131|gene17726|gene17975|gene31994|gene15321|gene11424|gene21322|gene25266|gene17646|gene6556|gene24019|gene4367|gene29951|gene17173|gene14518|gene11502|gene15499|gene1044|gene31535|gene21218|gene773|gene4472|gene23422|gene329…	75
biological process	GO:0061726	mitochondrion disassembly	2.45976e-06	0.000468277	gene18431|gene21953|gene21505|gene11785|gene26894|gene20532|gene20841|gene18758|gene5939|gene8874	10	--	0	gene18758|gene8874|gene5939|gene21953|gene18431|gene11785|gene21505|gene26894|gene20841|gene20532	10
biological process	GO:0000422	autophagy of mitochondrion	2.45976e-06	0.000468277	gene18431|gene21953|gene21505|gene11785|gene26894|gene20532|gene20841|gene18758|gene5939|gene8874	10	--	0	gene18758|gene8874|gene5939|gene21953|gene18431|gene11785|gene21505|gene26894|gene20841|gene20532	10
biological process	GO:0043436	oxoacid metabolic process	4.77426e-06	0.000830114	gene27223|gene12463|gene1003|gene27224|gene12771|gene17272|gene18076|gene27657|gene29492|gene11053|gene31275|gene14850|gene32075|gene17259|gene6622|gene23197|gene3815|gene30567|gene6136|gene17250|gene25974|gene22102|gene21218|gene19262|gene24743|gene31070|gene17520|gene11362|gene7459|gene11157|gene25350|gene10832|gene14053|gene26212|gene30401|gene26123|gene28463|gene11013|gene26485|gene32561|gene…	297	gene14775|gene9043|gene2324|gene23328|gene7547|gene9849|gene26704|gene4821|gene1959|gene32318|gene10797|gene26417|gene32066|gene9965|gene6403|gene18052|gene28749|gene7964|gene27224|gene21184|gene25018|gene12771|gene1585|gene27657|gene11157|gene16250|gene11362|gene9855|gene25350|gene23352|gene23197|gene17259|gene25053|gene30567|gene22102|gene17250|gene24743|gene4300|gene5318|gene11013|gene28463|ge…	138	gene18641|gene5099|gene17145|gene1003|gene8861|gene1297|gene668|gene669|gene30975|gene18293|gene13741|gene21349|gene28378|gene15377|gene8613|gene8991|gene21504|gene26867|gene7736|gene18056|gene31275|gene14850|gene12463|gene27223|gene8261|gene29492|gene21231|gene31070|gene6136|gene11490|gene6885|gene6884|gene30401|gene14053|gene22108|gene13436|gene16144|gene28867|gene12080|gene536|gene2347|gene219…	159
biological process	GO:1901700	response to oxygen-containing compound	4.86189e-06	0.000830114	gene15177|gene12463|gene19867|gene6557|gene3109|gene20532|gene15178|gene21807|gene19020|gene30480|gene23954|gene11801|gene23599|gene6622|gene28426|gene23590|gene25822|gene32176|gene19757|gene27835|gene24505|gene31548|gene16991|gene15081|gene9526|gene4793|gene24210|gene4975|gene11308|gene26405|gene26404|gene15699|gene2906|gene4740|gene26482|gene6136|gene30959|gene26892|gene20989|gene12570|gene3705…	278	gene1753|gene1920|gene3238|gene6559|gene26704|gene159|gene24079|gene26693|gene7238|gene6557|gene12582|gene6242|gene30075|gene24983|gene29017|gene11801|gene32805|gene21807|gene15177|gene19867|gene15178|gene1623|gene24210|gene6134|gene7637|gene4950|gene26406|gene26404|gene26405|gene6234|gene19260|gene32176|gene23590|gene19757|gene12088|gene725|gene3216|gene26482|gene25932|gene13607|gene32995|gene87…	132	gene9284|gene20913|gene21622|gene3744|gene1297|gene24904|gene10087|gene669|gene12457|gene6013|gene21349|gene3003|gene5631|gene18993|gene14273|gene6556|gene30571|gene22031|gene30480|gene19020|gene12463|gene3043|gene20532|gene5946|gene31548|gene28581|gene6136|gene27008|gene6885|gene6884|gene15699|gene10300|gene23599|gene79|gene16145|gene24505|gene22125|gene27139|gene25822|gene19920|gene30959|gene12…	146
biological process	GO:0019751	polyol metabolic process	5.95398e-06	0.00097422	gene33339|gene8633|gene25747|gene10849|gene7258|gene16485|gene29999|gene850|gene27267|gene27264|gene5221|gene27263|gene29990|gene21759|gene9979|gene25974|gene18713|gene22167|gene22707|gene578|gene15578|gene14134|gene14098|gene20266|gene30970|gene10858|gene6114|gene3708|gene29982|gene21260|gene24771|gene31052|gene8121|gene26482|gene25578	35	gene10858|gene26482|gene29999|gene27264|gene27267|gene29982|gene29990|gene27263|gene25974|gene22707|gene21759|gene6114|gene22167|gene33339|gene8633|gene20266|gene31052|gene30970|gene7258|gene10849|gene25747	21	gene16485|gene14098|gene24771|gene25578|gene15578|gene850|gene3708|gene5221|gene578|gene21260|gene9979|gene18713|gene14134|gene8121	14
biological process	GO:0043562	cellular response to nitrogen levels	7.25438e-06	0.00113952	gene18431|gene21953|gene12463|gene9672|gene11785|gene12457|gene20532|gene20841|gene18758|gene5939|gene6851|gene8874|gene26894|gene27715	14	gene6851	1	gene26894|gene18758|gene8874|gene5939|gene27715|gene12463|gene21953|gene18431|gene11785|gene9672|gene12457|gene20841|gene20532	13
biological process	GO:0032787	monocarboxylic acid metabolic process	8.82489e-06	0.00128353	gene12463|gene18076|gene29492|gene31275|gene14850|gene32075|gene17259|gene6622|gene23197|gene3815|gene30567|gene17250|gene22102|gene17735|gene24743|gene2893|gene12037|gene7459|gene25350|gene10832|gene30951|gene28463|gene11013|gene8029|gene25932|gene2765|gene16525|gene18293|gene3074|gene26186|gene12080|gene10078|gene23589|gene28366|gene18704|gene23679|gene17438|gene17439|gene16435|gene5841|gene128…	164	gene28228|gene14775|gene2765|gene18076|gene12893|gene7481|gene7482|gene15713|gene10832|gene10831|gene11013|gene28463|gene30951|gene21281|gene2324|gene23532|gene25932|gene11580|gene17439|gene17438|gene4821|gene12871|gene1738|gene32318|gene17437|gene30667|gene32075|gene9965|gene23589|gene4501|gene6403|gene18052|gene8558|gene23679|gene5188|gene8879|gene28415|gene22722|gene3750|gene21184|gene22304|ge…	69	gene18641|gene17145|gene1003|gene668|gene669|gene18293|gene13741|gene16551|gene18056|gene31275|gene14850|gene12463|gene8261|gene29492|gene31070|gene12080|gene24666|gene2347|gene12457|gene33099|gene16435|gene5099|gene30209|gene10078|gene30208|gene18704|gene28513|gene33100|gene22606|gene2893|gene7459|gene20568|gene5841|gene6622|gene23078|gene17505|gene3074|gene20574|gene20575|gene20577|gene20578|ge…	95
biological process	GO:0006820	anion transport	8.81539e-06	0.00128353	gene20300|gene18113|gene3101|gene396|gene15158|gene16868|gene17888|gene6884|gene18243|gene5364|gene6805|gene5366|gene14642|gene16220|gene813|gene30245|gene1171|gene28789|gene29226|gene18656|gene6703|gene10112|gene17670|gene23912|gene15266|gene23078|gene273|gene16144|gene26870|gene18360|gene15040|gene27644|gene27835|gene3875|gene31732|gene12827|gene16120|gene10346|gene24148|gene4764|gene12921|gene…	85	gene557|gene555|gene4764|gene29371|gene4816|gene11799|gene10119|gene9626|gene23912|gene25661|gene273|gene16357|gene5447|gene31742|gene7917|gene23201|gene16120|gene19279|gene19278|gene5366|gene19284|gene5364|gene18113|gene18656|gene28789|gene3101|gene20300|gene29902|gene3875|gene27644|gene12827|gene24148|gene59|gene3720|gene17670|gene18243|gene18360|gene30756	38	gene21855|gene18966|gene1101|gene1411|gene30498|gene4424|gene15040|gene20260|gene396|gene10112|gene20794|gene7607|gene17888|gene10408|gene15039|gene791|gene31025|gene11705|gene10198|gene10078|gene27499|gene6245|gene26311|gene6579|gene6805|gene813|gene16220|gene14642|gene30245|gene29226|gene1171|gene15158|gene15266|gene16868|gene27835|gene27405|gene20693|gene31732|gene10346|gene6884|gene12921|gene…	47
biological process	GO:0019752	carboxylic acid metabolic process	9.94303e-06	0.00134642	gene12463|gene1003|gene11053|gene12771|gene18076|gene27657|gene29492|gene28749|gene31275|gene14850|gene21955|gene25053|gene17259|gene6622|gene23197|gene3815|gene30567|gene17250|gene10831|gene22102|gene16144|gene33100|gene21401|gene24743|gene31070|gene12037|gene11362|gene7459|gene11157|gene25350|gene29421|gene23352|gene30401|gene26123|gene28463|gene291|gene26485|gene32561|gene10078|gene29371|gene2…	276	gene14775|gene9043|gene2324|gene23328|gene7547|gene9849|gene26704|gene4821|gene32318|gene10797|gene26417|gene32066|gene9965|gene6403|gene18052|gene28749|gene7964|gene21184|gene25018|gene12771|gene1585|gene27657|gene11157|gene16250|gene11362|gene9855|gene25350|gene23352|gene23197|gene17259|gene32075|gene30567|gene22102|gene17250|gene24743|gene4300|gene5318|gene11013|gene28463|gene26123|gene26485|g…	128	gene18641|gene17145|gene1003|gene8861|gene1297|gene668|gene669|gene30975|gene18293|gene13741|gene21349|gene28378|gene15377|gene8613|gene8991|gene21504|gene26867|gene7736|gene18056|gene31275|gene14850|gene12463|gene8261|gene29492|gene6136|gene31070|gene21231|gene11490|gene30401|gene22108|gene13436|gene16144|gene17520|gene12080|gene536|gene2347|gene21955|gene12457|gene33099|gene17723|gene16435|gene…	148
biological process	GO:0042537	benzene-containing compound metabolic process	9.8382e-06	0.00134642	gene28234|gene15730|gene6622|gene28231|gene23078|gene2324|gene8261|gene17438|gene17439|gene28228|gene20568|gene20574|gene32318|gene20577|gene2495|gene20578|gene17437	17	gene28228|gene17439|gene17438|gene2495|gene32318|gene17437|gene28234|gene28231|gene2324	9	gene20574|gene20568|gene20578|gene20577|gene6622|gene15730|gene8261|gene23078	8
biological process	GO:0009800	cinnamic acid biosynthetic process	1.16214e-05	0.00147216	gene28234|gene6622|gene28231|gene8261|gene17438|gene17439|gene28228|gene32318|gene17437	9	gene28228|gene17439|gene17438|gene32318|gene17437|gene28234|gene28231	7	gene6622|gene8261	2
biological process	GO:0009803	cinnamic acid metabolic process	1.16214e-05	0.00147216	gene28234|gene6622|gene28231|gene8261|gene17438|gene17439|gene28228|gene32318|gene17437	9	gene28228|gene17439|gene17438|gene32318|gene17437|gene28234|gene28231	7	gene6622|gene8261	2
biological process	GO:0009072	aromatic amino acid family metabolic process	1.50747e-05	0.00184995	gene28234|gene28231|gene536|gene7964|gene32075|gene22417|gene22410|gene17520|gene8261|gene4300|gene22606|gene33100|gene20568|gene21231|gene24704|gene22416|gene27130|gene28207|gene3011|gene30975|gene9849|gene28228|gene15713|gene4996|gene1003|gene2823|gene33099|gene14022|gene17438|gene17439|gene20577|gene20574|gene32318|gene2495|gene20578|gene17437	36	gene28228|gene17439|gene9849|gene17438|gene7964|gene2495|gene28234|gene15713|gene17437|gene24704|gene32318|gene32075|gene28207|gene28231|gene14022|gene4300	16	gene33100|gene22606|gene20574|gene21231|gene20568|gene20578|gene4996|gene20577|gene22417|gene1003|gene536|gene22416|gene8261|gene22410|gene33099|gene30975|gene17520|gene3011|gene2823|gene27130	20
biological process	GO:0044804	autophagy of nucleus	1.87482e-05	0.00223104	gene18431|gene21953|gene21505|gene11785|gene26894|gene20532|gene20841|gene18758|gene5939|gene8874	10	--	0	gene18758|gene8874|gene5939|gene21953|gene18431|gene11785|gene21505|gene26894|gene20841|gene20532	10
biological process	GO:0006066	alcohol metabolic process	2.15262e-05	0.00248628	gene31052|gene33339|gene25924|gene8121|gene8633|gene2324|gene25747|gene10849|gene7258|gene14098|gene8879|gene29999|gene850|gene27267|gene27264|gene5221|gene22167|gene29990|gene25053|gene21759|gene9979|gene17118|gene25974|gene18713|gene27263|gene2893|gene4973|gene22722|gene11053|gene22707|gene578|gene15578|gene14134|gene32805|gene26482|gene6114|gene20266|gene24908|gene10858|gene30970|gene26867|gen…	52	gene10858|gene29982|gene20266|gene25974|gene26482|gene32805|gene2324|gene30970|gene6114|gene24908|gene23679|gene29999|gene8879|gene27264|gene27267|gene29990|gene22167|gene25924|gene27263|gene33339|gene8633|gene7258|gene10849|gene25747|gene22722|gene4973|gene11053|gene22707|gene31052|gene21759|gene25053|gene17118	32	gene3708|gene578|gene2893|gene25578|gene15578|gene26867|gene850|gene12080|gene5221|gene14098|gene21260|gene24771|gene16485|gene23567|gene17570|gene9979|gene18713|gene23568|gene14134|gene8121	20
biological process	GO:0010033	response to organic substance	2.38665e-05	0.00267783	gene15177|gene12463|gene9989|gene16941|gene6557|gene31694|gene3109|gene18090|gene15178|gene19260|gene21807|gene19020|gene30480|gene23954|gene13436|gene12361|gene11801|gene23599|gene6622|gene30287|gene19867|gene23590|gene25822|gene32176|gene26693|gene22722|gene24505|gene31070|gene16991|gene1842|gene4793|gene24210|gene4975|gene11308|gene26405|gene26404|gene773|gene5385|gene27546|gene26482|gene17942…	302	gene16250|gene21937|gene24324|gene1920|gene6395|gene3238|gene6559|gene26704|gene159|gene24079|gene26693|gene7238|gene6557|gene12582|gene6242|gene24983|gene19867|gene22244|gene11801|gene21807|gene15177|gene16941|gene30275|gene15178|gene1623|gene24210|gene6134|gene7637|gene4950|gene26406|gene8821|gene26404|gene26405|gene6234|gene15552|gene32176|gene23590|gene9694|gene12088|gene725|gene12361|gene321…	153	gene9284|gene20913|gene3744|gene6155|gene24904|gene10087|gene669|gene27566|gene12457|gene14119|gene21349|gene12037|gene5631|gene1955|gene1297|gene8423|gene18993|gene14273|gene6556|gene27960|gene4331|gene30480|gene19020|gene10207|gene12463|gene31548|gene3043|gene5946|gene31070|gene27139|gene10300|gene23599|gene79|gene11452|gene28867|gene24505|gene19391|gene12245|gene15699|gene25822|gene27546|gene3…	149
biological process	GO:0009725	response to hormone	4.09531e-05	0.0044673	gene15177|gene21807|gene9989|gene19867|gene3109|gene18090|gene15178|gene19020|gene30480|gene12361|gene11801|gene23599|gene6622|gene28426|gene28867|gene26693|gene24505|gene31070|gene12037|gene4793|gene24210|gene4975|gene11308|gene26405|gene26404|gene5385|gene27546|gene26482|gene17942|gene30959|gene26892|gene12570|gene3705|gene19391|gene12088|gene6851|gene725|gene31717|gene8029|gene10374|gene18476|…	240	gene16250|gene21937|gene13308|gene1920|gene3238|gene6559|gene26704|gene159|gene24079|gene26693|gene7238|gene6557|gene12582|gene6242|gene24983|gene11801|gene21807|gene15177|gene19867|gene30275|gene15178|gene1623|gene24210|gene6134|gene7637|gene4950|gene26406|gene8821|gene26404|gene26405|gene32176|gene12088|gene725|gene12361|gene3216|gene26482|gene18900|gene25932|gene32995|gene22618|gene24324|gene6…	121	gene9284|gene3744|gene1297|gene24904|gene10087|gene669|gene27566|gene21349|gene26312|gene1955|gene18993|gene14273|gene6556|gene27960|gene4331|gene30480|gene19020|gene31548|gene3043|gene5946|gene31070|gene27139|gene23599|gene79|gene13436|gene28867|gene14119|gene19391|gene15699|gene27546|gene30959|gene12570|gene26892|gene22197|gene17726|gene10374|gene1236|gene18709|gene30098|gene30099|gene7813|gene…	119
biological process	GO:1903008	organelle disassembly	4.26133e-05	0.00452277	gene18431|gene21953|gene21505|gene11785|gene26894|gene20532|gene20841|gene18758|gene5939|gene8874	10	--	0	gene18758|gene8874|gene5939|gene21953|gene18431|gene11785|gene21505|gene26894|gene20841|gene20532	10
biological process	GO:0009607	response to biotic stimulus	4.83281e-05	0.00499433	gene15177|gene13516|gene27659|gene8830|gene24911|gene29269|gene19867|gene24912|gene24678|gene3109|gene11627|gene20532|gene15178|gene16226|gene31742|gene21807|gene19627|gene19020|gene14444|gene4889|gene32075|gene23599|gene9284|gene24913|gene3072|gene32176|gene16144|gene32987|gene28752|gene10156|gene31073|gene18794|gene28581|gene32545|gene31811|gene26405|gene31937|gene32543|gene27139|gene6408|gene2…	222	gene16250|gene4725|gene1354|gene4726|gene3232|gene1592|gene10891|gene27561|gene10156|gene26090|gene159|gene24079|gene1959|gene6242|gene24983|gene16227|gene16226|gene15745|gene14444|gene21807|gene27659|gene13516|gene15177|gene24912|gene19867|gene24911|gene5899|gene24678|gene15178|gene31073|gene20326|gene25115|gene31811|gene32543|gene26404|gene26405|gene5903|gene32075|gene5902|gene32176|gene1920|ge…	130	gene9284|gene21622|gene24904|gene668|gene669|gene21349|gene8460|gene26312|gene29951|gene31766|gene6408|gene33099|gene11915|gene19020|gene19627|gene32167|gene29269|gene20532|gene11627|gene28581|gene18794|gene31770|gene32545|gene27139|gene23599|gene79|gene16144|gene1361|gene30498|gene25822|gene26894|gene2226|gene26892|gene22197|gene31806|gene8326|gene6425|gene10373|gene10372|gene18704|gene30098|gen…	92
biological process	GO:0046395	carboxylic acid catabolic process	5.18476e-05	0.00503707	gene28234|gene28231|gene8261|gene27657|gene29492|gene672|gene23328|gene421|gene8879|gene25053|gene12396|gene2362|gene6136|gene17520|gene11580|gene2893|gene22606|gene17613|gene15122|gene12519|gene30401|gene15730|gene26485|gene21231|gene669|gene668|gene2324|gene6949|gene2765|gene32318|gene28228|gene18641|gene8861|gene11157|gene23568|gene18704|gene23679|gene17438|gene17439|gene16435|gene16250|gene25…	44	gene23328|gene11580|gene28228|gene2765|gene8879|gene16250|gene28234|gene32318|gene17437|gene17439|gene11157|gene25053|gene28231|gene26485|gene2324|gene23679|gene17438|gene27657	18	gene2362|gene24080|gene8861|gene15122|gene15730|gene668|gene669|gene16435|gene12396|gene25260|gene18641|gene18704|gene23568|gene421|gene8261|gene672|gene29492|gene21231|gene17613|gene22606|gene2893|gene6136|gene30401|gene12519|gene6949|gene17520	26
biological process	GO:0009813	flavonoid biosynthetic process	5.25898e-05	0.00503707	gene8914|gene33287|gene27407|gene14849|gene191|gene23532|gene23623|gene5187|gene7532|gene12106|gene23760|gene22894|gene27584|gene17505|gene23627|gene23624|gene32325|gene23374|gene31075|gene25461|gene19263|gene20568|gene24084|gene31984|gene9549|gene32050|gene16877|gene27546|gene10165|gene11013|gene18801|gene12105|gene20574|gene29863|gene13741|gene16032|gene19262|gene7482|gene7481|gene16878|gene120…	60	gene16032|gene7481|gene7482|gene12082|gene11013|gene16877|gene18801|gene31984|gene16878|gene2882|gene10755|gene10754|gene9965|gene21150|gene18052|gene5187|gene8914|gene25461|gene27407|gene31075|gene23374|gene24084|gene9549|gene23532|gene7532|gene27584	26	gene19263|gene14849|gene16134|gene10165|gene27546|gene12105|gene12106|gene13741|gene20574|gene20575|gene20577|gene20578|gene29054|gene29055|gene18709|gene29052|gene29053|gene16880|gene18056|gene191|gene33287|gene18832|gene23623|gene29863|gene20568|gene19262|gene32325|gene32050|gene23760|gene31561|gene17505|gene23624|gene23627|gene22894	34
biological process	GO:0016054	organic acid catabolic process	5.18476e-05	0.00503707	gene28234|gene28231|gene8261|gene27657|gene29492|gene672|gene23328|gene421|gene8879|gene25053|gene12396|gene18641|gene6136|gene17520|gene11580|gene2893|gene22606|gene17613|gene15122|gene12519|gene30401|gene15730|gene26485|gene21231|gene669|gene668|gene2324|gene6949|gene2765|gene32318|gene28228|gene2362|gene8861|gene11157|gene23568|gene18704|gene23679|gene17438|gene17439|gene16435|gene16250|gene25…	44	gene23328|gene11580|gene28228|gene2765|gene8879|gene16250|gene28234|gene32318|gene17437|gene17439|gene11157|gene25053|gene28231|gene26485|gene2324|gene23679|gene17438|gene27657	18	gene2362|gene24080|gene8861|gene15122|gene15730|gene668|gene669|gene16435|gene12396|gene25260|gene18641|gene18704|gene23568|gene421|gene8261|gene672|gene29492|gene21231|gene17613|gene22606|gene2893|gene6136|gene30401|gene12519|gene6949|gene17520	26
biological process	GO:0006811	ion transport	5.9234e-05	0.00553837	gene3101|gene2350|gene15266|gene33401|gene24174|gene19511|gene16220|gene19142|gene30245|gene1171|gene18656|gene6987|gene4409|gene5660|gene2190|gene30568|gene23989|gene16144|gene23199|gene10269|gene29863|gene11718|gene4764|gene59|gene1842|gene28189|gene23907|gene20989|gene11799|gene5377|gene16032|gene1252|gene9983|gene30498|gene16134|gene1411|gene5773|gene10078|gene25022|gene24693|gene21150|gene26…	191	gene557|gene555|gene1753|gene29880|gene23912|gene4676|gene25784|gene15961|gene19511|gene18656|gene18228|gene29902|gene24174|gene3875|gene25115|gene24148|gene30568|gene16032|gene29371|gene4816|gene11799|gene23907|gene9626|gene25022|gene21150|gene24693|gene16120|gene3101|gene20300|gene26640|gene2350|gene9983|gene12801|gene59|gene31393|gene5660|gene18243|gene1252|gene4409|gene4764|gene5447|gene11718…	88	gene18966|gene14849|gene20725|gene9561|gene396|gene9562|gene26311|gene791|gene11705|gene27499|gene6245|gene32069|gene6805|gene16220|gene30245|gene19142|gene17888|gene33401|gene10269|gene29863|gene5895|gene6885|gene6884|gene5002|gene23989|gene23199|gene4893|gene16134|gene30498|gene4424|gene28189|gene7899|gene15443|gene27122|gene7607|gene12874|gene10078|gene9903|gene26921|gene30155|gene1171|gene161…	103
biological process	GO:0034220	ion transmembrane transport	6.86838e-05	0.00627258	gene3101|gene396|gene33401|gene26978|gene19142|gene18656|gene6987|gene2190|gene23989|gene16144|gene29863|gene15266|gene4764|gene59|gene28189|gene23907|gene20989|gene11799|gene5377|gene16032|gene30498|gene16134|gene1411|gene10078|gene8021|gene21150|gene26921|gene30155|gene15443|gene24693|gene5447|gene12874|gene20300|gene28190|gene1266|gene27835|gene15040|gene23248|gene1101|gene10198|gene7917|gene3…	99	gene16032|gene557|gene555|gene1753|gene4764|gene5447|gene16877|gene29371|gene25461|gene16878|gene11799|gene23907|gene9626|gene10755|gene10754|gene25661|gene20980|gene10119|gene16357|gene25780|gene27691|gene32515|gene7917|gene21150|gene24693|gene21381|gene29902|gene18656|gene3101|gene20300|gene12827|gene8021|gene3875|gene11718|gene23431|gene27407|gene59|gene17670|gene20983|gene18360|gene20986|gene…	44	gene21855|gene18966|gene5377|gene1101|gene23248|gene14849|gene1411|gene16134|gene30498|gene15040|gene28189|gene20260|gene396|gene15443|gene7607|gene15039|gene5002|gene12874|gene30905|gene10198|gene10078|gene27499|gene26921|gene16880|gene6579|gene32069|gene30155|gene10196|gene1266|gene6805|gene191|gene19142|gene29226|gene32021|gene28190|gene15158|gene15266|gene16868|gene33401|gene20725|gene20372|g…	55
biological process	GO:0042221	response to chemical	7.66259e-05	0.00668689	gene15177|gene21807|gene19867|gene12771|gene20532|gene15178|gene11801|gene7459|gene24210|gene28581|gene5385|gene28617|gene2201|gene19391|gene6851|gene18339|gene24756|gene5276|gene24693|gene24592|gene25104|gene22618|gene24324|gene28197|gene27353|gene3240|gene8423|gene421|gene24521|gene3736|gene8882|gene27835|gene27675|gene30938|gene17983|gene11571|gene12550|gene18801|gene5851|gene30837|gene6172|ge…	404	gene16250|gene21937|gene9285|gene23954|gene30275|gene8077|gene15544|gene1920|gene6395|gene3238|gene6559|gene6487|gene26090|gene8464|gene24079|gene7238|gene6557|gene12582|gene6242|gene1753|gene3736|gene24983|gene29017|gene7964|gene23778|gene11801|gene21807|gene26406|gene15177|gene19867|gene12771|gene15178|gene1623|gene27351|gene24210|gene6134|gene7637|gene4950|gene7633|gene8821|gene26404|gene26405…	194	gene9284|gene12874|gene11112|gene21622|gene3744|gene6155|gene24904|gene668|gene669|gene27566|gene12457|gene15169|gene6013|gene21349|gene12037|gene5631|gene1955|gene8613|gene20277|gene773|gene14273|gene6556|gene30571|gene27960|gene22031|gene20913|gene4331|gene30480|gene19020|gene5946|gene12463|gene22125|gene29269|gene3043|gene20532|gene1297|gene31070|gene28581|gene6136|gene27008|gene6885|gene6884|…	210
biological process	GO:0009812	flavonoid metabolic process	7.58511e-05	0.00668689	gene8914|gene22894|gene20578|gene32325|gene24019|gene20574|gene25461|gene19774|gene14849|gene191|gene5187|gene7532|gene23760|gene33287|gene27584|gene17505|gene23627|gene23624|gene18052|gene20568|gene29863|gene12106|gene19263|gene23374|gene24084|gene31984|gene9549|gene27407|gene16877|gene27546|gene10165|gene11013|gene18801|gene12105|gene18832|gene31075|gene16878|gene16032|gene19262|gene7482|gene74…	63	gene16032|gene7481|gene7482|gene12082|gene11013|gene16877|gene18801|gene23532|gene16878|gene2882|gene10755|gene10754|gene9965|gene21150|gene18052|gene5187|gene8914|gene25461|gene27407|gene31075|gene23374|gene24084|gene9549|gene31984|gene7532|gene27584	26	gene19263|gene14849|gene16134|gene10165|gene27546|gene12105|gene12106|gene13741|gene20574|gene20575|gene20577|gene20578|gene29054|gene29055|gene18709|gene29052|gene29053|gene16880|gene18056|gene19774|gene191|gene22894|gene18832|gene24019|gene23623|gene29863|gene20568|gene29162|gene19262|gene32325|gene32050|gene23760|gene31561|gene17505|gene23624|gene23627|gene33287	37
biological process	GO:0009991	response to extracellular stimulus	8.19739e-05	0.00699808	gene12463|gene23954|gene29269|gene8508|gene7607|gene20532|gene32078|gene18758|gene557|gene12569|gene8874|gene5184|gene29226|gene11785|gene18431|gene15081|gene23197|gene6136|gene19688|gene27715|gene16777|gene26870|gene10207|gene20841|gene27016|gene25819|gene24210|gene7575|gene26894|gene11571|gene3835|gene21953|gene9672|gene15122|gene6395|gene12457|gene25730|gene6560|gene555|gene28811|gene12893|gen…	57	gene6559|gene6560|gene16510|gene12893|gene557|gene555|gene6851|gene19192|gene3835|gene11571|gene6531|gene23197|gene8508|gene18243|gene23954|gene16777|gene6395|gene6557|gene5270|gene32078|gene24210	21	gene29269|gene28811|gene21953|gene9672|gene26894|gene25730|gene7607|gene5939|gene5099|gene6556|gene27499|gene12457|gene22031|gene5274|gene18758|gene8874|gene25819|gene29226|gene12463|gene11785|gene12569|gene5184|gene20532|gene15122|gene27016|gene6136|gene20575|gene7575|gene27715|gene15081|gene18431|gene23078|gene19688|gene20841|gene10207|gene26870	36
biological process	GO:0006995	cellular response to nitrogen starvation	8.82334e-05	0.00737218	gene18431|gene21953|gene9672|gene11785|gene26894|gene20532|gene20841|gene18758|gene5939|gene8874	10	--	0	gene18758|gene8874|gene5939|gene21953|gene18431|gene11785|gene9672|gene26894|gene20841|gene20532	10
biological process	GO:0006796	phosphate-containing compound metabolic process	9.36459e-05	0.00766141	gene24179|gene21807|gene24910|gene20539|gene20530|gene28907|gene28277|gene22220|gene25754|gene7459|gene24210|gene7109|gene3109|gene11657|gene7582|gene9127|gene7580|gene7581|gene23262|gene23263|gene1311|gene18548|gene5274|gene5270|gene22618|gene3783|gene30947|gene28197|gene10179|gene8420|gene429|gene15851|gene15852|gene21069|gene26421|gene9716|gene26424|gene8558|gene8559|gene4918|gene26344|gene263…	357	gene4725|gene4726|gene22618|gene18917|gene12897|gene9285|gene23954|gene12459|gene12456|gene6395|gene23880|gene30970|gene20526|gene6559|gene25283|gene4821|gene8464|gene24079|gene6557|gene1623|gene32066|gene2842|gene1218|gene26214|gene3675|gene13085|gene28907|gene22220|gene8474|gene21807|gene24179|gene12460|gene10716|gene24910|gene25018|gene30322|gene5899|gene24210|gene31543|gene9853|gene23352|gene…	216	gene28400|gene28401|gene20608|gene24710|gene14778|gene3744|gene1297|gene3231|gene27566|gene15169|gene6652|gene29951|gene8991|gene6556|gene11424|gene28277|gene18221|gene823|gene20539|gene12465|gene13756|gene20530|gene25754|gene28151|gene28060|gene18413|gene31672|gene8490|gene5556|gene19391|gene28914|gene22215|gene6935|gene25822|gene24666|gene6037|gene11657|gene12570|gene20255|gene17726|gene28736|g…	141
biological process	GO:0098656	anion transmembrane transport	0.000109638	0.00878671	gene20300|gene3101|gene15158|gene16868|gene396|gene18360|gene6805|gene29226|gene18656|gene17670|gene16144|gene12827|gene27835|gene3875|gene15266|gene1411|gene12921|gene59|gene29902|gene27405|gene15040|gene29371|gene11799|gene20260|gene18966|gene21855|gene555|gene1101|gene557|gene30498|gene4764|gene27499|gene10078|gene10198|gene10119|gene7917|gene6579|gene9626|gene25661|gene7607|gene23201|gene1635…	45	gene3875|gene9626|gene12827|gene557|gene25661|gene555|gene10119|gene4764|gene16357|gene18656|gene59|gene5447|gene3101|gene17670|gene20300|gene7917|gene29371|gene29902|gene23201|gene11799|gene18360	21	gene21855|gene18966|gene1101|gene1411|gene30498|gene15040|gene20260|gene15266|gene7607|gene15039|gene791|gene10198|gene10078|gene27499|gene6579|gene6805|gene29226|gene15158|gene396|gene16868|gene27835|gene27405|gene12921|gene16144	24
biological process	GO:0009719	response to endogenous stimulus	0.000134116	0.0105335	gene15177|gene21807|gene9989|gene16941|gene3109|gene18090|gene15178|gene15081|gene19020|gene30480|gene12361|gene11801|gene23599|gene6622|gene28426|gene19867|gene32176|gene26693|gene24505|gene31070|gene16991|gene4793|gene24210|gene4975|gene11308|gene26405|gene18339|gene5385|gene27546|gene26482|gene17942|gene30959|gene26892|gene12570|gene3705|gene19391|gene12088|gene6851|gene725|gene25822|gene31717…	248	gene16250|gene21937|gene24324|gene1920|gene3238|gene6559|gene26704|gene159|gene24079|gene26693|gene7238|gene6557|gene12582|gene6242|gene24983|gene11801|gene21807|gene15177|gene16941|gene30275|gene15178|gene1623|gene24210|gene6134|gene7637|gene4950|gene26406|gene8821|gene26404|gene26405|gene32176|gene12088|gene18339|gene12361|gene3216|gene26482|gene18900|gene25932|gene32995|gene22618|gene13308|gen…	127	gene9284|gene3744|gene1297|gene24904|gene10087|gene669|gene27566|gene14119|gene21349|gene26312|gene1955|gene18993|gene14273|gene6556|gene27960|gene4331|gene30480|gene19020|gene31070|gene3043|gene5946|gene31548|gene27139|gene23599|gene79|gene13436|gene28867|gene24505|gene19391|gene15699|gene25822|gene27546|gene30959|gene12570|gene26892|gene22197|gene17726|gene10374|gene1236|gene18709|gene30098|gen…	121
biological process	GO:0031668	cellular response to extracellular stimulus	0.000137763	0.0106078	gene12463|gene29269|gene8508|gene20532|gene32078|gene18758|gene557|gene8874|gene7607|gene29226|gene11785|gene18431|gene15081|gene23197|gene23078|gene19688|gene6136|gene16777|gene26870|gene18243|gene20841|gene27016|gene15122|gene12457|gene11571|gene3835|gene21953|gene9672|gene24210|gene26894|gene25730|gene6560|gene555|gene28811|gene12893|gene6851|gene27499|gene22031|gene5274|gene5270|gene6531|gene…	49	gene6559|gene6560|gene16510|gene12893|gene557|gene555|gene6851|gene6557|gene3835|gene11571|gene6531|gene23197|gene8508|gene32078|gene16777|gene5270|gene18243|gene24210	18	gene29269|gene28811|gene21953|gene9672|gene26894|gene25730|gene7607|gene5939|gene5099|gene6556|gene27499|gene12457|gene22031|gene5274|gene18758|gene8874|gene29226|gene12463|gene11785|gene20532|gene6136|gene27016|gene15122|gene20575|gene27715|gene15081|gene18431|gene23078|gene19688|gene20841|gene26870	31
biological process	GO:0044036	cell wall macromolecule metabolic process	0.000152158	0.011274	gene24678|gene32664|gene8633|gene8838|gene30780|gene7258|gene32665|gene3069|gene20494|gene514|gene1665|gene10727|gene14686|gene32111|gene32660|gene7064|gene12983|gene27959|gene12743|gene7578|gene6334|gene5595|gene28287|gene13690|gene27508|gene5969|gene24943|gene412|gene6390|gene21857|gene21856|gene7305|gene21580|gene19636|gene3072|gene3073|gene21859|gene21858|gene12582|gene16218|gene30672|gene321…	48	gene21856|gene21857|gene21580|gene32664|gene21858|gene21859|gene3073|gene3072|gene5969|gene10727|gene5595|gene24943|gene514|gene6390|gene6487|gene19310|gene10351|gene12582|gene16218|gene30672|gene3069|gene20494|gene8838|gene8633|gene24678|gene7258|gene30780|gene7305|gene7578|gene12743|gene6334|gene28287|gene412|gene14686|gene7064|gene32660|gene27959|gene12983	38	gene22718|gene19636|gene17701|gene1665|gene27508|gene32111|gene32108|gene32109|gene32665|gene13690	10
biological process	GO:0044282	small molecule catabolic process	0.000151784	0.011274	gene28234|gene28231|gene8261|gene8121|gene27657|gene29492|gene11009|gene421|gene16485|gene8879|gene28228|gene21231|gene22167|gene25053|gene12396|gene18641|gene6136|gene17520|gene18713|gene11580|gene2893|gene22606|gene17613|gene15122|gene22707|gene12519|gene30401|gene6949|gene26482|gene26485|gene11157|gene669|gene668|gene2324|gene2321|gene2765|gene25260|gene16250|gene672|gene22642|gene2362|gene886…	55	gene28228|gene16250|gene2765|gene26482|gene26485|gene2324|gene2321|gene23328|gene11580|gene17439|gene17438|gene32318|gene17437|gene23679|gene8879|gene22167|gene28234|gene28231|gene27657|gene11157|gene22707|gene25053	22	gene18641|gene24080|gene8861|gene15730|gene668|gene669|gene16435|gene12396|gene25578|gene25260|gene672|gene2362|gene22655|gene18704|gene23568|gene8121|gene16485|gene421|gene6136|gene8261|gene11009|gene29492|gene15122|gene17613|gene22606|gene2893|gene21231|gene22642|gene30401|gene12519|gene6949|gene18713|gene17520	33
biological process	GO:1900055	regulation of leaf senescence	0.00015999	0.0116348	gene20674|gene20675|gene20677|gene19867|gene6060|gene30791|gene4793|gene26312|gene20597|gene11444|gene5385	11	gene11444|gene20597|gene20677|gene20675|gene20674|gene19867|gene30791	7	gene6060|gene26312|gene5385|gene4793	4
biological process	GO:0007178	transmembrane receptor protein serine/threonine kinase signaling pathway	0.000167713	0.0119747	gene10095|gene9034|gene24910|gene10716|gene1218|gene32832|gene28907|gene18917|gene31672|gene19757|gene9325|gene24210|gene31543|gene16835|gene7580|gene12088|gene12089|gene23262|gene23263|gene25822|gene31717|gene30628|gene5568|gene24612|gene32995|gene17726|gene11560|gene11561|gene11564|gene21322|gene30947|gene28215|gene10179|gene8420|gene13141|gene429|gene12090|gene6560|gene31652|gene15851|gene1585…	109	gene4725|gene4726|gene18917|gene21838|gene12618|gene6559|gene6557|gene2842|gene1218|gene28907|gene10095|gene10716|gene24910|gene5899|gene24210|gene31543|gene5903|gene30322|gene19757|gene3758|gene12089|gene12088|gene23263|gene23262|gene5498|gene16835|gene32995|gene24612|gene11561|gene11560|gene6531|gene11564|gene3512|gene30628|gene13141|gene429|gene12090|gene16777|gene28215|gene9034|gene9325|gene2…	86	gene25822|gene29608|gene15321|gene32952|gene20255|gene23422|gene17726|gene28151|gene31994|gene21322|gene6556|gene5568|gene6831|gene5029|gene30947|gene10179|gene30840|gene31717|gene28148|gene29951|gene31672|gene21069|gene5556	23
biological process	GO:0019400	alditol metabolic process	0.000188219	0.0129673	gene14098|gene33339|gene21260|gene10858|gene31052|gene8633|gene10849|gene7258|gene14134|gene25578|gene29999|gene850|gene27267|gene27264|gene5221|gene27263|gene29990|gene29982	18	gene10858|gene29999|gene27264|gene27267|gene29982|gene29990|gene27263|gene31052|gene33339|gene8633|gene7258|gene10849	12	gene25578|gene850|gene14134|gene14098|gene21260|gene5221	6
biological process	GO:0006071	glycerol metabolic process	0.000188219	0.0129673	gene14098|gene33339|gene21260|gene14134|gene8633|gene31052|gene10849|gene7258|gene10858|gene25578|gene29999|gene850|gene27267|gene27264|gene5221|gene27263|gene29990|gene29982	18	gene10858|gene29999|gene27264|gene27267|gene29982|gene29990|gene27263|gene31052|gene33339|gene8633|gene7258|gene10849	12	gene25578|gene850|gene14134|gene14098|gene21260|gene5221	6
biological process	GO:0009751	response to salicylic acid	0.000193759	0.0131188	gene15177|gene30789|gene19867|gene6060|gene3109|gene3240|gene30840|gene15178|gene19920|gene4472|gene20597|gene23038|gene12090|gene10087|gene8077|gene6622|gene25372|gene25371|gene32176|gene11452|gene16991|gene18304|gene31548|gene11308|gene4793|gene31717|gene17983|gene27139|gene367|gene669|gene668|gene30837|gene14273|gene672|gene12088|gene3216|gene3075|gene17982|gene19614|gene18090|gene6242|gene263…	44	gene12088|gene3216|gene18090|gene19614|gene367|gene30580|gene30837|gene6242|gene20597|gene12090|gene15177|gene19867|gene32176|gene15178|gene3240|gene17983|gene17982|gene8077|gene25371|gene25372|gene1205|gene18304	22	gene3075|gene668|gene669|gene26312|gene14273|gene30840|gene19920|gene4472|gene23038|gene30789|gene3109|gene6060|gene672|gene31548|gene4793|gene11308|gene11452|gene27139|gene6622|gene31717|gene10087|gene16991	22
biological process	GO:0006793	phosphorus metabolic process	0.000231335	0.0153975	gene24179|gene21807|gene24910|gene20539|gene20530|gene28907|gene28277|gene22220|gene25754|gene7459|gene24210|gene7109|gene13756|gene11657|gene7582|gene9127|gene7580|gene7581|gene23262|gene23263|gene2362|gene1311|gene18548|gene5274|gene5270|gene22618|gene3783|gene30947|gene28197|gene10179|gene8420|gene429|gene15851|gene15852|gene3737|gene21069|gene26421|gene9716|gene26424|gene8558|gene8559|gene491…	371	gene4725|gene4726|gene22618|gene18917|gene12897|gene9285|gene23954|gene12459|gene12456|gene6395|gene23880|gene30970|gene20526|gene6559|gene7547|gene4821|gene8464|gene24079|gene6557|gene1623|gene32066|gene2842|gene1218|gene8420|gene3675|gene13085|gene28907|gene22220|gene8474|gene21807|gene24179|gene12460|gene10716|gene24910|gene25018|gene30322|gene5899|gene24210|gene31543|gene9853|gene23352|gene30…	219	gene28400|gene28401|gene20608|gene24710|gene14778|gene3744|gene1297|gene3231|gene27566|gene15169|gene6652|gene29951|gene8991|gene6556|gene11424|gene28277|gene18221|gene823|gene20539|gene12465|gene13756|gene20530|gene25754|gene5943|gene28151|gene28060|gene18413|gene30401|gene31672|gene8559|gene5556|gene19391|gene28914|gene22215|gene6935|gene25822|gene7896|gene24666|gene6037|gene11657|gene12570|gen…	152
biological process	GO:0050896	response to stimulus	0.000243609	0.0159442	gene15177|gene21806|gene21807|gene24911|gene19867|gene24912|gene24678|gene12771|gene27659|gene24174|gene19510|gene19909|gene28895|gene13243|gene11801|gene6987|gene23197|gene24913|gene6136|gene18023|gene9427|gene7459|gene24210|gene28581|gene32545|gene32543|gene5385|gene28617|gene11112|gene2201|gene24080|gene29279|gene11871|gene32111|gene24789|gene20532|gene19391|gene640|gene6851|gene18339|gene2875…	980	gene21937|gene557|gene21934|gene9285|gene20723|gene6559|gene23282|gene23281|gene159|gene24079|gene555|gene6557|gene12582|gene24983|gene29017|gene7964|gene23778|gene11801|gene21807|gene21806|gene15177|gene24912|gene19867|gene24911|gene12771|gene24678|gene15178|gene24210|gene7637|gene7633|gene32543|gene6234|gene15552|gene15553|gene18023|gene9694|gene18339|gene28752|gene28617|gene11871|gene22553|gen…	539	gene28400|gene28401|gene14772|gene9284|gene21622|gene3744|gene1297|gene32947|gene9672|gene12457|gene6013|gene5631|gene8613|gene156|gene157|gene6556|gene27499|gene33099|gene14675|gene19510|gene19909|gene16505|gene1824|gene20532|gene5946|gene28581|gene17536|gene6885|gene32545|gene19391|gene29573|gene7896|gene421|gene4919|gene29279|gene25104|gene31660|gene22416|gene6425|gene32167|gene18230|gene8121|…	441
biological process	GO:0042493	response to drug	0.000257238	0.0165602	gene15177|gene19867|gene3109|gene15178|gene11801|gene6622|gene10300|gene23590|gene1799|gene32176|gene19757|gene31548|gene9526|gene4793|gene4975|gene27139|gene13607|gene12088|gene4763|gene3075|gene25822|gene17982|gene25229|gene24756|gene5276|gene17720|gene24592|gene27439|gene30789|gene28197|gene3003|gene3240|gene8423|gene19920|gene4472|gene12090|gene10087|gene16991|gene8882|gene27835|gene28281|gen…	103	gene12325|gene1205|gene12088|gene12322|gene4763|gene30837|gene9061|gene8|gene1799|gene367|gene6395|gene30580|gene13607|gene24592|gene8731|gene9694|gene15544|gene6242|gene24756|gene20597|gene30075|gene5276|gene30603|gene29017|gene3216|gene18090|gene11801|gene12090|gene19614|gene15177|gene19867|gene23954|gene15178|gene3240|gene8882|gene17983|gene17982|gene28281|gene22553|gene6234|gene8077|gene25371…	50	gene8808|gene14273|gene3075|gene20913|gene25822|gene10087|gene669|gene15321|gene25730|gene22946|gene17720|gene5631|gene20575|gene219|gene30287|gene23948|gene3916|gene25266|gene25265|gene8778|gene25229|gene914|gene1978|gene19920|gene5501|gene4472|gene23038|gene4297|gene19418|gene27439|gene28197|gene30789|gene3109|gene6060|gene3003|gene8423|gene30840|gene26312|gene27835|gene2900|gene31548|gene4975|…	53
biological process	GO:0007167	enzyme linked receptor protein signaling pathway	0.000276383	0.0175058	gene10095|gene9034|gene24910|gene10716|gene1218|gene32832|gene28907|gene18917|gene5269|gene19757|gene9325|gene24210|gene31543|gene16835|gene7580|gene12088|gene12089|gene23262|gene23263|gene25822|gene31717|gene30628|gene5568|gene24612|gene32995|gene17726|gene11560|gene11561|gene11564|gene21322|gene30947|gene28215|gene10179|gene8420|gene13141|gene429|gene12090|gene6560|gene31652|gene15851|gene15852…	109	gene4725|gene4726|gene18917|gene21838|gene12618|gene6559|gene6557|gene2842|gene1218|gene28907|gene10095|gene10716|gene24910|gene5899|gene24210|gene31543|gene5903|gene30322|gene19757|gene3758|gene12089|gene12088|gene23263|gene23262|gene5498|gene16835|gene32995|gene24612|gene11561|gene11560|gene6531|gene11564|gene3512|gene30628|gene13141|gene429|gene12090|gene16777|gene28215|gene9034|gene9325|gene2…	86	gene25822|gene29608|gene15321|gene32952|gene20255|gene23422|gene17726|gene28151|gene31994|gene21322|gene6556|gene5568|gene6831|gene5029|gene30947|gene10179|gene30840|gene31717|gene28148|gene29951|gene31672|gene21069|gene5556	23
biological process	GO:0015711	organic anion transport	0.000285404	0.0177902	gene20300|gene30756|gene3101|gene396|gene15158|gene17888|gene15266|gene6805|gene14642|gene16220|gene30245|gene16120|gene28789|gene18656|gene6703|gene17670|gene16144|gene18113|gene18360|gene27835|gene3875|gene31732|gene29902|gene10346|gene24148|gene4764|gene12921|gene25661|gene10408|gene15040|gene29371|gene20260|gene18966|gene1101|gene4424|gene30498|gene1411|gene31742|gene10078|gene10198|gene273|g…	54	gene4764|gene29371|gene9626|gene25661|gene273|gene16357|gene18113|gene5447|gene31742|gene7917|gene3720|gene16120|gene18656|gene28789|gene3101|gene20300|gene3875|gene29902|gene24148|gene17670|gene18360|gene30756	22	gene18966|gene1101|gene1411|gene30498|gene4424|gene15040|gene20260|gene396|gene10112|gene10408|gene15039|gene791|gene31025|gene11705|gene10198|gene10078|gene6245|gene6579|gene6805|gene16220|gene14642|gene30245|gene15158|gene17888|gene27835|gene15266|gene31732|gene10346|gene26311|gene12921|gene6703|gene16144	32
biological process	GO:0042594	response to starvation	0.000292811	0.0177918	gene12569|gene29269|gene20532|gene10207|gene18758|gene557|gene8874|gene5184|gene29226|gene11785|gene18431|gene15081|gene23197|gene23078|gene19688|gene26870|gene32078|gene20841|gene27016|gene25819|gene15122|gene18243|gene11571|gene21953|gene9672|gene6136|gene26894|gene25730|gene555|gene28811|gene12893|gene27499|gene5274|gene5270|gene16510|gene5939|gene7607|gene5099	38	gene16510|gene557|gene555|gene11571|gene23197|gene32078|gene5270|gene18243|gene12893	9	gene29269|gene28811|gene21953|gene9672|gene26894|gene25730|gene7607|gene5939|gene5099|gene27499|gene5274|gene18758|gene8874|gene25819|gene29226|gene11785|gene12569|gene5184|gene20532|gene6136|gene27016|gene15122|gene15081|gene18431|gene23078|gene19688|gene20841|gene10207|gene26870	29
biological process	GO:0007568	aging	0.000303552	0.0177918	gene15177|gene20675|gene20677|gene24911|gene14280|gene24912|gene19839|gene10843|gene20532|gene15178|gene1361|gene3441|gene14918|gene14281|gene3043|gene16260|gene15553|gene18431|gene17655|gene15081|gene8058|gene18318|gene22244|gene20674|gene7044|gene21571|gene18868|gene18869|gene8053|gene21232|gene17638|gene30287|gene17637|gene7575|gene17983|gene26405|gene26404|gene26406|gene9119|gene19583|gene629…	68	gene18882|gene18881|gene25825|gene28752|gene1799|gene6296|gene29801|gene6295|gene29800|gene29530|gene31588|gene6242|gene27849|gene18253|gene3441|gene14918|gene16260|gene20677|gene20675|gene20674|gene10843|gene24911|gene8173|gene15178|gene17638|gene17983|gene15553|gene17637|gene26406|gene26404|gene26405|gene17655|gene15177|gene17982|gene22244|gene24912	36	gene10814|gene1106|gene19839|gene18318|gene26894|gene30692|gene18875|gene19583|gene9119|gene30926|gene156|gene6677|gene2226|gene27966|gene21260|gene2433|gene1361|gene14281|gene14280|gene21571|gene3043|gene20532|gene18869|gene18868|gene8058|gene30287|gene21232|gene8053|gene15081|gene18431|gene7575|gene7044	32
biological process	GO:1902221	erythrose 4-phosphate/phosphoenolpyruvate family amino acid metabolic process	0.000303182	0.0177918	gene28234|gene17438|gene28231|gene8261|gene17520|gene30975|gene9849|gene22606|gene28228|gene21231|gene17439|gene32318|gene17437	13	gene28228|gene17439|gene9849|gene17438|gene32318|gene17437|gene28234|gene28231	8	gene30975|gene17520|gene22606|gene8261|gene21231	5
biological process	GO:0006558	L-phenylalanine metabolic process	0.000303182	0.0177918	gene28234|gene17438|gene28231|gene8261|gene17520|gene30975|gene9849|gene22606|gene28228|gene21231|gene17439|gene32318|gene17437	13	gene28228|gene17439|gene9849|gene17438|gene32318|gene17437|gene28234|gene28231	8	gene30975|gene17520|gene22606|gene8261|gene21231	5
biological process	GO:0009699	phenylpropanoid biosynthetic process	0.000318365	0.0183856	gene28234|gene3226|gene8914|gene16865|gene33287|gene8261|gene16880|gene5649|gene18493|gene18492|gene14849|gene191|gene14724|gene28231|gene10754|gene6622|gene3916|gene10755|gene23623|gene8848|gene23627|gene23624|gene6608|gene9526|gene29863|gene25461|gene15551|gene31984|gene27407|gene16877|gene7896|gene2268|gene16878|gene16032|gene28228|gene20481|gene19612|gene29647|gene18339|gene16134|gene29052|ge…	60	gene28228|gene16032|gene20481|gene18339|gene29647|gene19612|gene8848|gene16877|gene16878|gene10755|gene10754|gene273|gene32318|gene17437|gene1997|gene16218|gene21150|gene29017|gene17438|gene17439|gene3226|gene28234|gene28231|gene8914|gene25461|gene27407|gene15551|gene31984	28	gene14849|gene16134|gene7896|gene2268|gene14241|gene18832|gene19094|gene12429|gene29054|gene29055|gene9866|gene29052|gene29053|gene16880|gene18492|gene18493|gene25229|gene191|gene14724|gene8261|gene33287|gene16865|gene11746|gene6608|gene29863|gene9526|gene3916|gene6622|gene5649|gene23623|gene23624|gene23627	32
biological process	GO:0010411	xyloglucan metabolic process	0.00032339	0.0184051	gene20494|gene30672|gene32660|gene7064|gene12983|gene27959|gene12743|gene7578|gene10727|gene28287|gene7305|gene5595|gene6390|gene21857|gene21856|gene21580|gene21859|gene21858|gene13690|gene6487|gene10351|gene24943|gene19310|gene17701	24	gene21856|gene21857|gene21580|gene21858|gene21859|gene10727|gene5595|gene24943|gene7305|gene6390|gene6487|gene19310|gene10351|gene20494|gene7578|gene12743|gene28287|gene30672|gene7064|gene32660|gene27959|gene12983	22	gene17701|gene13690	2
biological process	GO:1905039	carboxylic acid transmembrane transport	0.000343802	0.0190156	gene20300|gene3101|gene15158|gene15266|gene6805|gene18656|gene16144|gene18360|gene396|gene1411|gene12921|gene29902|gene15040|gene29371|gene20260|gene18966|gene1101|gene4764|gene10078|gene7917|gene6579|gene9626|gene25661|gene16357|gene791|gene15039|gene5447	27	gene9626|gene29902|gene25661|gene4764|gene16357|gene18656|gene5447|gene3101|gene20300|gene7917|gene29371|gene18360	12	gene6805|gene1101|gene15039|gene791|gene1411|gene18966|gene12921|gene10078|gene15040|gene15158|gene16144|gene15266|gene20260|gene396|gene6579	15
biological process	GO:1903825	organic acid transmembrane transport	0.000343802	0.0190156	gene20300|gene3101|gene15158|gene15266|gene6805|gene18656|gene16144|gene18360|gene396|gene1411|gene12921|gene29902|gene15040|gene29371|gene20260|gene18966|gene1101|gene4764|gene10078|gene7917|gene6579|gene9626|gene25661|gene16357|gene791|gene15039|gene5447	27	gene9626|gene29902|gene25661|gene4764|gene16357|gene18656|gene5447|gene3101|gene20300|gene7917|gene29371|gene18360	12	gene6805|gene1101|gene15039|gene791|gene1411|gene18966|gene12921|gene10078|gene15040|gene15158|gene16144|gene15266|gene20260|gene396|gene6579	15
biological process	GO:0048544	recognition of pollen	0.00036556	0.0199383	gene20292|gene20293|gene28230|gene23855|gene13855|gene3188|gene32175|gene9797|gene9796|gene5556|gene23920|gene24316|gene13194|gene20283|gene20287|gene20286|gene20289|gene20288|gene23842|gene3190|gene10851|gene13858|gene22755|gene13854|gene26969|gene24302	26	gene3190|gene10851|gene20283|gene20286|gene20287|gene20288|gene20289|gene23842|gene24302|gene13858|gene22755|gene26969|gene13854|gene20293|gene20292|gene28230|gene23920|gene13194|gene24316|gene13855|gene3188|gene9797	22	gene9796|gene32175|gene23855|gene5556	4
biological process	GO:0001101	response to acid chemical	0.000378014	0.0203351	gene15177|gene21807|gene19867|gene3109|gene20532|gene15178|gene19020|gene30480|gene11801|gene23599|gene6622|gene9284|gene32176|gene19757|gene27835|gene24505|gene31548|gene16991|gene725|gene4793|gene24210|gene28581|gene11308|gene18243|gene27139|gene23639|gene26482|gene23431|gene30959|gene26892|gene25932|gene3705|gene12088|gene17942|gene3075|gene31717|gene7833|gene16330|gene24756|gene30099|gene2469…	203	gene1753|gene1920|gene3238|gene6559|gene26704|gene159|gene24079|gene7238|gene6557|gene12582|gene6242|gene30075|gene24983|gene11801|gene32805|gene21807|gene15177|gene19867|gene15178|gene24210|gene6134|gene7637|gene26406|gene32176|gene19757|gene12088|gene725|gene3216|gene26482|gene25932|gene32995|gene22618|gene6531|gene24756|gene16330|gene24693|gene12090|gene14018|gene22167|gene26090|gene17983|gene…	90	gene9284|gene21622|gene3744|gene24904|gene10087|gene669|gene6013|gene21349|gene26312|gene18993|gene14273|gene6556|gene30571|gene22031|gene30480|gene19020|gene3043|gene20532|gene31548|gene28581|gene6136|gene6885|gene6884|gene15699|gene23599|gene79|gene16145|gene24505|gene27139|gene421|gene30959|gene12570|gene26892|gene17720|gene17726|gene19094|gene1236|gene30098|gene30099|gene7813|gene8121|gene199…	113
biological process	GO:0031667	response to nutrient levels	0.000383295	0.0203405	gene12463|gene12569|gene29269|gene20532|gene32078|gene18758|gene557|gene23954|gene8874|gene5184|gene25819|gene11785|gene18431|gene15081|gene23197|gene23078|gene19688|gene26870|gene18243|gene20841|gene10207|gene27016|gene29226|gene15122|gene7575|gene12457|gene11571|gene27715|gene21953|gene9672|gene6136|gene6395|gene26894|gene25730|gene555|gene28811|gene12893|gene6851|gene27499|gene5274|gene5270|ge…	46	gene16510|gene557|gene555|gene6851|gene19192|gene11571|gene23197|gene32078|gene23954|gene6395|gene5270|gene18243|gene12893	13	gene29269|gene28811|gene21953|gene29226|gene9672|gene12457|gene25730|gene7607|gene5939|gene5099|gene27499|gene5274|gene18758|gene8874|gene25819|gene5184|gene12463|gene11785|gene12569|gene20532|gene6136|gene27016|gene15122|gene7575|gene26894|gene27715|gene15081|gene18431|gene23078|gene19688|gene20841|gene10207|gene26870	33
biological process	GO:0010035	response to inorganic substance	0.000395145	0.0206898	gene15177|gene21807|gene29269|gene12771|gene20532|gene15178|gene30480|gene1753|gene11801|gene30287|gene25825|gene32176|gene19757|gene27835|gene9526|gene24210|gene4975|gene26405|gene26404|gene27139|gene6242|gene2201|gene13607|gene25932|gene19391|gene16330|gene725|gene24756|gene23778|gene25229|gene18704|gene1044|gene17720|gene24592|gene19094|gene25104|gene22618|gene5673|gene12874|gene27439|gene2819…	163	gene16250|gene18076|gene20481|gene802|gene6559|gene25825|gene1753|gene18090|gene18608|gene17285|gene2201|gene32805|gene1920|gene25932|gene13607|gene24592|gene6487|gene5251|gene159|gene24079|gene8731|gene22618|gene15544|gene6557|gene725|gene12582|gene6242|gene27691|gene24756|gene23778|gene30075|gene3720|gene29017|gene18013|gene6531|gene17272|gene16260|gene16330|gene11801|gene9061|gene21807|gene151…	71	gene21622|gene1297|gene10087|gene669|gene27566|gene15169|gene6013|gene8613|gene18993|gene14273|gene6556|gene30571|gene22031|gene30480|gene6608|gene22125|gene29269|gene20532|gene28581|gene6136|gene6885|gene6884|gene15699|gene668|gene19391|gene27139|gene17720|gene25104|gene19094|gene12874|gene6425|gene25229|gene18704|gene421|gene27439|gene12795|gene28197|gene16145|gene27835|gene4975|gene15122|gene9…	92
biological process	GO:0009694	jasmonic acid metabolic process	0.000406112	0.0209843	gene2347|gene8029|gene16435|gene14310|gene18704|gene29492|gene31070|gene14311|gene27185|gene817|gene14123|gene14321|gene4850|gene14309|gene24080	15	--	0	gene817|gene16435|gene14311|gene14310|gene27185|gene24080|gene14309|gene31070|gene14123|gene8029|gene2347|gene4850|gene18704|gene14321|gene29492	15
biological process	GO:0006559	L-phenylalanine catabolic process	0.000445339	0.0222335	gene28234|gene28231|gene8261|gene17520|gene17438|gene22606|gene28228|gene21231|gene17439|gene32318|gene17437	11	gene28228|gene17439|gene17438|gene32318|gene17437|gene28234|gene28231	7	gene17520|gene22606|gene8261|gene21231	4
biological process	GO:1902222	erythrose 4-phosphate/phosphoenolpyruvate family amino acid catabolic process	0.000445339	0.0222335	gene28234|gene28231|gene8261|gene17520|gene17438|gene22606|gene28228|gene21231|gene17439|gene32318|gene17437	11	gene28228|gene17439|gene17438|gene32318|gene17437|gene28234|gene28231	7	gene17520|gene22606|gene8261|gene21231	4
biological process	GO:0006091	generation of precursor metabolites and energy	0.000447274	0.0222335	gene33176|gene33175|gene9312|gene7639|gene19438|gene19439|gene33583|gene2446|gene7514|gene24895|gene25370|gene8663|gene22102|gene28860|gene19381|gene27059|gene23868|gene31073|gene21218|gene25018|gene8558|gene16322|gene15552|gene9718|gene9209|gene14889|gene24666|gene8272|gene26266|gene8274|gene13641|gene17926|gene25932|gene18316|gene32066|gene15499|gene4501|gene1413|gene31349|gene16598|gene12726|g…	59	gene18316|gene4501|gene31349|gene8272|gene8274|gene23868|gene25932|gene17926|gene25473|gene4821|gene12710|gene29953|gene29954|gene5733|gene19445|gene32066|gene12726|gene2049|gene11996|gene4446|gene32146|gene14679|gene19439|gene19438|gene2446|gene19381|gene33175|gene33176|gene31073|gene8663|gene27059|gene25018|gene7639|gene14889|gene15552|gene16322|gene8558|gene26266|gene9209|gene14677|gene7514|ge…	45	gene7459|gene21218|gene15499|gene17051|gene33583|gene26944|gene24666|gene16598|gene13641|gene1413|gene9312|gene31535|gene25324|gene9718	14
biological process	GO:0006968	cellular defense response	0.000520387	0.0255445	gene33339|gene10849|gene10858|gene29999|gene27267|gene27264|gene31052|gene27263|gene29990|gene29982	10	gene10858|gene29999|gene27264|gene27267|gene29982|gene29990|gene27263|gene31052|gene33339|gene10849	10	--	0
biological process	GO:0046942	carboxylic acid transport	0.000577812	0.0276715	gene20300|gene3101|gene15158|gene15266|gene6805|gene14642|gene31025|gene16220|gene18113|gene16120|gene28789|gene18656|gene6703|gene17670|gene16144|gene30756|gene18360|gene3875|gene396|gene24148|gene1411|gene12921|gene29902|gene15040|gene29371|gene20260|gene18966|gene1101|gene4424|gene30498|gene4764|gene31742|gene10078|gene10198|gene273|gene7917|gene6245|gene6579|gene9626|gene10408|gene25661|gene1…	46	gene3875|gene9626|gene29902|gene25661|gene4764|gene273|gene24148|gene18113|gene18656|gene31742|gene28789|gene5447|gene3101|gene17670|gene20300|gene7917|gene29371|gene16357|gene16120|gene18360|gene30756	21	gene18966|gene1101|gene1411|gene30498|gene4424|gene15040|gene20260|gene396|gene10408|gene15039|gene791|gene31025|gene11705|gene10198|gene10078|gene6245|gene6579|gene6805|gene16220|gene14642|gene15158|gene15266|gene12921|gene6703|gene16144	25
biological process	GO:0015849	organic acid transport	0.000577812	0.0276715	gene20300|gene3101|gene15158|gene396|gene6805|gene14642|gene16220|gene18113|gene16120|gene28789|gene18656|gene6703|gene17670|gene15266|gene16144|gene30756|gene18360|gene3875|gene29902|gene24148|gene4764|gene12921|gene25661|gene15040|gene29371|gene20260|gene18966|gene1101|gene4424|gene30498|gene1411|gene31742|gene10078|gene10198|gene273|gene7917|gene6245|gene6579|gene9626|gene10408|gene5447|gene16…	46	gene3875|gene9626|gene29902|gene25661|gene4764|gene273|gene24148|gene18113|gene18656|gene31742|gene28789|gene5447|gene3101|gene17670|gene20300|gene7917|gene29371|gene16357|gene16120|gene18360|gene30756	21	gene18966|gene1101|gene1411|gene30498|gene4424|gene15040|gene20260|gene15266|gene10408|gene15039|gene791|gene31025|gene11705|gene10198|gene10078|gene6245|gene6579|gene6805|gene16220|gene14642|gene15158|gene396|gene12921|gene6703|gene16144	25
biological process	GO:1901616	organic hydroxy compound catabolic process	0.000601661	0.0284665	gene15278|gene25053|gene26482|gene2324|gene18713|gene8121|gene15276|gene2893|gene22606|gene23679|gene16485|gene25578|gene8879|gene23568|gene22707|gene22167	16	gene25053|gene8879|gene22707|gene22167|gene26482|gene15278|gene2324|gene23679	8	gene16485|gene22606|gene2893|gene25578|gene18713|gene23568|gene15276|gene8121	8
biological process	GO:0055082	cellular chemical homeostasis	0.000613204	0.0286673	gene2763|gene28197|gene15266|gene7097|gene30840|gene1266|gene850|gene12090|gene7169|gene29162|gene23154|gene24521|gene27835|gene12417|gene24019|gene31717|gene59|gene20206|gene6155|gene23431|gene15169|gene30837|gene1901|gene11799|gene5377|gene23248|gene30905|gene12088|gene1753|gene26266|gene23589|gene24693|gene30155|gene32069|gene15443|gene174|gene31186|gene10119|gene6997|gene27691	40	gene174|gene6997|gene12088|gene10119|gene1753|gene23431|gene26266|gene59|gene12090|gene27691|gene31186|gene23589|gene24693|gene11799|gene30837	15	gene5377|gene2763|gene23248|gene6155|gene15169|gene15266|gene1901|gene15443|gene30840|gene32069|gene30155|gene1266|gene850|gene28197|gene7097|gene24019|gene30905|gene27835|gene12417|gene31717|gene20206|gene7169|gene29162|gene24521|gene23154	25
biological process	GO:0009415	response to water	0.000659989	0.0297905	gene12790|gene21807|gene15159|gene24791|gene12795|gene26470|gene24019|gene17272|gene20532|gene18243|gene421|gene159|gene22125|gene14707|gene23490|gene30480|gene4470|gene15699|gene16260|gene30755|gene3835|gene11801|gene22722|gene22001|gene22660|gene15081|gene25825|gene31508|gene29162|gene32176|gene16777|gene6608|gene10327|gene18304|gene1805|gene27835|gene6134|gene21622|gene24210|gene28581|gene2905…	85	gene22618|gene20481|gene25825|gene1753|gene18090|gene18608|gene32805|gene1920|gene6559|gene26090|gene159|gene24079|gene14707|gene17285|gene6531|gene725|gene12582|gene16330|gene17272|gene16260|gene18013|gene11801|gene21807|gene26470|gene6557|gene22722|gene1805|gene24210|gene2905|gene6134|gene3835|gene6560|gene22001|gene31508|gene16777|gene32176|gene18304|gene18243	38	gene32435|gene27139|gene21622|gene4740|gene8778|gene6172|gene6013|gene17720|gene20575|gene19094|gene5673|gene2988|gene6556|gene30571|gene23639|gene22031|gene23568|gene11502|gene22125|gene421|gene4470|gene30480|gene23490|gene27835|gene12790|gene16058|gene12795|gene24791|gene15159|gene4975|gene24019|gene2906|gene20532|gene15122|gene6608|gene18993|gene28581|gene6136|gene15699|gene24081|gene15081|gen…	47
biological process	GO:0042742	defense response to bacterium	0.000659989	0.0297905	gene15177|gene16579|gene24913|gene25924|gene10156|gene3109|gene11627|gene3240|gene27633|gene15178|gene19920|gene3613|gene17238|gene2656|gene4472|gene773|gene33099|gene18304|gene8225|gene7637|gene5029|gene32075|gene22417|gene15081|gene25372|gene19867|gene22689|gene25371|gene15999|gene17236|gene32176|gene14018|gene18243|gene22416|gene3003|gene32805|gene28336|gene28581|gene19263|gene5901|gene17982|g…	85	gene4725|gene1354|gene6851|gene4763|gene18090|gene19614|gene32805|gene3232|gene9893|gene16835|gene5902|gene32995|gene13304|gene6242|gene26907|gene17118|gene24983|gene2656|gene17238|gene7498|gene17236|gene4726|gene15177|gene25924|gene24913|gene10156|gene15178|gene27633|gene3240|gene31073|gene5899|gene28806|gene7637|gene17982|gene5901|gene28617|gene32135|gene26449|gene5903|gene32075|gene25371|gene2…	50	gene18946|gene25822|gene668|gene669|gene28336|gene21349|gene22197|gene26312|gene29951|gene33099|gene10372|gene16579|gene30098|gene30099|gene3613|gene19920|gene773|gene4472|gene5029|gene3109|gene3003|gene8225|gene672|gene11627|gene33100|gene28581|gene19262|gene19263|gene27139|gene15081|gene22417|gene22416|gene23078|gene22410|gene10373	35
biological process	GO:0031669	cellular response to nutrient levels	0.00064623	0.0297905	gene12463|gene29269|gene20532|gene32078|gene18758|gene557|gene8874|gene29226|gene11785|gene18431|gene15081|gene23197|gene23078|gene19688|gene26870|gene18243|gene20841|gene27016|gene15122|gene12457|gene11571|gene27715|gene21953|gene9672|gene6136|gene26894|gene25730|gene555|gene28811|gene12893|gene6851|gene27499|gene5274|gene5270|gene16510|gene5939|gene7607|gene5099	38	gene16510|gene557|gene555|gene6851|gene11571|gene23197|gene32078|gene5270|gene18243|gene12893	10	gene29269|gene28811|gene21953|gene9672|gene26894|gene25730|gene7607|gene5939|gene5099|gene27499|gene12457|gene5274|gene18758|gene8874|gene29226|gene12463|gene11785|gene20532|gene6136|gene27016|gene15122|gene27715|gene15081|gene18431|gene23078|gene19688|gene20841|gene26870	28
biological process	GO:0010200	response to chitin	0.000855682	0.0373362	gene15177|gene27439|gene19867|gene3003|gene15178|gene19418|gene10300|gene25372|gene21679|gene25371|gene23590|gene25822|gene32176|gene22244|gene9694|gene18304|gene8882|gene4297|gene4975|gene28281|gene22553|gene27139|gene26312|gene13607|gene23948|gene12325|gene6234|gene12322|gene4763|gene20913|gene8423|gene1799|gene8|gene19614|gene18090|gene6242|gene5501|gene5276|gene30603|gene17720|gene22946|gene1…	46	gene12325|gene12322|gene4763|gene18090|gene19614|gene8|gene1799|gene13607|gene6242|gene5276|gene30603|gene15177|gene19867|gene15178|gene8882|gene28281|gene22553|gene6234|gene25371|gene21679|gene18940|gene25372|gene22244|gene32176|gene23590|gene18304|gene9694	27	gene22946|gene19418|gene4297|gene4975|gene219|gene20913|gene27139|gene1978|gene25822|gene10300|gene27439|gene17720|gene8778|gene5501|gene8423|gene26312|gene3003|gene23948|gene5631	19
biological process	GO:0010260	animal organ senescence	0.000847364	0.0373362	gene19583|gene1106|gene7044|gene18881|gene18868|gene18869|gene18875|gene21232|gene19839|gene18882|gene7575|gene31588	12	gene18882|gene18881|gene31588	3	gene18869|gene1106|gene19839|gene21232|gene18868|gene7575|gene18875|gene19583|gene7044	9
biological process	GO:0016998	cell wall macromolecule catabolic process	0.000847364	0.0373362	gene12582|gene32111|gene24678|gene32664|gene412|gene32109|gene32665|gene32108|gene3069|gene22718|gene3072|gene3073	12	gene3069|gene3073|gene3072|gene12582|gene412|gene24678|gene32664	7	gene22718|gene32111|gene32108|gene32665|gene32109	5
biological process	GO:0009737	response to abscisic acid	0.000997556	0.0425804	gene10207|gene19020|gene11801|gene6622|gene28426|gene32176|gene24505|gene725|gene24210|gene4975|gene26406|gene26482|gene17942|gene30959|gene26892|gene25932|gene3705|gene25825|gene7833|gene30099|gene24693|gene6510|gene30098|gene14831|gene14832|gene28738|gene4470|gene22167|gene6560|gene10087|gene16991|gene27835|gene3835|gene12550|gene30755|gene17726|gene18767|gene18090|gene21260|gene5501|gene20575|…	86	gene3705|gene725|gene26406|gene18090|gene26482|gene1920|gene25932|gene6559|gene23431|gene26090|gene159|gene7238|gene6557|gene25825|gene7833|gene24693|gene14707|gene16260|gene11801|gene22167|gene6531|gene24137|gene32176|gene17942|gene24210|gene6134|gene15552|gene26693|gene3835|gene6560|gene31508|gene16777|gene1205|gene18304	34	gene32435|gene28426|gene27139|gene18767|gene3744|gene24904|gene28738|gene12550|gene10087|gene669|gene30959|gene6556|gene11112|gene12570|gene26892|gene6510|gene15081|gene18993|gene8778|gene9284|gene23639|gene5501|gene21260|gene30098|gene30099|gene7813|gene8121|gene22125|gene4470|gene9119|gene19020|gene14642|gene14832|gene14831|gene25726|gene12037|gene672|gene17726|gene27835|gene4975|gene20575|gene…	52
biological process	GO:0022411	cellular component disassembly	0.000987756	0.0425804	gene18431|gene21953|gene23405|gene21505|gene11785|gene17593|gene26894|gene3808|gene30756|gene20532|gene20841|gene9945|gene7614|gene18758|gene5939|gene1174|gene8874|gene4060|gene24272|gene5938	20	gene7614|gene1174|gene24272|gene4060|gene9945|gene30756	6	gene5938|gene18758|gene23405|gene5939|gene8874|gene21953|gene18431|gene11785|gene21505|gene3808|gene26894|gene17593|gene20841|gene20532	14
biological process	GO:0009063	cellular amino acid catabolic process	0.00101043	0.0426662	gene28234|gene28231|gene8261|gene27657|gene421|gene21231|gene6949|gene12396|gene17520|gene15122|gene22606|gene17613|gene6136|gene30401|gene15730|gene26485|gene11157|gene32318|gene28228|gene2362|gene8861|gene17438|gene17439|gene23328|gene25260|gene17437	26	gene28228|gene23328|gene17439|gene17438|gene11157|gene32318|gene17437|gene28234|gene28231|gene26485|gene27657	11	gene17613|gene22606|gene421|gene21231|gene6136|gene2362|gene25260|gene30401|gene8861|gene15122|gene15730|gene12396|gene8261|gene17520|gene6949	15
biological process	GO:0014070	response to organic cyclic compound	0.00108159	0.0451852	gene15177|gene30789|gene19867|gene27353|gene27349|gene6060|gene3109|gene3240|gene17861|gene15178|gene19920|gene4472|gene8402|gene20597|gene30580|gene12090|gene10087|gene8077|gene6622|gene23038|gene25372|gene672|gene25371|gene32176|gene27346|gene16991|gene18304|gene31548|gene11308|gene4793|gene17982|gene17983|gene27139|gene27352|gene367|gene27350|gene27351|gene669|gene668|gene6395|gene30837|gene30…	60	gene1205|gene12088|gene3216|gene18090|gene19614|gene27351|gene27350|gene367|gene27352|gene6395|gene30580|gene30837|gene1623|gene3512|gene6242|gene23632|gene30672|gene20597|gene12090|gene15177|gene19867|gene8402|gene27349|gene15178|gene17861|gene3240|gene17983|gene17982|gene27353|gene8077|gene25371|gene25372|gene32176|gene18304	34	gene3075|gene30522|gene668|gene669|gene26312|gene14273|gene25266|gene25265|gene672|gene19920|gene4472|gene23038|gene27346|gene30789|gene3109|gene6060|gene30840|gene31548|gene4793|gene11308|gene31717|gene27139|gene6622|gene11452|gene10087|gene16991	26
biological process	GO:0071496	cellular response to external stimulus	0.0011507	0.0472057	gene12463|gene27715|gene29269|gene8508|gene20532|gene18243|gene18758|gene557|gene8874|gene29226|gene11785|gene18431|gene15081|gene23197|gene23078|gene19688|gene16777|gene26870|gene32078|gene20841|gene27016|gene6136|gene12457|gene11571|gene3835|gene21953|gene9672|gene24210|gene26894|gene25730|gene6560|gene555|gene28811|gene12893|gene6851|gene27499|gene22031|gene5274|gene5270|gene6531|gene16510|gen…	49	gene6559|gene6560|gene16510|gene12893|gene557|gene555|gene6851|gene6557|gene3835|gene11571|gene6531|gene23197|gene8508|gene18243|gene16777|gene5270|gene32078|gene24210	18	gene29269|gene28811|gene21953|gene9672|gene26894|gene25730|gene20575|gene5939|gene5099|gene6556|gene27499|gene12457|gene22031|gene5274|gene15122|gene18758|gene8874|gene29226|gene12463|gene11785|gene20532|gene7607|gene27016|gene6136|gene27715|gene15081|gene18431|gene23078|gene19688|gene20841|gene26870	31
biological process	GO:0051453	regulation of intracellular pH	0.00116602	0.0472057	gene15266|gene30155|gene30905|gene11799|gene10119|gene59|gene20206	7	gene10119|gene11799|gene59	3	gene15266|gene20206|gene30905|gene30155	4
biological process	GO:0030641	regulation of cellular pH	0.00116602	0.0472057	gene15266|gene30155|gene30905|gene11799|gene10119|gene59|gene20206	7	gene10119|gene11799|gene59	3	gene15266|gene20206|gene30905|gene30155	4
biological process	GO:0008643	carbohydrate transport	0.00124574	0.0499186	gene33280|gene26640|gene23154|gene9767|gene19511|gene6805|gene1266|gene22144|gene21590|gene17670|gene22761|gene485|gene9692|gene21825|gene23745|gene31527|gene23431|gene12827|gene5629|gene18861|gene13458|gene264|gene29880|gene20524|gene12228|gene9562|gene9992|gene9561|gene5377|gene19657|gene21855|gene31343|gene1753|gene30498|gene18608|gene23639|gene16454|gene24693|gene4893|gene32069|gene10293|gene…	46	gene19657|gene19511|gene12827|gene23431|gene1753|gene12228|gene13458|gene18608|gene17670|gene26640|gene29880|gene9692|gene24693|gene23745	14	gene21855|gene5377|gene31343|gene4893|gene30498|gene9561|gene9992|gene9562|gene10292|gene10293|gene10294|gene4625|gene31025|gene31552|gene23639|gene16454|gene20524|gene32069|gene1266|gene6805|gene21590|gene22144|gene33280|gene21825|gene9767|gene18861|gene5629|gene264|gene485|gene22761|gene31527|gene23154	32
