# Supplementary material for: Physiological and Comparative Transcriptome Analysis Reveals the Mechanism by Which Exogenous 24-Epibrassinolide Application Enhances Drought Resistance in Potato (Solanum tuberosum L.)
Source: Antioxidants (Basel). 2022 Aug 30;11(9):1701. doi: 10.3390/antiox11091701 (PMC9495798; doi:10.3390/antiox11091701)
Supplement: Supplementary file 1 [file antioxidants-11-01701-s001.zip › Supplementary/Table S5 KEGG enrichment analysis of DEGs.xlsx]

## Sheet: Sheet1
Table S5 KEGG enrichment analysis of DEGs
BC vs. WC
Name	Map	p value	Gene_in_DE	Up Gene	Up Count	Down Gene	Down Count
Taurine and hypotaurine metabolism	map00430	0.0113607	gene33227|K01580;gene33311|K01580;	gene33227|K01580;gene33311|K01580	2	.	0
Protein processing in endoplasmic reticulum	map04141	0.0183101	gene15457|K04079;gene23295|K04079;gene24597|K13993;gene25574|K03094;gene5169|K13993;gene9061|K13993;gene10749|K13993;	gene15457|K04079;gene23295|K04079;gene24597|K13993;gene25574|K03094;gene5169|K13993;gene9061|K13993	6	gene10749|K13993	1
beta-Alanine metabolism	map00410	0.0303947	gene33227|K01580;gene33311|K01580;gene8949|K05605;	gene33227|K01580;gene33311|K01580	2	gene8949|K05605	1
MAPK signaling pathway - plant	map04016	0.0349306	gene15333|K14516;gene22244|K13425;gene3706|K13447;gene17646|K14509;gene8225|K14498;	gene15333|K14516;gene22244|K13425;gene3706|K13447	3	gene17646|K14509;gene8225|K14498	2
Butanoate metabolism	map00650	0.0370769	gene33227|K01580;gene33311|K01580;	gene33227|K01580;gene33311|K01580	2	.	0
Plant-pathogen interaction	map04626	0.044413	gene13514|K13448;gene15457|K04079;gene22244|K13425;gene23295|K04079;gene3706|K13447;gene29714|K13448;	gene13514|K13448;gene15457|K04079;gene22244|K13425;gene23295|K04079;gene3706|K13447	5	gene29714|K13448	1
Plant hormone signal transduction	map04075	0.0493543	gene15333|K14516;gene20741|K14492;gene13526|K14484;gene17646|K14509;gene30465|K14506;gene5851|K14484;gene8225|K14498;	gene15333|K14516;gene20741|K14492	2	gene13526|K14484;gene17646|K14509;gene30465|K14506;gene5851|K14484;gene8225|K14498	5
BD vs. WD
Name	Map	p value	Gene_in_DE	Up Gene	Up Count	Down Gene	Down Count
Butanoate metabolism	map00650	0.000342203	gene14924|K16871;gene21440|K16871;gene33227|K01580;gene33296|K01580;gene33311|K01580;gene16202|K01653;	gene14924|K16871;gene21440|K16871;gene33227|K01580;gene33296|K01580;gene33311|K01580	5	gene16202|K01653	1
Steroid biosynthesis	map00100	0.00057038	gene14134|K14674;gene1585|K14423;gene15979|K09828;gene22304|K14424;gene27241|K07748;	gene14134|K14674	1	gene1585|K14423;gene15979|K09828;gene22304|K14424;gene27241|K07748	4
Circadian rhythm - plant	map04712	0.00104269	gene16217|K16223;gene22719|K12124;gene28259|K12116;gene12082|K00660;gene22120|K12126;gene23374|K00660;gene431|K12135;	gene16217|K16223;gene22719|K12124;gene28259|K12116	3	gene12082|K00660;gene22120|K12126;gene23374|K00660;gene431|K12135	4
Starch and sucrose metabolism	map00500	0.00131048	gene11521|K16055;gene24028|K01210;gene3144|K01177;gene5896|K16055;gene15788|K16055;gene25473|K01214;gene26266|K00844;gene33210|K00688;gene33276|K00688;gene3817|K05350;	gene11521|K16055;gene24028|K01210;gene3144|K01177;gene5896|K16055	4	gene15788|K16055;gene25473|K01214;gene26266|K00844;gene33210|K00688;gene33276|K00688;gene3817|K05350	6
Alanine, aspartate and glutamate metabolism	map00250	0.00321376	gene13436|K00264;gene14924|K16871;gene21440|K16871;gene33227|K01580;gene33296|K01580;gene33311|K01580;	gene13436|K00264;gene14924|K16871;gene21440|K16871;gene33227|K01580;gene33296|K01580;gene33311|K01580	6	.	0
alpha-Linolenic acid metabolism	map00592	0.00446992	gene14134|K14674;gene1473|K05894;gene27185|K10525;gene29492|K10527;gene4850|K10526;gene668|K10529;gene669|K10529;	gene14134|K14674;gene1473|K05894;gene27185|K10525;gene29492|K10527;gene4850|K10526;gene668|K10529;gene669|K10529	7	.	0
Plant hormone signal transduction	map04075	0.00565634	gene10525|K14488;gene11064|K14514;gene11502|K14510;gene13538|K14509;gene15081|K14489;gene17609|K14516;gene17646|K14509;gene21872|K14515;gene22900|K14498;gene24124|K14516;gene24505|K14496;gene27008|K14493;gene4927|K14499;gene5385|K14484;gene5851|K14484;gene1971|K14505;gene22120|K12126;gene26693|K14497;gene4950|K14505;gene8827|K14505;	gene10525|K14488;gene11064|K14514;gene11502|K14510;gene13538|K14509;gene15081|K14489;gene17609|K14516;gene17646|K14509;gene21872|K14515;gene22900|K14498;gene24124|K14516;gene24505|K14496;gene27008|K14493;gene4927|K14499;gene5385|K14484;gene5851|K14484	15	gene1971|K14505;gene22120|K12126;gene26693|K14497;gene4950|K14505;gene8827|K14505	5
Flavonoid biosynthesis	map00941	0.0110826	gene27546|K05280;gene29052|K09754;gene29054|K09754;gene33287|K09754;gene12082|K00660;gene23374|K00660;	gene27546|K05280;gene29052|K09754;gene29054|K09754;gene33287|K09754	4	gene12082|K00660;gene23374|K00660	2
Taurine and hypotaurine metabolism	map00430	0.0144997	gene33227|K01580;gene33296|K01580;gene33311|K01580;	gene33227|K01580;gene33296|K01580;gene33311|K01580	3	.	0
ABC transporters	map02010	0.0203711	gene18887|K05658;gene19141|K05658;gene639|K05658;gene591|K05658;	gene18887|K05658;gene19141|K05658;gene639|K05658	3	gene591|K05658	1
Sesquiterpenoid and triterpenoid biosynthesis	map00909	0.0186889	gene24713|K15802;gene30311|K14173;gene30312|K14173;gene29189|K15813;gene29190|K15813;	gene24713|K15802;gene30311|K14173;gene30312|K14173	3	gene29189|K15813;gene29190|K15813	2
Inositol phosphate metabolism	map00562	0.0237415	gene16485|K00469;gene18713|K00010;gene19837|K05857;gene22215|K00889;gene3708|K00915;gene9979|K00913;	gene16485|K00469;gene18713|K00010;gene19837|K05857;gene22215|K00889;gene3708|K00915;gene9979|K00913	6	.	0
Carotenoid biosynthesis	map00906	0.0387081	gene23568|K09843;gene2893|K09843;gene23700|K09840;gene25053|K09843;	gene23568|K09843;gene2893|K09843	2	gene23700|K09840;gene25053|K09843	2
Glucosinolate biosynthesis	map00966	0.0387081	gene19262|K11820;gene22410|K11818;gene22417|K11818;gene33099|K11818;	gene19262|K11820;gene22410|K11818;gene22417|K11818;gene33099|K11818	4	.	0
Stilbenoid, diarylheptanoid and gingerol biosynthesis	map00945	0.0384366	gene29052|K09754;gene29054|K09754;gene33287|K09754;	gene29052|K09754;gene29054|K09754;gene33287|K09754	3	.	0
WD vs. WC
Name	Map	p value	Gene_in_DE	Up Gene	Up Count	Down Gene	Down Count
Photosynthesis - antenna proteins	map00196	3.10983e-06	gene12710|K08914;gene14677|K08917;gene14679|K08917;gene17926|K08910;gene23868|K08914;gene27059|K08913;gene29953|K08912;gene29954|K08912;gene33175|K08912;gene33176|K08912;gene8272|K08907;gene8274|K08907;	gene12710|K08914;gene14677|K08917;gene14679|K08917;gene17926|K08910;gene23868|K08914;gene27059|K08913;gene29953|K08912;gene29954|K08912;gene33175|K08912;gene33176|K08912;gene8272|K08907;gene8274|K08907	12	.	0
Starch and sucrose metabolism	map00500	4.27727e-05	gene11385|K00688;gene13408|K00703;gene13451|K01087;gene15788|K16055;gene23077|K01188;gene25473|K01214;gene26266|K00844;gene291|K15778;gene33210|K00688;gene33276|K00688;gene33299|K00688;gene33366|K00688;gene3817|K05350;gene4446|K00700;gene5247|K01193;gene8663|K00700;gene10738|K05350;gene11521|K16055;gene18781|K01087;gene22203|K01177;gene2330|K16055;gene24028|K01210;gene28277|K16055;gene29432|K0118…	gene11385|K00688;gene13408|K00703;gene13451|K01087;gene15788|K16055;gene23077|K01188;gene25473|K01214;gene26266|K00844;gene291|K15778;gene33210|K00688;gene33276|K00688;gene33299|K00688;gene33366|K00688;gene3817|K05350;gene4446|K00700;gene5247|K01193;gene8663|K00700	16	gene10738|K05350;gene11521|K16055;gene18781|K01087;gene22203|K01177;gene2330|K16055;gene24028|K01210;gene28277|K16055;gene29432|K01188;gene30651|K01193;gene31342|K01087;gene578|K00703;gene5896|K16055	12
Carbon fixation in photosynthetic organisms	map00710	0.000548994	gene11157|K14272;gene15968|K01807;gene16465|K00029;gene24179|K01807;gene25018|K01803;gene25932|K01623;gene3151|K00026;gene31694|K00026;gene32705|K00615;gene9527|K01602;gene11490|K01595;gene15499|K00134;gene28365|K03841;gene28867|K00026;gene29269|K01610;gene30692|K14454;	gene11157|K14272;gene15968|K01807;gene16465|K00029;gene24179|K01807;gene25018|K01803;gene25932|K01623;gene3151|K00026;gene31694|K00026;gene32705|K00615;gene9527|K01602	10	gene11490|K01595;gene15499|K00134;gene28365|K03841;gene28867|K00026;gene29269|K01610;gene30692|K14454	6
Autophagy - other	map04136	0.001963	gene27716|K07204;gene11785|K08341;gene15420|K08341;gene18758|K08341;gene21505|K08343;gene21953|K08341;gene26894|K08337;gene27648|K04382;gene5939|K17908;gene7659|K04382;gene8874|K17906;	gene27716|K07204	1	gene11785|K08341;gene15420|K08341;gene18758|K08341;gene21505|K08343;gene21953|K08341;gene26894|K08337;gene27648|K04382;gene5939|K17908;gene7659|K04382;gene8874|K17906	10
Photosynthesis	map00195	0.00206536	gene15663|K02721;gene18316|K08901;gene19211|K08903;gene19381|K02639;gene2049|K02639;gene21048|K08902;gene24895|K14332;gene26495|K02698;gene26569|K08906;gene32146|K02639;gene33324|K02699;gene4406|K02638;gene7306|K03541;gene7506|K02717;gene25324|K02639;gene26944|K02639;	gene15663|K02721;gene18316|K08901;gene19211|K08903;gene19381|K02639;gene2049|K02639;gene21048|K08902;gene24895|K14332;gene26495|K02698;gene26569|K08906;gene32146|K02639;gene33324|K02699;gene4406|K02638;gene7306|K03541;gene7506|K02717	14	gene25324|K02639;gene26944|K02639	2
Plant hormone signal transduction	map04075	0.00163835	gene12200|K14494;gene13446|K14497;gene13526|K14484;gene13654|K14497;gene15333|K14516;gene16441|K14484;gene16643|K14484;gene18243|K14489;gene18253|K14491;gene18900|K14492;gene1971|K14505;gene20741|K14492;gene22618|K14510;gene24137|K14494;gene26693|K14497;gene26961|K14487;gene26962|K14487;gene30672|K14504;gene4030|K14491;gene4329|K14486;gene4950|K14505;gene7637|K13464;gene8474|K14510;gene9341|K1451…	gene12200|K14494;gene13446|K14497;gene13526|K14484;gene13654|K14497;gene15333|K14516;gene16441|K14484;gene16643|K14484;gene18243|K14489;gene18253|K14491;gene18900|K14492;gene1971|K14505;gene20741|K14492;gene22618|K14510;gene24137|K14494;gene26693|K14497;gene26961|K14487;gene26962|K14487;gene30672|K14504;gene4030|K14491;gene4329|K14486;gene4950|K14505;gene7637|K13464;gene8474|K14510;gene9341|K14516	24	gene10374|K14484;gene1044|K14510;gene10525|K14488;gene11064|K14514;gene11502|K14510;gene1297|K14510;gene13538|K14509;gene14119|K14492;gene14437|K14497;gene14715|K14432;gene15081|K14489;gene17128|K13464;gene17609|K14516;gene17646|K14509;gene17726|K14500;gene18923|K14496;gene18946|K13463;gene1955|K14487;gene21872|K14515;gene22900|K14498;gene22946|K14517;gene23839|K14487;gene24124|K14516;gene24203|K…	39
2-Oxocarboxylic acid metabolism	map01210	0.00709562	gene11157|K14272;gene11580|K01647;gene12771|K00053;gene16202|K01653;gene32075|K11818;gene9043|K01687;gene19262|K11820;gene19263|K11820;gene22410|K11818;gene22416|K11818;gene22417|K11818;gene27670|K12153;gene30692|K14454;gene3078|K00030;gene33099|K11818;gene33100|K11818;gene406|K00826;gene7736|K00826;gene9458|K00826;	gene11157|K14272;gene11580|K01647;gene12771|K00053;gene16202|K01653;gene32075|K11818;gene9043|K01687	6	gene19262|K11820;gene19263|K11820;gene22410|K11818;gene22416|K11818;gene22417|K11818;gene27670|K12153;gene30692|K14454;gene3078|K00030;gene33099|K11818;gene33100|K11818;gene406|K00826;gene7736|K00826;gene9458|K00826	13
alpha-Linolenic acid metabolism	map00592	0.00741802	gene17259|K00454;gene32561|K05894;gene5188|K00454;gene12741|K00454;gene14098|K14674;gene14134|K14674;gene1473|K05894;gene16435|K10527;gene20160|K18857;gene24080|K07513;gene27185|K10525;gene29492|K10527;gene4850|K10526;gene668|K10529;gene669|K10529;gene672|K10529;	gene17259|K00454;gene32561|K05894;gene5188|K00454	3	gene12741|K00454;gene14098|K14674;gene14134|K14674;gene1473|K05894;gene16435|K10527;gene20160|K18857;gene24080|K07513;gene27185|K10525;gene29492|K10527;gene4850|K10526;gene668|K10529;gene669|K10529;gene672|K10529	13
Flavonoid biosynthesis	map00941	0.00690841	gene12082|K00660;gene18801|K05280;gene23374|K00660;gene2882|K13082;gene31075|K08695;gene5187|K05280;gene10321|K09754;gene18709|K05280;gene27546|K05280;gene29052|K09754;gene29053|K09754;gene29054|K09754;gene29055|K09754;gene33287|K09754;gene5649|K00588;	gene12082|K00660;gene18801|K05280;gene23374|K00660;gene2882|K13082;gene31075|K08695;gene5187|K05280	6	gene10321|K09754;gene18709|K05280;gene27546|K05280;gene29052|K09754;gene29053|K09754;gene29054|K09754;gene29055|K09754;gene33287|K09754;gene5649|K00588	9
Galactose metabolism	map00052	0.00628563	gene11801|K18819;gene20869|K12447;gene26266|K00844;gene2888|K18819;gene291|K15778;gene5247|K01193;gene725|K06617;gene21218|K00850;gene21906|K06617;gene30651|K01193;gene3774|K01785;gene601|K01785;gene8549|K06617;gene9312|K00850;	gene11801|K18819;gene20869|K12447;gene26266|K00844;gene2888|K18819;gene291|K15778;gene5247|K01193;gene725|K06617	7	gene21218|K00850;gene21906|K06617;gene30651|K01193;gene3774|K01785;gene601|K01785;gene8549|K06617;gene9312|K00850	7
Biosynthesis of amino acids	map01230	0.0156927	gene11157|K14272;gene11580|K01647;gene12628|K00600;gene12771|K00053;gene14022|K01850;gene15713|K13832;gene15968|K01807;gene16202|K01653;gene1698|K00789;gene23799|K00815;gene24179|K01807;gene25018|K01803;gene25932|K01623;gene25974|K18649;gene28207|K00766;gene32705|K00615;gene8665|K01663;gene9043|K01687;gene9412|K12657;gene9849|K05359;gene1003|K13832;gene13436|K00264;gene14737|K14267;gene15499|K001…	gene11157|K14272;gene11580|K01647;gene12628|K00600;gene12771|K00053;gene14022|K01850;gene15713|K13832;gene15968|K01807;gene16202|K01653;gene1698|K00789;gene23799|K00815;gene24179|K01807;gene25018|K01803;gene25932|K01623;gene25974|K18649;gene28207|K00766;gene32705|K00615;gene8665|K01663;gene9043|K01687;gene9412|K12657;gene9849|K05359	20	gene1003|K13832;gene13436|K00264;gene14737|K14267;gene15499|K00134;gene17051|K01834;gene1760|K13034;gene21218|K00850;gene24666|K00873;gene25260|K01620;gene27130|K15227;gene2823|K01736;gene3011|K01735;gene30692|K14454;gene3078|K00030;gene406|K00826;gene4996|K13832;gene5092|K14267;gene536|K01850;gene7459|K01689;gene7736|K00826;gene8613|K00640;gene9312|K00850;gene9458|K00826	23
Phenylalanine, tyrosine and tryptophan biosynthesis	map00400	0.0160161	gene14022|K01850;gene15713|K13832;gene23799|K00815;gene24704|K11646;gene28207|K00766;gene9849|K05359;gene1003|K13832;gene27130|K15227;gene2823|K01736;gene3011|K01735;gene30692|K14454;gene4996|K13832;gene536|K01850;	gene14022|K01850;gene15713|K13832;gene23799|K00815;gene24704|K11646;gene28207|K00766;gene9849|K05359	6	gene1003|K13832;gene27130|K15227;gene2823|K01736;gene3011|K01735;gene30692|K14454;gene4996|K13832;gene536|K01850	7
ABC transporters	map02010	0.0213071	gene15778|K05658;gene19456|K05658;gene17469|K05658;gene18887|K05658;gene19141|K05658;gene25222|K05658;gene25223|K05658;gene591|K05658;gene639|K05658;	gene15778|K05658;gene19456|K05658	2	gene17469|K05658;gene18887|K05658;gene19141|K05658;gene25222|K05658;gene25223|K05658;gene591|K05658;gene639|K05658	7
Stilbenoid, diarylheptanoid and gingerol biosynthesis	map00945	0.0256481	gene10321|K09754;gene29052|K09754;gene29053|K09754;gene29054|K09754;gene29055|K09754;gene33287|K09754;gene5649|K00588;	.	0	gene10321|K09754;gene29052|K09754;gene29053|K09754;gene29054|K09754;gene29055|K09754;gene33287|K09754;gene5649|K00588	7
Carotenoid biosynthesis	map00906	0.0290295	gene1274|K09837;gene22722|K09841;gene23679|K09843;gene23700|K09840;gene25053|K09843;gene28690|K06443;gene5603|K02291;gene12080|K09840;gene23568|K09843;gene2893|K09843;	gene1274|K09837;gene22722|K09841;gene23679|K09843;gene23700|K09840;gene25053|K09843;gene28690|K06443;gene5603|K02291	7	gene12080|K09840;gene23568|K09843;gene2893|K09843	3
Folate biosynthesis	map00790	0.0300995	gene18979|K01930;gene21759|K01724;gene22519|K15631;gene2495|K18482;gene26742|K15376;gene29421|K13998;gene15578|K01495;gene8490|K15631;	gene18979|K01930;gene21759|K01724;gene22519|K15631;gene2495|K18482;gene26742|K15376;gene29421|K13998	6	gene15578|K01495;gene8490|K15631	2
Cysteine and methionine metabolism	map00270	0.03313	gene1698|K00789;gene23799|K00815;gene3151|K00026;gene31694|K00026;gene6295|K01762;gene6296|K01762;gene15122|K01761;gene1760|K13034;gene21571|K05933;gene25730|K05933;gene25798|K01920;gene27715|K00827;gene27966|K01762;gene28867|K00026;gene30692|K14454;gene406|K00826;gene6136|K01761;gene7736|K00826;gene8053|K01762;gene8058|K01762;gene8613|K00640;gene8808|K00899;gene9458|K00826;	gene1698|K00789;gene23799|K00815;gene3151|K00026;gene31694|K00026;gene6295|K01762;gene6296|K01762	6	gene15122|K01761;gene1760|K13034;gene21571|K05933;gene25730|K05933;gene25798|K01920;gene27715|K00827;gene27966|K01762;gene28867|K00026;gene30692|K14454;gene406|K00826;gene6136|K01761;gene7736|K00826;gene8053|K01762;gene8058|K01762;gene8613|K00640;gene8808|K00899;gene9458|K00826	17
AGE-RAGE signaling pathway in diabetic complications	map04933	0.0478914	gene12109|K05857;gene30603|K04371;gene3493|K04392;gene6997|K02677;gene7406|K04392;gene19837|K05857;	gene12109|K05857;gene30603|K04371;gene3493|K04392;gene6997|K02677;gene7406|K04392	5	gene19837|K05857	1
MAPK signaling pathway - plant	map04016	0.0496809	gene13446|K14497;gene13654|K14497;gene15333|K14516;gene1799|K13425;gene22244|K13425;gene22618|K14510;gene23954|K13414;gene26693|K14497;gene3706|K13447;gene8474|K14510;gene9341|K14516;gene1044|K14510;gene11064|K14514;gene11502|K14510;gene1297|K14510;gene13538|K14509;gene14437|K14497;gene17609|K14516;gene17646|K14509;gene18923|K14496;gene21872|K14515;gene22900|K14498;gene24124|K14516;gene24505|K144…	gene13446|K14497;gene13654|K14497;gene15333|K14516;gene1799|K13425;gene22244|K13425;gene22618|K14510;gene23954|K13414;gene26693|K14497;gene3706|K13447;gene8474|K14510;gene9341|K14516	11	gene1044|K14510;gene11064|K14514;gene11502|K14510;gene1297|K14510;gene13538|K14509;gene14437|K14497;gene17609|K14516;gene17646|K14509;gene18923|K14496;gene21872|K14515;gene22900|K14498;gene24124|K14516;gene24505|K14496;gene24783|K14496;gene25104|K14514;gene27734|K14496;gene29284|K17686;gene29951|K13420;gene3634|K14515;gene6237|K14496;gene8225|K14498	21
Ubiquinone and other terpenoid-quinone biosynthesis	map00130	0.0489489	gene15827|K01904;gene15939|K14760;gene16052|K03183;gene19785|K01661;gene23799|K00815;gene27657|K14759;gene28329|K03183;gene13698|K03809;gene2347|K01904;	gene15827|K01904;gene15939|K14760;gene16052|K03183;gene19785|K01661;gene23799|K00815;gene27657|K14759;gene28329|K03183	7	gene13698|K03809;gene2347|K01904	2
