# Supplementary material for: Physiological and Comparative Transcriptome Analysis Reveals the Mechanism by Which Exogenous 24-Epibrassinolide Application Enhances Drought Resistance in Potato (Solanum tuberosum L.)
Source: Antioxidants (Basel). 2022 Aug 30;11(9):1701. doi: 10.3390/antiox11091701 (PMC9495798; doi:10.3390/antiox11091701)
Supplement: Supplementary file 1 [file antioxidants-11-01701-s001.zip › Supplementary/Table S6 Primer sequences used in this study for qRT-PCR.xlsx]

## Sheet: Sheet1
Table S6 Primer sequences used in this study for qRT-PCR
Gene ID	Gene name	Forward primer sequence (5’-3’)	Reverse primer sequence (5’-3’)
LOC102604977	HSP80	TGGTGAACAAACAGAAGCCTAT	TGGTGAACAAACAGAAGCCTAT
LOC102588418	HSP70	TCACACCTCTCAGTCTTGGTC	ACACCTGGTTGATTGTCCTG
LOC102579793	BCP	CTCTTATTACTGTTGGACCAGCC	AGGGCTAGGAGTAGTAGTGGA
LOC102586284	CBP13	ACCAGTATGGTTCAAAGCAGGA	GCACCACTTGGAAACCTAGC
LOC102600409	Ferredoxin-1	GGCTGGTTCTTGCTCATCTTG	AATCCTGCAGCTTCTTGGTCAT
LOC102577835	PCHT28	ATGGTGGTAGTGCAGGAACAT	GCTCGTTCGTAGTTAGATTGGT
LOC102577592	MSP-II	GCATCTGGAAAGCCTGAGAG	GCAACAGCATTGTCATAACCAGT
LOC102586581	CBP6A	ACATATTTGGGCCAGCCTGT	TGGGTCAAAAGCTCCACCAG
LOC102592906	MGST3	CTGCCTACTGCTTCCTCAACT	TCTGATGACCTCTCTGAACACA
LOC102577461	ABF2	AACAGGAGGGAGTGGTAAGG	ACGTGGAACACCAACCTCTT
LOC102601976	USPA	ATGGGCTCAATCTGGTTCAC	TCAATCTCCACACCATATTTCTCT
LOC102594619	ERF1B	AGTTGTAGAATCCTCAAACACTA	TCTTGTGATGTTACCTCTTCTTGA
LOC102587350	SIP1	GGTGTTGTAAAAGCAGCGGTA	GAGAGAGATGCCAATCCAGGAG
LOC102605264	Ferredoxin-3	TTCGGCTTGAAAGCTGACTC	TCGGAAGGTGCTTCAAACTCA
LOC102593118	FLS2-like	CCAAATGGGTTGGGGCAAT	TGATTTGAGTTTCCCGCTGA
LOC102579204	GST-like	GCTCCCTTCTGACCCTTATGTG	ATGTTCGTCTCCCGTTGCTGA
LOC102586212	MDHAR	GGTGTTTCTGCTGGGTATGC	CGTTCATAAGGAGCCACTGC
LOC102589095	PPT1	AAGAAGCCTCACAAGCCGTC	TAGGGACCCAAAACGAAGCG
LOC102584161	Scopoletin-UGT	CACCACTCCTCTGAACTTACCC	CAGGCAAACCAGCTTCCACT
LOC102602068	BTBD1-like	CGGATTCTCGGTGTTCCCT	CATCTCTGCTTTAGCTGTGGTA
LOC102583640	TT12	TTGGATCTGGATGGCAAGCAT	ACCCCAGCCCATAATAAAGCC
LOC102602182	UFGT3-like	CTAATTCTCGTCTCGCAGGC	AGGAAAGCAGCACTTGAGGTAA
AB061263	ef1α	ATTGGAAACGGATATGCTCCA	TCCTTACCTGAACGCCTGTCA
